# Supplementary material for: DNA replication in early mammalian embryos is patterned, predisposing lamina-associated regions to fragility
Source: Nat Commun. 2024 Jun 19;15:5247. doi: 10.1038/s41467-024-49565-7 (PMC11187207; doi:10.1038/s41467-024-49565-7)
Supplement: Supplementary file 4 — Supplementary Data 1 [file 41467_2024_49565_MOESM4_ESM.xlsx]

## Sheet: Supplementary Table 1
gene cluster	coordinate	origin	1cell-fertilized RT		Long gene	1cell-fertilized RT	2cell-fertilized RT	1cell-parth RT	2cell-parth RT		Intergenic	1cell-fertilized RT	2cell-fertilized RT	1cell-parth RT	2cell-parth RT
Olfr1	11:73300000-73400000	3.64432	0.825		A830018L16Rik	0.816667	0.641026	0.589109	0.40113		1:26719145-28728829	0.771429	0.662902	0.601052	0.338983
Olfr10	11:49300000-49400000	3.04692	0.85		Adgrb3	0.719444	0.674264	0.601112	0.227872		1:40859596-42627149	0.813158	0.653621	0.582629	0.326494
Olfr1000	2:85600000-85700000	2.47052	0.675		Cntnap5a	0.705	0.583761	0.545098	0.0898305		1:46888658-50908027	0.664286	0.551893	0.451544	0.251816
Olfr1001-ps1	2:85600000-85700000	2.47052	0.675		Cntnap5b	0.778125	0.686966	0.443773	0.440678		1:75605392-77324520	0.830556	0.736942	0.70352	0.357815
Olfr1002	2:85600000-85700000	2.47052	0.675		Dpp10	0.809495	0.691774	0.525309	0.1875		1:100472246-104709533	0.740341	0.569347	0.415617	0.202619
Olfr1006	2:85600000-85700000	2.47052	0.675		Erbb4	0.675	0.512821	0.527228	0.214689		1:111973471-115702284	0.666026	0.581416	0.402354	0.20904
Olfr1008	2:85600000-85700000	2.47052	0.675		Esrrg	0.85	0.531136	0.620448	0.118644		1:140569143-143547350	0.658871	0.48332	0.396584	0.0568617
Olfr1009	2:85700000-85800000	2.48169	0.625		Kcnq5	0.781319	0.666667	0.695898	0.435835		2:6476999-9842615	0.852143	0.66714	0.623172	0.19322
Olfr101	17:37200000-37300000	3.43063	0.775		Nckap5	0.8475	0.804274	0.672404	0.394915		2:45266378-48753060	0.688194	0.580009	0.492375	0.1629
Olfr1010	2:85700000-85800000	2.48169	0.625		Pard3b	0.834091	0.669775	0.676868	0.340524		2:55581161-57082371	0.746434	0.645299	0.541054	0.23411
Olfr1012	2:85700000-85800000	2.48169	0.625		Pkhd1	0.764286	0.632479	0.602546	0.268765		2:80641720-82021864	0.775	0.647293	0.647052	0.307345
Olfr1013	2:85700000-85800000	2.48169	0.625		Rabgap1l	0.8375	0.57265	0.663285	0.274011		2:98753123-101513412	0.647461	0.622836	0.498798	0.162494
Olfr1014	2:85700000-85800000	2.48169	0.625		Rims1	0.807143	0.603175	0.659123	0.208232		2:107348771-109043685	0.734722	0.524691	0.525275	0.0583804
Olfr1015	2:85700000-85800000	2.48169	0.625		Smyd3	0.775	0.660562	0.651261	0.503632		2:122796727-125000116	0.752083	0.53953	0.552288	0.225282
Olfr1016	2:85700000-85800000	2.48169	0.625		Sntg1	0.845	0.68547	0.546952	0.322034		2:158777398-160302821	0.820588	0.765209	0.487124	0.651047
Olfr1018	2:85800000-85900000	2.51586	0.625		Spag16	0.69	0.51453	0.539604	0.0881356		3:10569008-13426150	0.615833	0.354416	0.414376	0.160452
Olfr1019	2:85800000-85900000	2.51586	0.625		Thsd7b	0.811364	0.758353	0.509804	0.300462		3:20423741-22046016	0.835294	0.585721	0.545417	0.282154
Olfr102	17:37300000-37400000	2.85205	0.775		Ush2a	0.825	0.613248	0.589461	0.154661		3:22263934-23789357	0.81875	0.594551	0.5296	0.223517
Olfr1020	2:85800000-85900000	2.51586	0.625		A830018L16Rik	0.816667	0.641026	0.589109	0.40113		3:70084806-72845096
Olfr1021-ps1	2:85800000-85900000	2.51586	0.625		Adgrb3	0.719444	0.674264	0.601112	0.227872		3:76767623-79019438	0.601562	0.518162	0.408643	0.205508
Olfr1022	2:85800000-85900000	2.51586	0.625		Cntnap5a	0.705	0.583761	0.545098	0.0898305		3:90569087-91973444	0.517241	0.513115	0.361393	0.075979
Olfr1023	2:85800000-85900000	2.51586	0.625		Cntnap5b	0.778125	0.686966	0.443773	0.440678		3:110351189-113159905	0.670833	0.563746	0.592729	0.183616
Olfr1024	2:85900000-86000000	2.6153	0.625		Dpp10	0.809495	0.691774	0.525309	0.1875		3:139770105-141077610	0.765	0.723077	0.46732	0.538067
Olfr1025-ps1	2:85900000-86000000	2.6153	0.625		Erbb4	0.675	0.512821	0.527228	0.214689		3:147049366-148744280	0.512931	0.480401	0.3719	0.0496786
Olfr1026	2:85900000-86000000	2.6153	0.625		Esrrg	0.85	0.531136	0.620448	0.118644		3:149083265-151359293	0.757143	0.654457	0.501401	0.179177
Olfr1028	2:85900000-86000000	2.6153	0.625		Kcnq5	0.781319	0.666667	0.695898	0.435835		3:155233386-156371399	0.816667	0.731244	0.486928	0.418079
Olfr1029	2:85900000-86000000	2.6153	0.625		Nckap5	0.8475	0.804274	0.672404	0.394915		4:7009686-8123487	0.780208	0.644231	0.486928	0.166667
Olfr103	17:37300000-37400000	2.85205	0.775		Pard3b	0.834091	0.669775	0.676868	0.340524		4:16210662-17808724	0.70625	0.698006	0.366013	0.115819
Olfr1030	2:85900000-86000000	2.6153	0.625		Pkhd1	0.764286	0.632479	0.602546	0.268765		4:22530280-24418899	0.827083	0.691595	0.596405	0.329096
Olfr1031	2:85900000-86000000	2.6153	0.625		Rabgap1l	0.8375	0.57265	0.663285	0.274011		4:26404372-28728826	0.758824	0.581699	0.546713	0.189432
Olfr1032	2:86000000-86100000	2.64124	0.625		Rims1	0.807143	0.603175	0.659123	0.208232		4:37154993-39334169	0.6375	0.502991	0.540463	0.0932203
Olfr1033	2:86000000-86100000	2.64124	0.625		Smyd3	0.775	0.660562	0.651261	0.503632		4:66864466-68680446	0.648958	0.536325	0.482083	0.0896893
Olfr1034	2:86000000-86100000	2.64124	0.625		Sntg1	0.845	0.68547	0.546952	0.322034		4:75484321-80641705	0.70053	0.578595	0.533244	0.126013
Olfr1036	2:86000000-86100000	2.64124	0.625		Spag16	0.69	0.51453	0.539604	0.0881356		5:39770004-41585983	0.555263	0.606388	0.416409	0.318466
Olfr1037	2:86000000-86100000	2.64124	0.625		Thsd7b	0.811364	0.758353	0.509804	0.300462		5:45920132-47905604	0.613208	0.611837	0.402886	0.190918
Olfr1038-ps	2:86100000-86200000	2.52237	0.625		Ush2a	0.825	0.613248	0.589461	0.154661		5:54249440-57663483	0.775	0.643725	0.531992	0.468332
Olfr1039	2:86100000-86200000	2.52237	0.625		Arhgap15	0.85	0.650794	0.619048	0.094431		5:77518231-80932273	0.7	0.547416	0.44071	0.256659
Olfr104-ps	17:37300000-37400000	2.85205	0.775		B3galt1	0.792857	0.771673	0.558699	0.646489		5:125847566-127227711	0.695	0.539683	0.427731	0.133172
Olfr1040	2:86100000-86200000	2.52237	0.625		Celf2	0.872727	0.618493	0.584979	0.217257		5:131677300-134001754	0.678571	0.65641	0.461064	0.257143
Olfr1042	2:86100000-86200000	2.52237	0.625		Etl4	0.8625	0.81453	0.751961	0.540678		6:9261502-11803874	0.79	0.777208	0.622222	0.505085
Olfr1043	2:86100000-86200000	2.52237	0.625		Frmd4a	0.9	0.916972	0.804059	0.766052		6:18970952-21150128	0.852	0.769843	0.564586	0.27322
Olfr1044	2:86100000-86200000	2.52237	0.625		Galnt13	0.6125	0.581197	0.41299	0.184322		6:25799053-27251836	0.7	0.506489	0.414483	0.232894
Olfr1045	2:86100000-86200000	2.52237	0.625		Lrp1b	0.715909	0.621212	0.53813	0.0731895		6:43740956-45000035	0.68587	0.497213	0.43734	0.250553
Olfr1046	2:86200000-86300000	2.34892	0.675		Lrrc4c	0.55	0.643468	0.342999	0.130751		6:59479471-60665910	0.540625	0.405449	0.433824	0.0709746
Olfr1047	2:86200000-86300000	2.34892	0.675		Macrod2	0.770238	0.452991	0.665733	0.116223		6:73692559-76355996	0.7375	0.583639	0.538515	0.297821
Olfr1048	2:86200000-86300000	2.34892	0.675		Malrd1	0.846875	0.592949	0.596814	0.25		6:108849980-110544894	0.842882	0.775918	0.652488	0.796483
Olfr1049	2:86200000-86300000	2.34892	0.675		Plcb1	0.821875	0.63141	0.590686	0.213983		7:52070258-54685269	0.608929	0.570208	0.417717	0.214286
Olfr105-ps	17:37300000-37400000	2.85205	0.775		Ptprt	0.8	0.537037	0.469771	0.0677966		7:60230072-62288183	0.694444	0.636752	0.445534	0.423729
Olfr1051	2:86200000-86300000	2.34892	0.675		Ryr3	0.864286	0.680098	0.571429	0.457627		7:70423786-71997635	0.725	0.612219	0.556282	0.212806
Olfr1052	2:86200000-86300000	2.34892	0.675		Sema6d	0.725	0.434676	0.535014	0.0968523		7:93111460-96089668	0.63851	0.703458	0.365284	0.456455
Olfr1053	2:86300000-86400000	2.54933	0.675		Ank2	0.833333	0.810541	0.552288	0.610169		8:5314771-8414044	0.739062	0.696047	0.60049	0.352754
Olfr1054	2:86300000-86400000	2.54933	0.675		Dpyd	0.6875	0.707692	0.351961	0.20339		8:29261523-30980650	0.719167	0.599715	0.445752	0.192655
Olfr1055	2:86300000-86400000	2.54933	0.675		Egfem1	0.782143	0.648352	0.64986	0.268765		8:48704638-53329334	0.773438	0.557041	0.597463	0.144597
Olfr1056	2:86300000-86400000	2.54933	0.675		Fstl5	0.578125	0.371795	0.422794	0.0338983		8:72845098-74782143	0.751389	0.611586	0.61364	0.286252
Olfr1057	2:86300000-86400000	2.54933	0.675		Gm20754	0.345833	0.394587	0.356209	0.019774		8:96162311-98971027	0.636702	0.565921	0.519705	0.124775
Olfr1058	2:86300000-86400000	2.54933	0.675		Gm37240	0.871667	0.870577	0.705882	0.773349		9:10932204-13159806	0.86	0.717521	0.478533	0.673729
Olfr106-ps	17:37300000-37400000	2.85205	0.775		Iqschfp	0.841667	0.670465	0.625736	0.435028		9:16646495-18220344	0.640517	0.628058	0.355308	0.168907
Olfr1061	2:86400000-86500000	2.34935	0.675		Lrba	0.870833	0.648148	0.563725	0.471751		9:68099332-69358411	0.690217	0.476774	0.505541	0.274871
Olfr1062	2:86400000-86500000	2.34935	0.675		Mecom	0.871429	0.683761	0.686275	0.37046		9:80448008-81489169	0.745588	0.613876	0.550173	0.237288
Olfr1065	2:86400000-86500000	2.34935	0.675		Naaladl2	0.691667	0.417664	0.57796	0.0960452		9:84176832-85266419	0.869643	0.84127	0.633053	0.671141
Olfr1066	2:86400000-86500000	2.34935	0.675		Nbea	0.85	0.726496	0.715686	0.542373		9:92627200-94491605	0.759091	0.671657	0.64082	0.220339
Olfr107	17:37300000-37400000	2.85205	0.775		Negr1	0.780556	0.7132	0.672113	0.0828625		10:14878936-17615012	0.789583	0.682336	0.510621	0.139831
Olfr1076	2:86500000-86600000	2.19603	0.7		Nlgn1	0.765	0.518803	0.632673	0.0694915		10:45823281-49019406	0.723684	0.695906	0.560888	0.143622
Olfr1077-ps1	2:86500000-86600000	2.19603	0.7		Ralyl	0.73125	0.46688	0.569307	0.237288		10:65096908-66985527	0.290664	0.370242	0.548243	0.195792
Olfr1079	2:86500000-86600000	2.19603	0.7		Schip1	0.846429	0.697192	0.63505	0.501211		10:91101786-92578783	0.349634	0.515929	0.439306	0.289676
Olfr108	17:37400000-37500000	2.664	0.75		Slc7a11	0.775	0.630037	0.52381	0.372881		10:112941991-114322136	0.77375	0.57906	0.536765	0.280508
Olfr1080	2:86500000-86600000	2.19603	0.7		Sox2ot	0.8125	0.719373	0.677668	0.570621		10:123782161-125186518	0.745	0.634188	0.48335	0.588701
Olfr1082	2:86500000-86600000	2.19603	0.7		St6galnac3	0.839286	0.726496	0.589636	0.503632		11:12602907-14588378	0.725	0.619943	0.53422	0.0903955
Olfr1083-ps	2:86600000-86700000	2.11743	0.7		Stpg2	0.854167	0.676638	0.544118	0.0367232		11:26646496-28317198	0.681667	0.552707	0.462117	0.0327684
Olfr1084	2:86600000-86700000	2.11743	0.7		Adamtsl1	0.825	0.602564	0.426471	0.616949		11:37324478-40665881	0.73	0.333761	0.478189	0.272881
Olfr1085	2:86600000-86700000	2.11743	0.7		Agbl4	0.553571	0.528694	0.455882	0.164649		11:91610249-92966180	0.718056	0.448243	0.58645	0.125235
Olfr1086	2:86600000-86700000	2.11743	0.7		Astn2	0.785417	0.710114	0.513072	0.601695		11:111198767-112748403	0.721324	0.415284	0.632981	0.17348
Olfr1087	2:86600000-86700000	2.11743	0.7		Camta1	0.8675	0.917949	0.642742	0.691379		12:61964797-64372996	0.691071	0.566545	0.562803	0.0702179
Olfr1089	2:86700000-86800000	2.55639	0.625		Csmd2	0.817857	0.880342	0.654062	0.694915		12:91861288-95632021	0.807353	0.622926	0.574971	0.357926
Olfr109	17:37400000-37500000	2.664	0.75		Dab1	0.829167	0.793447	0.651961	0.374294		12:95885517-98182812	0.613	0.526838	0.415294	0.119322
Olfr1090	2:86700000-86800000	2.55639	0.625		Lingo2	0.769231	0.666009	0.546757	0.153846		12:106088667-107894816	0.638462	0.620425	0.364505	0.226858
Olfr1093	2:86700000-86800000	2.55639	0.625		Nkain3	0.760714	0.595849	0.567227	0.389831		12:21476805-23995909	0.672917	0.600071	0.373366	0.286723
Olfr1094	2:86800000-86900000	2.32872	0.6		Pde4b	0.828571	0.649573	0.584034	0.401937		12:5538340-7978226	0.85	0.910031	0.491606	0.700268
Olfr1095	2:86800000-86900000	2.32872	0.6		Ptprd	0.642708	0.604345	0.434641	0.154661		12:42119695-44211026	0.844242	0.923731	0.527911	0.746696
Olfr1097	2:86800000-86900000	2.32872	0.6		Skint5	0.960709	0.921096	0.856449	0.888594		12:46793495-49391815	0.837	0.669744	0.630685	0.431864
Olfr1098	2:86900000-87000000	2.24094	0.6		Adgrl3	0.733333	0.641026	0.6122	0.124294		12:18560546-19954766	0.763636	0.483683	0.526292	0.14792
Olfr1099	2:86900000-87000000	2.24094	0.6		Auts2	0.877083	0.742165	0.580268	0.137006		13:4636805-5799031	0.664815	0.48528	0.418477	0.0834903
Olfr11	13:21600000-21700000	2.96234	0.85		Cdk14	0.864286	0.626374	0.708683	0.544794		13:25314785-26743356	0.908072	0.912816	0.498392	0.605528
Olfr110	17:37400000-37500000	2.664	0.75		Dpp6	0.853269	0.664103	0.669608	0.555932		13:70908046-71949207	0.68125	0.348291	0.591503	0.0847458
Olfr1100	2:86900000-87000000	2.24094	0.6		Kcnip4	0.769231	0.573964	0.576923	0.191656		13:78220409-80714354	0.728333	0.633618	0.578302	0.487006
Olfr1101	2:86900000-87000000	2.24094	0.6		Lhfpl3	0.8625	0.669516	0.743464	0.579096		13:86138093-88680465	0.809091	0.779332	0.540998	0.711864
Olfr1102	2:86900000-87000000	2.24094	0.6		Magi2	0.784375	0.568376	0.604925	0.254237		13:115155296-116220670	0.685577	0.554241	0.521643	0.193611
Olfr1104	2:87000000-87100000	2.07395	0.625		Rasgef1b	0.865064	0.888889	0.769608	0.59322		14:8384384-9502300	0.729808	0.449628	0.555807	0.0853977
Olfr1105	2:87000000-87100000	2.07395	0.625		Sdk1	0.8	0.74359	0.565062	0.348228		14:16464774-17935717	0.695833	0.573362	0.397059	0.238701
Olfr1106	2:87000000-87100000	2.07395	0.625		Tmem132d	0.796875	0.711538	0.682598	0.391949		14:37214905-38352434	0.819231	0.554241	0.575415	0.337679
Olfr1107	2:87000000-87100000	2.07395	0.625		Zfp804b	0.767857	0.461538	0.567227	0.0774818		14:71027025-72380293	0.885938	0.652778	0.755173	0.576271
Olfr1109	2:87000000-87100000	2.07395	0.625		Cacna1c	0.882143	0.942345	0.708683	0.708775		14:80323397-84304752	0.704167	0.419516	0.470103	0.300847
Olfr111	17:37500000-37600000	2.45151	0.725		Cadps2	0.814286	0.37851	0.533045	0.276029		14:88756817-92757784	0.833929	0.716728	0.514706	0.659806
Olfr1110	2:87100000-87200000	2.38623	0.7		Ccser1	0.715385	0.495069	0.600302	0.249022		14:106231643-108781279	0.636398	0.552012	0.48111	0.164531
Olfr1111	2:87100000-87200000	2.38623	0.7		Cntn4	0.725	0.596737	0.535651	0.0416025		14:113536749-114909629	0.554878	0.489681	0.435438	0.0657296
Olfr1112	2:87100000-87200000	2.38623	0.7		Cntnap2	0.745833	0.500712	0.536991	0.117938		15:13595643-16670702	0.6625	0.545365	0.4819	0.0671447
Olfr1113	2:87200000-87300000	2.78039	0.625		Ctnna2	0.716667	0.745726	0.590686	0.504237		15:28547233-30145295	0.673333	0.544729	0.518954	0.167232
Olfr1115	2:87200000-87300000	2.78039	0.625		Exoc4	0.83125	0.742521	0.691176	0.474576		15:45133209-47578728	0.391406	0.212077	0.312583	0.10964
Olfr1116	2:87200000-87300000	2.78039	0.625		Foxp1	0.867857	0.836386	0.589636	0.372881		15:48765181-50678012	0.795588	0.571141	0.700882	0.335992
Olfr1117-ps1	2:87200000-87300000	2.78039	0.625		Foxp2	0.833333	0.712251	0.493432	0.322034		15:69176814-71380203	0.666	0.54868	0.51224	0.23732
Olfr1118	2:87300000-87400000	2.79337	0.6		Grid2	0.557813	0.409722	0.511642	0.095339		16:5326878-7021792	0.63	0.523077	0.47451	0.328814
Olfr112	17:37500000-37600000	2.45151	0.725		Grm7	0.6775	0.579487	0.443137	0.247458		16:39055717-41477024	0.793478	0.638053	0.554561	0.288136
Olfr1120	2:87300000-87400000	2.79337	0.6		Grm8	0.5975	0.348718	0.406863	0.116949		16:46585994-48232482	0.875997	0.816714	0.723797	0.499058
Olfr1121	2:87300000-87400000	2.79337	0.6		Kcnd2	0.729167	0.514245	0.535948	0.285311		16:52615056-55181641	0.75	0.61265	0.567921	0.345085
Olfr1122	2:87300000-87400000	2.79337	0.6		Lrrtm4	0.547222	0.676163	0.368192	0.190207		16:59685282-62711915	0.801852	0.655745	0.669422	0.485876
Olfr1123	2:87400000-87500000	2.98109	0.6		Magi1	0.842857	0.612943	0.589636	0.423729		16:67675604-69830566	0.713462	0.539776	0.484006	0.294003
Olfr1124	2:87400000-87500000	2.98109	0.6		Pde1c	0.846429	0.630037	0.607843	0.673123		16:70581178-73898369	0.721875	0.556624	0.51875	0.216348
Olfr1126	2:87400000-87500000	2.98109	0.6		Sox5	0.82	0.739316	0.594118	0.498305		16:79224718-81137550	0.593478	0.36269	0.482996	0.103169
Olfr1128	2:87500000-87600000	2.76117	0.625		Tafa1	0.775	0.695157	0.521242	0.158192		17:3825667-4963680	0.6625	0.524635	0.470588	0.129113
Olfr1129	2:87500000-87600000	2.76117	0.625		Agbl1	0.75	0.62735	0.488235	0.211864		17:15859572-17021799	0.56125	0.37094	0.510449	0.05
Olfr113	17:37500000-37600000	2.45151	0.725		Dlg2	0.77381	0.67847	0.61718	0.196126		17:41138040-42276053	0.840315	0.393162	0.696895	0.330508
Olfr1130	2:87600000-87700000	2.53258	0.625		Dock1	0.866667	0.65812	0.519608	0.305085		17:59079948-62518204	0.77408	0.490285	0.530442	0.225015
Olfr1131	2:87600000-87700000	2.53258	0.625		Fgfr2	0.876964	0.864581	0.70606	0.679582		17:75544856-78184080	0.666667	0.504986	0.45915	0.252825
Olfr1132	2:87600000-87700000	2.53258	0.625		Gabrg3	0.792857	0.6337	0.609244	0.33414		17:81670081-83171290	0.626389	0.415214	0.432462	0.0951036
Olfr1133	2:87600000-87700000	2.53258	0.625		Gm32647	0.63125	0.568376	0.368873	0.0466102		17:91137393-93098651	0.683333	0.593859	0.33878	0.352166
Olfr1134	2:87600000-87700000	2.53258	0.625		Grm5	0.682143	0.623932	0.509804	0.0799031		18:7941890-9176755	0.7375	0.654915	0.435662	0.356992
Olfr1135	2:87600000-87700000	2.53258	0.625		Nav2	0.834375	0.845085	0.667892	0.758475		18:16852301-19903148	0.445	0.423077	0.237862	0.111017
Olfr1136	2:87600000-87700000	2.53258	0.625		Nell1	0.845	0.678632	0.684314	0.184746		18:25835365-30217931	0.867308	0.475345	0.679487	0.29987
Olfr1137	2:87700000-87800000	2.52351	0.575		Ntrk3	0.8	0.800977	0.596639	0.677966		18:40556924-41791790	0.708594	0.402244	0.539762	0.15572
Olfr1138	2:87700000-87800000	2.52351	0.575		Snhg14	0.940959	0.77299	0.503385	0.726789		18:48038776-49661051	0.757778	0.540361	0.634763	0.13484
Olfr114	17:37500000-37600000	2.45151	0.725		Sox6	0.767857	0.746032	0.619048	0.661017		18:55060576-56343868	0.825	0.588429	0.471342	0.451108
Olfr1140	2:87700000-87800000	2.52351	0.575		Tenm4	0.838889	0.731244	0.737473	0.736347		18:80920558-82324915	0.755882	0.55455	0.536332	0.20339
Olfr1141	2:87700000-87800000	2.52351	0.575		Cdh13	0.841667	0.670995	0.692875	0.579096		18:85109420-86320072	0.841071	0.692308	0.57563	0.242131
Olfr1143	2:87800000-87900000	2.27873	0.575		Csmd1	0.855556	0.744539	0.740374	0.336158		19:14648913-15835353	0.843547	0.815385	0.638374	0.726554
Olfr1145	2:87800000-87900000	2.27873	0.575		Dlgap2	0.887434	0.870505	0.75296	0.795355		19:48937620-50148273	0.717308	0.538462	0.400452	0.177314
Olfr1148	2:87800000-87900000	2.27873	0.575		Fam155a	0.804167	0.653846	0.650165	0.370056			0.823077	0.77449	0.78426	0.367666
Olfr115	17:37600000-37700000	2.34561	0.725		Galnt2l	0.89504	0.829763	0.768086	0.723888			0.776923	0.729783	0.617423	0.447197
Olfr1150-ps1	2:87800000-87900000	2.27873	0.575		Galntl6	0.711538	0.704799	0.442296	0.393742
Olfr1151	2:87800000-87900000	2.27873	0.575		Inpp4b	0.744444	0.62773	0.405229	0.572505
Olfr1152	2:87800000-87900000	2.27873	0.575		Iqcm	0.7875	0.659544	0.385621	0.480226
Olfr1153	2:87800000-87900000	2.27873	0.575		Large1	0.8625	0.764957	0.626157	0.570621
Olfr1154	2:87900000-88000000	2.76068	0.575		Marchf1	0.616667	0.622032	0.366013	0.367232
Olfr1155	2:87900000-88000000	2.76068	0.575		Nrg1	0.820455	0.555556	0.623886	0.286595
Olfr1156	2:87900000-88000000	2.76068	0.575		Pard3	0.856868	0.636142	0.607843	0.343826
Olfr1157	2:87900000-88000000	2.76068	0.575		Psd3	0.853571	0.599512	0.446779	0.329298
Olfr1158	2:87900000-88000000	2.76068	0.575		Sgcz	0.508333	0.503561	0.458269	0.0310734
Olfr116	17:37600000-37700000	2.34561	0.725		Tenm3	0.817857	0.852259	0.72549	0.605327
Olfr1160	2:88000000-88100000	2.21024	0.575		Unc5d	0.757143	0.664225	0.678606	0.266344
Olfr1161	2:88000000-88100000	2.21024	0.575		Wwox	0.82	0.708547	0.510784	0.464407
Olfr1162	2:88000000-88100000	2.21024	0.575		Zfhx3	0.843182	0.725719	0.516043	0.308166
Olfr1163	2:88000000-88100000	2.21024	0.575		Zmat4	0.7875	0.619658	0.632013	0.573446
Olfr1164	2:88000000-88100000	2.21024	0.575		Clstn2	0.8	0.83507	0.553221	0.687651
Olfr1165-ps	2:88100000-88200000	3.25433	0.5		Cntn5	0.685714	0.532967	0.462185	0.386199
Olfr1166	2:88100000-88200000	3.25433	0.5		Fat3	0.860714	0.819292	0.572829	0.368039
Olfr1167	2:88100000-88200000	3.25433	0.5		Kirrel3	0.867857	0.849817	0.767507	0.673123
Olfr1168	2:88100000-88200000	3.25433	0.5		Ntm	0.790909	0.707071	0.751337	0.46225
Olfr117	17:37600000-37700000	2.34561	0.725		Opcml	0.808333	0.682446	0.837843	0.444589
Olfr1170	2:88200000-88300000	2.39973	0.5		Rbms3	0.864286	0.764957	0.562325	0.638015
Olfr1173	2:88200000-88300000	2.39973	0.5		Rora	0.85	0.880342	0.642157	0.678733
Olfr1174	2:88300000-88400000	2.32944	0.55		Slc9a9	0.825	0.716728	0.551821	0.588378
Olfr1175	2:88300000-88400000	2.32944	0.55		Thsd4	0.846429	0.758242	0.753806	0.641646
Olfr1176	2:88300000-88400000	2.32944	0.55		Ank3	0.796875	0.804487	0.67698	0.639831
Olfr1177-ps	2:88300000-88400000	2.32944	0.55		Anks1b	0.795833	0.547721	0.590759	0.282486
Olfr1178	2:88300000-88400000	2.32944	0.55		Ctnna3	0.763235	0.468577	0.549848	0.178465
Olfr1179	2:88400000-88500000	2.41154	0.55		Grik2	0.260976	0.371795	0.382353	0.0572034
Olfr118	17:37600000-37700000	2.34561	0.725		Grip1	0.860714	0.59707	0.593838	0.455206
Olfr1180	2:88400000-88500000	2.41154	0.55		Lama2	0.304427	0.423077	0.468137	0.114407
Olfr1181	2:88400000-88500000	2.41154	0.55		Mgat4c	0.58125	0.581197	0.411765	0.0169492
Olfr1182	2:88400000-88500000	2.41154	0.55		Nav3	0.727778	0.682811	0.526144	0.135593
Olfr1183	2:88400000-88500000	2.41154	0.55		Nkain2	0.272045	0.436555	0.609292	0.235984
Olfr1184	2:88400000-88500000	2.41154	0.55		Pcdh15	0.711765	0.666164	0.49481	0.0767697
Olfr1185-ps1	2:88400000-88500000	2.41154	0.55		Ptprk	0.66748	0.612536	0.668317	0.189266
Olfr1186	2:88500000-88600000	2.31704	0.55		Syne1	0.529268	0.566952	0.552288	0.341808
Olfr1188	2:88500000-88600000	2.31704	0.55		Syt1	0.764286	0.62149	0.598039	0.0992736
Olfr1189	2:88500000-88600000	2.31704	0.55		5730522E02Rik	0.835714	0.54823	0.717087	0.418886
Olfr119	17:37600000-37700000	2.34561	0.725		Asic2	0.85625	0.84188	0.575163	0.724576
Olfr1191-ps1	2:88600000-88700000	2.19247	0.475		Car10	0.792857	0.576313	0.64215	0.0968523
Olfr1192-ps1	2:88600000-88700000	2.19247	0.475		Dock2	0.829167	0.82152	0.673203	0.723164
Olfr1193	2:88600000-88700000	2.19247	0.475		Sgcd	0.691667	0.657407	0.594771	0.149718
Olfr1195	2:88600000-88700000	2.19247	0.475		Slit3	0.857143	0.689866	0.715395	0.753027
Olfr1196	2:88600000-88700000	2.19247	0.475		Tenm2	0.832692	0.585799	0.760935	0.33116
Olfr1197	2:88700000-88800000	2.47232	0.475		Dgkb	0.730271	0.566952	0.518119	0.19209
Olfr1198	2:88700000-88800000	2.47232	0.475		Hdac9	0.8075	0.503419	0.683257	0.337288
Olfr1199	2:88700000-88800000	2.47232	0.475		Immp2l	0.7375	0.516239	0.539216	0.115254
Olfr12	1:92600000-92700000	6.76878	0.85		Mdga2	0.802778	0.704653	0.618747	0.177024
Olfr120	17:37700000-37800000	2.57736	0.725		Npas3	0.9	0.79867	0.762527	0.73258
Olfr1200	2:88700000-88800000	2.47232	0.475		Nrxn3	0.858824	0.713424	0.562027	0.0797607
Olfr1201	2:88700000-88800000	2.47232	0.475		Ptprn2	0.844444	0.763533	0.647598	0.314501
Olfr1202	2:88800000-88900000	2.18018	0.425		Rad51b	0.825	0.776557	0.602546	0.651332
Olfr1204	2:88800000-88900000	2.18018	0.425		Rgs6	0.878571	0.893773	0.591075	0.813559
Olfr1205	2:88800000-88900000	2.18018	0.425		Adarb2	0.825	0.659544	0.69281	0.370056
Olfr1206	2:88800000-88900000	2.18018	0.425		Adgrv1	0.821429	0.639805	0.649222	0.564165
Olfr1208	2:88800000-88900000	2.18018	0.425		Cdkal1	0.821875	0.612179	0.638614	0.561441
Olfr1209	2:88900000-89000000	2.94282	0.45		Edil3	0.725	0.447293	0.643791	0.0508475
Olfr121	17:37700000-37800000	2.57736	0.725		Elmo1	0.885714	0.678877	0.733894	0.619855
Olfr1211	2:88900000-89000000	2.94282	0.45		Fars2	0.817857	0.753358	0.758812	0.48184
Olfr1212	2:88900000-89000000	2.94282	0.45		Gmds	0.816667	0.545584	0.633987	0.361582
Olfr1213	2:88900000-89000000	2.94282	0.45		Mast4	0.871429	0.564103	0.630918	0.336562
Olfr1214	2:88900000-89000000	2.94282	0.45		Mctp1	0.846875	0.634615	0.645833	0.21822
Olfr1215	2:89000000-89100000	2.12714	0.45		Pde4d	0.740625	0.553419	0.493812	0.113347
Olfr1216	2:89000000-89100000	2.12714	0.45		Ryr2	0.832143	0.559219	0.645658	0.46247
Olfr1217	2:89000000-89100000	2.12714	0.45		Sugct	0.691667	0.549858	0.582789	0.290019
Olfr1218	2:89000000-89100000	2.12714	0.45		Atp8a2	0.879167	0.705128	0.629085	0.751412
Olfr1219	2:89000000-89100000	2.12714	0.45		Cacna2d3	0.861111	0.597341	0.558824	0.47646
Olfr122	17:37700000-37800000	2.57736	0.725		Enox1	0.775	0.711844	0.466387	0.571429
Olfr1220	2:89000000-89100000	2.12714	0.45		Erc2	0.85	0.612536	0.64488	0.346516
Olfr1221	2:89100000-89200000	2.07692	0.45		Fgf14	0.628125	0.432692	0.383719	0.185798
Olfr1222	2:89100000-89200000	2.07692	0.45		Fhit	0.827941	0.48366	0.532872	0.176471
Olfr1223	2:89100000-89200000	2.07692	0.45		Gpc5	0.689063	0.418269	0.479779	0.0720339
Olfr1224-ps1	2:89100000-89200000	2.07692	0.45		Gpc6	0.790909	0.785548	0.490196	0.565485
Olfr1225	2:89100000-89200000	2.07692	0.45		Grid1	0.790625	0.761706	0.544118	0.550847
Olfr1226	2:89100000-89200000	2.07692	0.45		Hs6st3	0.79375	0.75641	0.585784	0.417373
Olfr1228	2:89200000-89300000	2.02402	0.475		Kcnma1	0.902778	0.779677	0.663399	0.442561
Olfr1229	2:89200000-89300000	2.02402	0.475		Lrmda	0.834091	0.806527	0.61943	0.617874
Olfr123	17:37700000-37800000	2.57736	0.725		Nrg3	0.702083	0.415242	0.514706	0.0550847
Olfr1230	2:89200000-89300000	2.02402	0.475		Pcdh9	0.555556	0.620133	0.474946	0.131827
Olfr1231	2:89200000-89300000	2.02402	0.475		Ptprg	0.89375	0.663462	0.71201	0.722348
Olfr1232	2:89300000-89400000	2.58507	0.5		Cdh12	0.635417	0.41453	0.569307	0.0903955
Olfr1233	2:89300000-89400000	2.58507	0.5		Cdh18	0.675	0.431624	0.545462	0.120339
Olfr1234	2:89300000-89400000	2.58507	0.5		Cpq	0.829167	0.512821	0.66731	0.353107
Olfr1238	2:89400000-89500000	2.34086	0.5		Csmd3	0.619231	0.449047	0.558824	0.113429
Olfr1239	2:89400000-89500000	2.34086	0.5		Ctnnd2	0.8075	0.740171	0.625743	0.801695
Olfr124	17:37700000-37800000	2.57736	0.725		Gm41335	0.785714	0.462759	0.462185	0.118644
Olfr1240	2:89400000-89500000	2.34086	0.5		Gm49685	0.595833	0.294872	0.554455	0.0706215
Olfr1241	2:89400000-89500000	2.34086	0.5		Vps13b	0.842857	0.52381	0.588402	0.440678
Olfr1242	2:89400000-89500000	2.34086	0.5		Cadm2	0.390909	0.455322	0.320432	0.0169492
Olfr1243	2:89500000-89600000	2.43987	0.525		Dscam	0.835714	0.764347	0.554455	0.358354
Olfr1245	2:89500000-89600000	2.43987	0.525		Epha6	0.731818	0.562549	0.608488	0.180277
Olfr1246	2:89500000-89600000	2.43987	0.525		Fgf12	0.825	0.705739	0.725601	0.651332
Olfr1247	2:89600000-89700000	2.12811	0.55		Kalrn	0.85	0.655678	0.683168	0.716707
Olfr1248	2:89600000-89700000	2.12811	0.55		Lpp	0.832143	0.642247	0.601132	0.433414
Olfr1249	2:89600000-89700000	2.12811	0.55		Lsamp	0.757609	0.587514	0.593701	0.293294
Olfr125	17:37800000-37900000	2.57902	0.725		Mir99ahg	0.654167	0.618234	0.525286	0.228814
Olfr1250	2:89600000-89700000	2.12811	0.55		Rbfox1	0.883409	0.733032	0.733336	0.421735
Olfr1251	2:89600000-89700000	2.12811	0.55		Robo1	0.709375	0.560897	0.417079	0.233051
Olfr1252	2:89700000-89800000	2.2125	0.575		Robo2	0.667857	0.538462	0.534653	0.062954
Olfr1253	2:89700000-89800000	2.2125	0.575		Zbtb20	0.744444	0.494777	0.673267	0.40113
Olfr1254	2:89700000-89800000	2.2125	0.575		Alk	0.816667	0.831909	0.531202	0.719397
Olfr1255	2:89800000-89900000	2.75823	0.55		Cntnap5c	0.8125	0.536325	0.564951	0.20339
Olfr1256	2:89800000-89900000	2.75823	0.55		Dlgap1	0.805	0.822222	0.502941	0.711864
Olfr1257	2:89800000-89900000	2.75823	0.55		L3mbtl4	0.783333	0.659544	0.604575	0.381356
Olfr1258	2:89900000-90000000	3.08559	0.55		Nrxn1	0.593182	0.548563	0.283828	0.226502
Olfr1259	2:89900000-90000000	3.08559	0.55		Prkn	0.834615	0.584484	0.603318	0.47588
Olfr126	17:37800000-37900000	2.57902	0.725		Ptprm	0.8	0.610043	0.471814	0.404661
Olfr1260	2:89900000-90000000	3.08559	0.55		Arhgap26	0.875	0.65812	0.640082	0.555085
Olfr1261	2:89900000-90000000	3.08559	0.55		Dcc	0.747917	0.514957	0.553922	0.0381356
Olfr1262	2:90000000-90100000	3.08136	0.575		Gm37013	0.7875	0.67094	0.562745	0.660053
Olfr1263	2:90000000-90100000	3.08136	0.575		Gm37388	0.7875	0.67094	0.562745	0.660053
Olfr1264	2:90000000-90100000	3.08136	0.575		Gm42416	0.7875	0.67094	0.562745	0.660053
Olfr1265	2:90000000-90100000	3.08136	0.575		Atrnl1	0.875	0.831909	0.675581	0.635593
Olfr1267-ps1	2:90000000-90100000	3.08136	0.575		Hpse2	0.764286	0.608059	0.679272	0.394673
Olfr1268-ps1	2:90100000-90200000	2.93457	0.575		Prkg1	0.819231	0.599606	0.690799	0.252934
Olfr1269	2:90100000-90200000	2.93457	0.575		Sorcs1	0.825	0.799145	0.603151	0.675141
Olfr127	17:37900000-38000000	2.83195	0.725		Sorcs3	0.807143	0.622711	0.743697	0.641646
Olfr1270	2:90100000-90200000	2.93457	0.575		Trpm3	0.811111	0.716049	0.745098	0.357815
Olfr1271	2:90200000-90300000	2.76096	0.6
Olfr1272	2:90200000-90300000	2.76096	0.6
Olfr1273-ps	2:90200000-90300000	2.76096	0.6
Olfr1274	2:90300000-90400000	3.46196	0.8
Olfr1275	2:111200000-111300000	2.64326	0.75
Olfr1276	2:111200000-111300000	2.64326	0.75
Olfr1277	2:111200000-111300000	2.64326	0.75
Olfr1278	2:111200000-111300000	2.64326	0.75
Olfr1279	2:111300000-111400000	2.36223	0.725
Olfr128	17:37900000-38000000	2.83195	0.725
Olfr1280	2:111300000-111400000	2.36223	0.725
Olfr1281	2:111300000-111400000	2.36223	0.725
Olfr1282	2:111300000-111400000	2.36223	0.725
Olfr1283	2:111300000-111400000	2.36223	0.725
Olfr1284	2:111300000-111400000	2.36223	0.725
Olfr1286	2:111400000-111500000	2.06927	0.725
Olfr1287	2:111400000-111500000	2.06927	0.725
Olfr1288	2:111400000-111500000	2.06927	0.725
Olfr1289	2:111400000-111500000	2.06927	0.725
Olfr129	17:38000000-38100000	2.98749	0.725
Olfr1290	2:111400000-111500000	2.06927	0.725
Olfr1291-ps1	2:111400000-111500000	2.06927	0.725
Olfr1293-ps	2:111500000-111600000	2.45487	0.65
Olfr1294	2:111500000-111600000	2.45487	0.65
Olfr1295	2:111500000-111600000	2.45487	0.65
Olfr1297	2:111600000-111700000	2.6841	0.65
Olfr1298	2:111600000-111700000	2.6841	0.65
Olfr1299	2:111600000-111700000	2.6841	0.65
Olfr13	6:43100000-43200000	2.61076	0.725
Olfr130	17:38000000-38100000	2.98749	0.725
Olfr1300-ps1	2:111600000-111700000	2.6841	0.65
Olfr1301	2:111700000-111800000	2.64813	0.65
Olfr1302	2:111700000-111800000	2.64813	0.65
Olfr1303	2:111800000-111900000	2.54519	0.525
Olfr1305	2:111800000-111900000	2.54519	0.525
Olfr1306	2:111900000-112000000	2.72361	0.45
Olfr1307	2:111900000-112000000	2.72361	0.45
Olfr1308	2:111900000-112000000	2.72361	0.45
Olfr1309	2:111900000-112000000	2.72361	0.45
Olfr131	17:38000000-38100000	2.98749	0.725
Olfr1310	2:112000000-112100000	3.21436	0.425
Olfr1311	2:112000000-112100000	3.21436	0.425
Olfr1312	2:112000000-112100000	3.21436	0.425
Olfr1313	2:112000000-112100000	3.21436	0.425
Olfr1314	2:112000000-112100000	3.21436	0.425
Olfr1315-ps1	2:112100000-112200000	3.27503	0.5
Olfr1316	2:112100000-112200000	3.27503	0.5
Olfr1317	2:112100000-112200000	3.27503	0.5
Olfr1318	2:112100000-112200000	3.27503	0.5
Olfr132	17:38100000-38200000	2.88308	0.725
Olfr1328	4:118900000-119000000	4.48028	0.9
Olfr1329	4:118900000-119000000	4.48028	0.9
Olfr133	17:38100000-38200000	2.88308	0.725
Olfr1330	4:118800000-118900000	3.77307	0.925
Olfr1331	4:118800000-118900000	3.77307	0.925
Olfr1333	4:118800000-118900000	3.77307	0.925
Olfr1335	4:118800000-118900000	3.77307	0.925
Olfr1336	7:6400000-6500000	4.33859	0.85
Olfr1337	4:118700000-118800000	3.90323	0.925
Olfr1338	4:118700000-118800000	3.90323	0.925
Olfr1339	4:118700000-118800000	3.90323	0.925
Olfr134	17:38100000-38200000	2.88308	0.725
Olfr1340	4:118700000-118800000	3.90323	0.925
Olfr1341	4:118700000-118800000	3.90323	0.925
Olfr1342	4:118600000-118700000	5.02441	0.9
Olfr1344	7:6400000-6500000	4.33859	0.85
Olfr1346	7:6400000-6500000	4.33859	0.85
Olfr1347	7:6400000-6500000	4.33859	0.85
Olfr1348	7:6400000-6500000	4.33859	0.85
Olfr1349	7:6500000-6600000	4.69456	0.85
Olfr135	17:38200000-38300000	2.20903	0.7
Olfr1350	7:6500000-6600000	4.69456	0.85
Olfr1351	10:79000000-79100000	2.86863	0.725
Olfr1352	10:78900000-79000000	2.80188	0.725
Olfr1353	10:78900000-79000000	2.80188	0.725
Olfr1354	10:78900000-79000000	2.80188	0.725
Olfr1355	10:78800000-78900000	2.79686	0.775
Olfr1356	10:78800000-78900000	2.79686	0.775
Olfr1357	10:78600000-78700000	3.59655	0.8
Olfr1358	10:78500000-78600000	6.37001	0.8
Olfr1359	13:21600000-21700000	2.96234	0.85
Olfr136	17:38300000-38400000	2.37611	0.7
Olfr1360	13:21600000-21700000	2.96234	0.85
Olfr1361	13:21600000-21700000	2.96234	0.85
Olfr1362	13:21600000-21700000	2.96234	0.85
Olfr1364	13:21500000-21600000	3.3243	0.875
Olfr1366	13:21500000-21600000	3.3243	0.875
Olfr1367	13:21300000-21400000	3.781	0.875
Olfr1368	13:21100000-21200000	4.36968	0.875
Olfr1369-ps1	13:21100000-21200000	4.36968	0.875
Olfr137	17:38300000-38400000	2.37611	0.7
Olfr1370	13:21000000-21100000	2.98219	0.875
Olfr1371	11:52200000-52300000	7.74842	0.85
Olfr1373	11:52100000-52200000	4.59014	0.85
Olfr1375	11:51000000-51100000	4.46571	0.775
Olfr1377	11:50900000-51000000	4.54457	0.8
Olfr1378	11:50900000-51000000	4.54457	0.8
Olfr138	17:38200000-38300000	2.20903	0.7
Olfr1380	11:49500000-49600000	3.53344	0.875
Olfr1381	11:49500000-49600000	3.53344	0.875
Olfr1382	11:49500000-49600000	3.53344	0.875
Olfr1383	11:49500000-49600000	3.53344	0.875
Olfr1384	11:49500000-49600000	3.53344	0.875
Olfr1385	11:49400000-49500000	3.13097	0.85
Olfr1386	11:49400000-49500000	3.13097	0.85
Olfr1387	11:49400000-49500000	3.13097	0.85
Olfr1388	11:49400000-49500000	3.13097	0.85
Olfr1389	11:49400000-49500000	3.13097	0.85
Olfr139	11:74000000-74100000	2.86389	0.775
Olfr1390	11:49300000-49400000	3.04692	0.85
Olfr1391	11:49300000-49400000	3.04692	0.85
Olfr1392	11:49200000-49300000	5.46908	0.85
Olfr1393	11:49200000-49300000	5.46908	0.85
Olfr1394	11:49100000-49200000	4.40161	0.825
Olfr1395	11:49100000-49200000	4.40161	0.825
Olfr1396	11:49100000-49200000	4.40161	0.825
Olfr140	2:90000000-90100000	3.08136	0.575
Olfr1402	3:97400000-97500000	3.81678	0.9
Olfr1404	1:173200000-173300000	3.25327	0.875
Olfr1406	1:173100000-173200000	2.4838	0.825
Olfr1408	1:173100000-173200000	2.4838	0.825
Olfr141	2:86800000-86900000	2.32872	0.6
Olfr1410	1:92600000-92700000	6.76878	0.85
Olfr1411	1:92500000-92600000	4.21226	0.825
Olfr1412	1:92500000-92600000	4.21226	0.825
Olfr1413	1:92500000-92600000	4.21226	0.825
Olfr1414	1:92500000-92600000	4.21226	0.825
Olfr1415	1:92400000-92500000	6.67135	0.825
Olfr1416	1:92400000-92500000	6.67135	0.825
Olfr1417	19:11800000-11900000	3.9216	0.825
Olfr1418	19:11800000-11900000	3.9216	0.825
Olfr1419	19:11800000-11900000	3.9216	0.825
Olfr142	2:90200000-90300000	2.76096	0.6
Olfr1420	19:11800000-11900000	3.9216	0.825
Olfr1423	19:12000000-12100000	4.13071	0.825
Olfr1424	19:12000000-12100000	4.13071	0.825
Olfr1425	19:12000000-12100000	4.13071	0.825
Olfr1426	19:12000000-12100000	4.13071	0.825
Olfr1427	19:12000000-12100000	4.13071	0.825
Olfr1428	19:12100000-12200000	3.56223	0.8
Olfr143	9:38200000-38300000	2.39918	0.725
Olfr1431	19:12200000-12300000	2.52102	0.8
Olfr1432	19:12200000-12300000	2.52102	0.8
Olfr1434	19:12200000-12300000	2.52102	0.8
Olfr1436	19:12200000-12300000	2.52102	0.8
Olfr1437	19:12300000-12400000	2.91822	0.8
Olfr1438-ps1	19:12300000-12400000	2.91822	0.8
Olfr1440	19:12300000-12400000	2.91822	0.8
Olfr1441	19:12400000-12500000	4.43072	0.825
Olfr1442	19:12600000-12700000	2.95944	0.825
Olfr1443	19:12600000-12700000	2.95944	0.825
Olfr1444	19:12800000-12900000	2.82234	0.75
Olfr1445	19:12800000-12900000	2.82234	0.75
Olfr1446	19:12800000-12900000	2.82234	0.75
Olfr1447	19:12800000-12900000	2.82234	0.75
Olfr1448	19:12900000-13000000	2.4176	0.775
Olfr1449	19:12900000-13000000	2.4176	0.775
Olfr145	9:37800000-37900000	2.71506	0.8
Olfr1450	19:12900000-13000000	2.4176	0.775
Olfr1451	19:12900000-13000000	2.4176	0.775
Olfr1452-ps1	19:13000000-13100000	2.69413	0.775
Olfr1453	19:13000000-13100000	2.69413	0.775
Olfr1454	19:13000000-13100000	2.69413	0.775
Olfr1457	19:13000000-13100000	2.69413	0.775
Olfr1458	19:13100000-13200000	2.04201	0.7
Olfr1459	19:13100000-13200000	2.04201	0.7
Olfr146	9:39000000-39100000	2.35821	0.675
Olfr1461	19:13100000-13200000	2.04201	0.7
Olfr1462	19:13100000-13200000	2.04201	0.7
Olfr1463	19:13200000-13300000	2.21863	0.65
Olfr1464-ps1	19:13200000-13300000	2.21863	0.65
Olfr1465	19:13300000-13400000	2.05576	0.675
Olfr1466	19:13300000-13400000	2.05576	0.675
Olfr1467	19:13300000-13400000	2.05576	0.675
Olfr1468-ps1	19:13300000-13400000	2.05576	0.675
Olfr1469	19:13400000-13500000	2.06643	0.75
Olfr147	9:38400000-38500000	2.48387	0.675
Olfr1471	19:13400000-13500000	2.06643	0.75
Olfr1472	19:13400000-13500000	2.06643	0.75
Olfr1474	19:13400000-13500000	2.06643	0.75
Olfr1475	19:13400000-13500000	2.06643	0.75
Olfr1477	19:13500000-13600000	2.55161	0.7
Olfr148	9:39600000-39700000	2.68866	0.6
Olfr1480	19:13500000-13600000	2.55161	0.7
Olfr1484	19:13500000-13600000	2.55161	0.7
Olfr1487	19:13600000-13700000	2.91843	0.725
Olfr1489	19:13600000-13700000	2.91843	0.725
Olfr149	9:39700000-39800000	2.58415	0.6
Olfr1490	19:13600000-13700000	2.91843	0.725
Olfr1491	19:13600000-13700000	2.91843	0.725
Olfr1493-ps1	19:13700000-13800000	3.07642	0.725
Olfr1494	19:13700000-13800000	3.07642	0.725
Olfr1495	19:13700000-13800000	3.07642	0.725
Olfr1496	19:13700000-13800000	3.07642	0.725
Olfr1497	19:13700000-13800000	3.07642	0.725
Olfr1499	19:13800000-13900000	2.83815	0.75
Olfr15	16:3800000-3900000	4.96164	0.875
Olfr150	9:39700000-39800000	2.58415	0.6
Olfr1500	19:13800000-13900000	2.83815	0.75
Olfr1501	19:13800000-13900000	2.83815	0.75
Olfr1502	19:13800000-13900000	2.83815	0.75
Olfr1504	19:13800000-13900000	2.83815	0.75
Olfr1505	19:13900000-14000000	2.31557	0.75
Olfr1506	2:90200000-90300000	2.76096	0.6
Olfr1507	14:52400000-52500000	3.49203	0.825
Olfr1508	14:52400000-52500000	3.49203	0.825
Olfr1509	14:52400000-52500000	3.49203	0.825
Olfr151	9:37700000-37800000	2.83064	0.775
Olfr1510	14:52400000-52500000	3.49203	0.825
Olfr1511	14:52300000-52400000	5.15709	0.825
Olfr1512	14:52300000-52400000	5.15709	0.825
Olfr1513	14:52300000-52400000	5.15709	0.825
Olfr152	2:87700000-87800000	2.52351	0.575
Olfr153	2:87500000-87600000	2.76117	0.625
Olfr1532-ps1	7:106900000-107000000	2.29418	0.75
Olfr1535	13:21500000-21600000	3.3243	0.875
Olfr1537	9:39200000-39300000	2.21667	0.75
Olfr154	2:85600000-85700000	2.47052	0.675
Olfr155	4:43800000-43900000	4.84508	0.875
Olfr1555-ps1	19:12100000-12200000	3.56223	0.8
Olfr156	4:43800000-43900000	4.84508	0.875
Olfr1564	17:33200000-33300000	3.13839	0.85
Olfr1565	2:90300000-90400000	3.46196	0.8
Olfr157	4:43800000-43900000	4.84508	0.875
Olfr159	4:43700000-43800000	5.57884	0.85
Olfr16	1:172900000-173000000	2.771	0.8
Olfr160	9:37700000-37800000	2.83064	0.775
Olfr161	16:3500000-3600000	2.70222	0.75
Olfr164	16:19200000-19300000	2.45473	0.85
Olfr165	16:19400000-19500000	3.06674	0.846154
Olfr166	16:19400000-19500000	3.06674	0.846154
Olfr167	16:19500000-19600000	2.52515	0.875
Olfr168	16:19500000-19600000	2.52515	0.875
Olfr169	16:19500000-19600000	2.52515	0.875
Olfr17	7:107000000-107100000	3.72894	0.775
Olfr170	16:19600000-19700000	2.47313	0.875
Olfr171	16:19600000-19700000	2.47313	0.875
Olfr172	16:58700000-58800000	3.8004	0.85
Olfr173	16:58700000-58800000	3.8004	0.85
Olfr175	16:58800000-58900000	2.39252	0.825
Olfr177	16:58800000-58900000	2.39252	0.825
Olfr178	16:58800000-58900000	2.39252	0.825
Olfr18	9:20300000-20400000	3.66187	0.85
Olfr180	16:58900000-59000000	2.74796	0.75
Olfr181	16:58900000-59000000	2.74796	0.75
Olfr183	16:58900000-59000000	2.74796	0.75
Olfr186	16:59000000-59100000	2.31785	0.725
Olfr187	16:59000000-59100000	2.31785	0.725
Olfr19	16:16600000-16700000	2.8875	0.875
Olfr190	16:59000000-59100000	2.31785	0.725
Olfr191	16:59000000-59100000	2.31785	0.725
Olfr192	16:59000000-59100000	2.31785	0.725
Olfr193	16:59100000-59200000	2.50308	0.725
Olfr194	16:59100000-59200000	2.50308	0.725
Olfr195	16:59100000-59200000	2.50308	0.725
Olfr196	16:59100000-59200000	2.50308	0.725
Olfr197	16:59100000-59200000	2.50308	0.725
Olfr198	16:59200000-59300000	2.11757	0.75
Olfr199	16:59200000-59300000	2.11757	0.75
Olfr2	7:106900000-107000000	2.29418	0.75
Olfr20	11:73300000-73400000	3.64432	0.825
Olfr201	16:59200000-59300000	2.11757	0.75
Olfr202	16:59200000-59300000	2.11757	0.75
Olfr203	16:59200000-59300000	2.11757	0.75
Olfr204	16:59300000-59400000	3.02833	0.8
Olfr205	16:59300000-59400000	3.02833	0.8
Olfr206	16:59300000-59400000	3.02833	0.8
Olfr209	16:59300000-59400000	3.02833	0.8
Olfr211	6:116400000-116500000	4.50719	0.85
Olfr212	6:116500000-116600000	4.04719	0.85
Olfr213	6:116500000-116600000	4.04719	0.85
Olfr214	6:116500000-116600000	4.04719	0.85
Olfr215	6:116500000-116600000	4.04719	0.85
Olfr218	1:173100000-173200000	2.4838	0.825
Olfr22-ps1	11:73900000-74000000	3.06685	0.725
Olfr220	1:174400000-174500000	3.0415	0.725
Olfr221	14:52000000-52100000	5.0391	0.825
Olfr222	11:59500000-59600000	6.71699	0.875
Olfr223	11:59500000-59600000	6.71699	0.875
Olfr224	11:58500000-58600000	3.38516	0.85
Olfr225	11:59600000-59700000	5.9108	0.875
Olfr228	2:86400000-86500000	2.34935	0.675
Olfr229	9:39900000-40000000	2.94353	0.8
Olfr23	11:73900000-74000000	3.06685	0.725
Olfr231	1:174100000-174200000	2.46035	0.65
Olfr235	19:12200000-12300000	2.52102	0.8
Olfr237	6:43100000-43200000	2.61076	0.725
Olfr239	17:33100000-33200000	3.75855	0.85
Olfr24	9:18700000-18800000	3.25267	0.725
Olfr243	7:103700000-103800000	2.22066	0.775
Olfr247	10:129900000-130000000	2.57627	0.675
Olfr248	1:174300000-174400000	2.47214	0.75
Olfr25	9:38300000-38400000	2.09608	0.7
Olfr250	9:38300000-38400000	2.09608	0.7
Olfr251	9:38300000-38400000	2.09608	0.7
Olfr259	2:87100000-87200000	2.38623	0.7
Olfr26	9:38800000-38900000	2.12516	0.625
Olfr262	19:12200000-12300000	2.52102	0.8
Olfr263	13:21100000-21200000	4.36968	0.875
Olfr266	3:106800000-106900000	3.40356	0.875
Olfr267	4:58700000-58800000	3.23012	0.825
Olfr27	9:39100000-39200000	2.63326	0.7
Olfr270	4:52900000-53000000	3.31636	0.85
Olfr271-ps1	4:52900000-53000000	3.31636	0.85
Olfr272	4:52900000-53000000	3.31636	0.85
Olfr273	4:52800000-52900000	3.00637	0.825
Olfr275	4:52800000-52900000	3.00637	0.825
Olfr279	15:98400000-98500000	4.91448	0.825
Olfr281	15:98400000-98500000	4.91448	0.825
Olfr282	15:98400000-98500000	4.91448	0.825
Olfr283	15:98300000-98400000	4.3308	0.8
Olfr284	15:98300000-98400000	4.3308	0.8
Olfr285	15:98300000-98400000	4.3308	0.8
Olfr286	15:98200000-98300000	5.09382	0.8
Olfr287	15:98200000-98300000	5.09382	0.8
Olfr288	15:98100000-98200000	6.71525	0.775
Olfr29-ps1	4:43700000-43800000	5.57884	0.85
Olfr290	7:84900000-85000000	2.5209	0.725
Olfr291	7:84800000-84900000	3.7622	0.75
Olfr292	7:86600000-86700000	2.32561	0.575
Olfr293	7:86600000-86700000	2.32561	0.575
Olfr294	7:86600000-86700000	2.32561	0.575
Olfr295	7:86500000-86600000	2.22449	0.6
Olfr296-ps1	7:86500000-86600000	2.22449	0.6
Olfr297	7:86500000-86600000	2.22449	0.6
Olfr298	7:86400000-86500000	1.99297	0.65
Olfr299	7:86400000-86500000	1.99297	0.65
Olfr3	2:36800000-36900000	2.48685	0.7
Olfr30	11:58400000-58500000	4.21485	0.825
Olfr300-ps1	7:86400000-86500000	1.99297	0.65
Olfr301	7:86400000-86500000	1.99297	0.65
Olfr303	7:86300000-86400000	2.21868	0.725
Olfr304	7:86300000-86400000	2.21868	0.725
Olfr305	7:86300000-86400000	2.21868	0.725
Olfr307	7:86300000-86400000	2.21868	0.725
Olfr308	7:86300000-86400000	2.21868	0.725
Olfr309	7:86300000-86400000	2.21868	0.725
Olfr31	14:14300000-14400000	6.59876	0.875
Olfr310	7:86200000-86300000	2.4752	0.75
Olfr311	11:58800000-58900000	4.77286	0.9
Olfr312	11:58800000-58900000	4.77286	0.9
Olfr313	11:58800000-58900000	4.77286	0.9
Olfr314	11:58700000-58800000	4.24589	0.9
Olfr315	11:58700000-58800000	4.24589	0.9
Olfr316	11:58700000-58800000	4.24589	0.9
Olfr317	11:58700000-58800000	4.24589	0.9
Olfr318	11:58700000-58800000	4.24589	0.9
Olfr319	11:58600000-58700000	4.73776	0.875
Olfr32	2:90100000-90200000	2.93457	0.575
Olfr320	11:58600000-58700000	4.73776	0.875
Olfr322	11:58600000-58700000	4.73776	0.875
Olfr323	11:58600000-58700000	4.73776	0.875
Olfr324	11:58500000-58600000	3.38516	0.85
Olfr325	11:58500000-58600000	3.38516	0.85
Olfr328	11:58500000-58600000	3.38516	0.85
Olfr329	11:58500000-58600000	3.38516	0.85
Olfr33	7:102700000-102800000	3.26673	0.775
Olfr330	11:58500000-58600000	3.38516	0.85
Olfr331	11:58500000-58600000	3.38516	0.85
Olfr332	11:58400000-58500000	4.21485	0.825
Olfr335-ps	2:36300000-36400000	2.61237	0.9
Olfr338	2:36300000-36400000	2.61237	0.9
Olfr339	2:36400000-36500000	2.50761	0.825
Olfr340	2:36400000-36500000	2.50761	0.825
Olfr341	2:36400000-36500000	2.50761	0.825
Olfr342	2:36500000-36600000	2.81423	0.75
Olfr344	2:36500000-36600000	2.81423	0.75
Olfr345	2:36600000-36700000	2.34963	0.75
Olfr346	2:36600000-36700000	2.34963	0.75
Olfr347	2:36700000-36800000	2.29895	0.725
Olfr348	2:36700000-36800000	2.29895	0.725
Olfr350	2:36800000-36900000	2.48685	0.7
Olfr351	2:36800000-36900000	2.48685	0.7
Olfr352	2:36800000-36900000	2.48685	0.7
Olfr353	2:36800000-36900000	2.48685	0.7
Olfr354	2:36900000-37000000	2.70304	0.7
Olfr355	2:36900000-37000000	2.70304	0.7
Olfr356	2:36900000-37000000	2.70304	0.7
Olfr357	2:36900000-37000000	2.70304	0.7
Olfr358	2:37000000-37100000	2.8066	0.7
Olfr360	2:37000000-37100000	2.8066	0.7
Olfr361	2:37000000-37100000	2.8066	0.7
Olfr362	2:37100000-37200000	3.47071	0.75
Olfr364-ps1	2:37100000-37200000	3.47071	0.75
Olfr365	2:37100000-37200000	3.47071	0.75
Olfr366	2:37200000-37300000	2.44854	0.775
Olfr368	2:37300000-37400000	3.4279	0.8
Olfr370	8:83500000-83600000	6.2453	0.8
Olfr371	8:85200000-85300000	3.32289	0.85
Olfr372	8:72000000-72100000	3.62467	0.875
Olfr373	8:72000000-72100000	3.62467	0.875
Olfr374	8:72100000-72200000	6.14878	0.925
Olfr376	11:73300000-73400000	3.64432	0.825
Olfr377-ps1	11:73300000-73400000	3.64432	0.825
Olfr378	11:73400000-73500000	3.09133	0.825
Olfr379-ps1	11:73400000-73500000	3.09133	0.825
Olfr38	6:42700000-42800000	3.37145	0.85
Olfr380	11:73400000-73500000	3.09133	0.825
Olfr381	11:73400000-73500000	3.09133	0.825
Olfr382	11:73500000-73600000	2.52178	0.725
Olfr384	11:73500000-73600000	2.52178	0.725
Olfr385	11:73500000-73600000	2.52178	0.725
Olfr387-ps1	11:73600000-73700000	2.7257	0.7
Olfr388-ps1	11:73700000-73800000	2.49274	0.7
Olfr389	11:73700000-73800000	2.49274	0.7
Olfr39	9:20200000-20300000	2.61637	0.85
Olfr390	11:73700000-73800000	2.49274	0.7
Olfr391	11:73700000-73800000	2.49274	0.7
Olfr392	11:73800000-73900000	2.35798	0.725
Olfr393	11:73800000-73900000	2.35798	0.725
Olfr394	11:73800000-73900000	2.35798	0.725
Olfr395	11:73900000-74000000	3.06685	0.725
Olfr396-ps1	11:73900000-74000000	3.06685	0.725
Olfr397	11:73900000-74000000	3.06685	0.725
Olfr398	11:73900000-74000000	3.06685	0.725
Olfr399	11:74000000-74100000	2.86389	0.775
Olfr401	11:74100000-74200000	3.50415	0.775
Olfr402	11:74100000-74200000	3.50415	0.775
Olfr403	11:74100000-74200000	3.50415	0.775
Olfr404-ps1	11:74200000-74300000	3.36772	0.8
Olfr406	11:74200000-74300000	3.36772	0.8
Olfr409-ps1	11:74300000-74400000	6.71658	0.85
Olfr410	11:74300000-74400000	6.71658	0.85
Olfr411	11:74300000-74400000	6.71658	0.85
Olfr412	11:74300000-74400000	6.71658	0.85
Olfr414	1:174400000-174500000	3.0415	0.725
Olfr417	1:174300000-174400000	2.47214	0.75
Olfr418	1:173200000-173300000	3.25327	0.875
Olfr419	1:174200000-174300000	2.45637	0.7
Olfr420	1:174100000-174200000	2.46035	0.65
Olfr421-ps1	1:174100000-174200000	2.46035	0.65
Olfr424	1:174100000-174200000	2.46035	0.65
Olfr427	1:174000000-174100000	2.48631	0.625
Olfr429	1:174000000-174100000	2.48631	0.625
Olfr43	11:74200000-74300000	3.36772	0.8
Olfr430	1:174000000-174100000	2.48631	0.625
Olfr432	1:174000000-174100000	2.48631	0.625
Olfr433	1:174000000-174100000	2.48631	0.625
Olfr434	6:43200000-43300000	3.83542	0.725
Olfr435	6:43100000-43200000	2.61076	0.725
Olfr437	6:43100000-43200000	2.61076	0.725
Olfr44	9:39400000-39500000	2.21612	0.725
Olfr441	6:43100000-43200000	2.61076	0.725
Olfr444	6:42900000-43000000	2.39981	0.775
Olfr446	6:42900000-43000000	2.39981	0.775
Olfr447	6:42900000-43000000	2.39981	0.775
Olfr448	6:42800000-42900000	2.58504	0.775
Olfr449	6:42800000-42900000	2.58504	0.775
Olfr45	7:140600000-140700000	3.16751	0.875
Olfr450	6:42800000-42900000	2.58504	0.775
Olfr451-ps1	6:42800000-42900000	2.58504	0.775
Olfr452	6:42700000-42800000	3.37145	0.85
Olfr453	6:42700000-42800000	3.37145	0.85
Olfr455	6:42500000-42600000	3.19726	0.875
Olfr456	6:42400000-42500000	3.63025	0.875
Olfr457	6:42400000-42500000	3.63025	0.875
Olfr458	6:42400000-42500000	3.63025	0.875
Olfr459	6:41700000-41800000	2.83723	0.85
Olfr46	7:140600000-140700000	3.16751	0.875
Olfr460	6:40500000-40600000	3.25998	0.825
Olfr461	6:40500000-40600000	3.25998	0.825
Olfr462	11:87800000-87900000	6.80964	0.825
Olfr463	11:87800000-87900000	6.80964	0.825
Olfr464	11:87900000-88000000	4.70071	0.825
Olfr465-ps1	13:65100000-65200000	3.33814	0.775
Olfr466	13:65100000-65200000	3.33814	0.775
Olfr467	7:107800000-107900000	2.92752	0.725
Olfr469	7:107800000-107900000	2.92752	0.725
Olfr47	6:43200000-43300000	3.83542	0.725
Olfr470	7:107800000-107900000	2.92752	0.725
Olfr472	7:107800000-107900000	2.92752	0.725
Olfr473	7:107900000-108000000	2.60413	0.775
Olfr474	7:107900000-108000000	2.60413	0.775
Olfr475-ps1	2:88600000-88700000	2.19247	0.475
Olfr476	7:107900000-108000000	2.60413	0.775
Olfr477	7:107900000-108000000	2.60413	0.775
Olfr478	7:108000000-108100000	2.728	0.775
Olfr479	7:108000000-108100000	2.728	0.775
Olfr48	2:89800000-89900000	2.75823	0.55
Olfr480	7:108000000-108100000	2.728	0.775
Olfr481	7:108000000-108100000	2.728	0.775
Olfr482	7:108000000-108100000	2.728	0.775
Olfr483	7:108100000-108200000	2.42827	0.75
Olfr484	7:108100000-108200000	2.42827	0.75
Olfr485	7:108100000-108200000	2.42827	0.75
Olfr486	7:108100000-108200000	2.42827	0.75
Olfr487	7:108200000-108300000	2.54642	0.75
Olfr488	7:108200000-108300000	2.54642	0.75
Olfr49	14:54200000-54300000	4.5133	0.825
Olfr490	7:108200000-108300000	2.54642	0.75
Olfr491	7:108300000-108400000	2.49538	0.75
Olfr492	7:108300000-108400000	2.49538	0.75
Olfr493	7:108300000-108400000	2.49538	0.75
Olfr494	7:108300000-108400000	2.49538	0.75
Olfr495	7:108300000-108400000	2.49538	0.75
Olfr497	7:108400000-108500000	2.69419	0.725
Olfr498	7:108400000-108500000	2.69419	0.725
Olfr5	7:6400000-6500000	4.33859	0.85
Olfr50	2:36700000-36800000	2.29895	0.725
Olfr501-ps1	7:108500000-108600000	2.60942	0.725
Olfr502	7:108500000-108600000	2.60942	0.725
Olfr503	7:108500000-108600000	2.60942	0.725
Olfr504	7:108500000-108600000	2.60942	0.725
Olfr506	7:108600000-108700000	2.52196	0.75
Olfr507	7:108600000-108700000	2.52196	0.75
Olfr508	7:108600000-108700000	2.52196	0.75
Olfr509	7:108600000-108700000	2.52196	0.75
Olfr51	11:51000000-51100000	4.46571	0.775
Olfr510	7:108600000-108700000	2.52196	0.75
Olfr512	7:108700000-108800000	3.12848	0.775
Olfr513	7:108700000-108800000	3.12848	0.775
Olfr514	7:108800000-108900000	3.06956	0.8
Olfr516	7:108800000-108900000	3.06956	0.8
Olfr517	7:108800000-108900000	3.06956	0.8
Olfr518	7:108800000-108900000	3.06956	0.8
Olfr519	7:108800000-108900000	3.06956	0.8
Olfr52	2:86100000-86200000	2.52237	0.625
Olfr520	7:99700000-99800000	4.57723	0.825
Olfr521	7:99700000-99800000	4.57723	0.825
Olfr522	7:140100000-140200000	5.72911	0.875
Olfr523	7:140100000-140200000	5.72911	0.875
Olfr524	7:140100000-140200000	5.72911	0.875
Olfr525	7:140300000-140400000	3.45331	0.9
Olfr527	7:140300000-140400000	3.45331	0.9
Olfr53	7:140600000-140700000	3.16751	0.875
Olfr530	7:140300000-140400000	3.45331	0.9
Olfr531	7:140300000-140400000	3.45331	0.9
Olfr532	7:140400000-140500000	3.48398	0.9
Olfr533	7:140400000-140500000	3.48398	0.9
Olfr535	7:140400000-140500000	3.48398	0.9
Olfr536	7:140500000-140600000	2.63069	0.9
Olfr537-ps1	7:140500000-140600000	2.63069	0.9
Olfr538	7:140500000-140600000	2.63069	0.9
Olfr539	7:140600000-140700000	3.16751	0.875
Olfr54	11:51000000-51100000	4.46571	0.775
Olfr541	7:140600000-140700000	3.16751	0.875
Olfr543	7:102400000-102500000	4.72573	0.7
Olfr544	7:102400000-102500000	4.72573	0.7
Olfr545	7:102400000-102500000	4.72573	0.7
Olfr547	7:102500000-102600000	4.69418	0.7
Olfr548-ps1	7:102500000-102600000	4.69418	0.7
Olfr549	7:102500000-102600000	4.69418	0.7
Olfr55	17:33100000-33200000	3.75855	0.85
Olfr550	7:102500000-102600000	4.69418	0.7
Olfr551	7:102500000-102600000	4.69418	0.7
Olfr552	7:102500000-102600000	4.69418	0.7
Olfr553	7:102600000-102700000	3.53779	0.725
Olfr554	7:102600000-102700000	3.53779	0.725
Olfr555	7:102600000-102700000	3.53779	0.725
Olfr556	7:102600000-102700000	3.53779	0.725
Olfr557	7:102600000-102700000	3.53779	0.725
Olfr558	7:102700000-102800000	3.26673	0.775
Olfr559	7:102700000-102800000	3.26673	0.775
Olfr56	11:48900000-49000000	3.36896	0.775
Olfr560	7:102700000-102800000	3.26673	0.775
Olfr561	7:102700000-102800000	3.26673	0.775
Olfr562-ps1	7:102700000-102800000	3.26673	0.775
Olfr564	7:102800000-102900000	3.0808	0.725
Olfr566	7:102800000-102900000	3.0808	0.725
Olfr568	7:102800000-102900000	3.0808	0.725
Olfr569	7:102800000-102900000	3.0808	0.725
Olfr57	10:79000000-79100000	2.86863	0.725
Olfr570	7:102800000-102900000	3.0808	0.725
Olfr571	7:102900000-103000000	3.06086	0.775
Olfr572	7:102900000-103000000	3.06086	0.775
Olfr573-ps1	7:102900000-103000000	3.06086	0.775
Olfr574	7:102900000-103000000	3.06086	0.775
Olfr575	7:102900000-103000000	3.06086	0.775
Olfr576	7:102900000-103000000	3.06086	0.775
Olfr577	7:102900000-103000000	3.06086	0.775
Olfr578	7:102900000-103000000	3.06086	0.775
Olfr58	9:19700000-19800000	2.28896	0.85
Olfr582	7:103000000-103100000	2.51508	0.8
Olfr583	7:103000000-103100000	2.51508	0.8
Olfr584	7:103000000-103100000	2.51508	0.8
Olfr585	7:103000000-103100000	2.51508	0.8
Olfr586	7:103100000-103200000	2.90318	0.775
Olfr587-ps1	7:103100000-103200000	2.90318	0.775
Olfr588-ps1	7:103100000-103200000	2.90318	0.775
Olfr589	7:103100000-103200000	2.90318	0.775
Olfr59	11:74200000-74300000	3.36772	0.8
Olfr591	7:103100000-103200000	2.90318	0.775
Olfr592	7:103100000-103200000	2.90318	0.775
Olfr593	7:103200000-103300000	2.75655	0.75
Olfr594	7:103200000-103300000	2.75655	0.75
Olfr596	7:103300000-103400000	2.58836	0.75
Olfr597	7:103300000-103400000	2.58836	0.75
Olfr598	7:103300000-103400000	2.58836	0.75
Olfr599	7:103300000-103400000	2.58836	0.75
Olfr6	7:106900000-107000000	2.29418	0.75
Olfr60	7:140300000-140400000	3.45331	0.9
Olfr600	7:103300000-103400000	2.58836	0.75
Olfr601	7:103300000-103400000	2.58836	0.75
Olfr603	7:103300000-103400000	2.58836	0.75
Olfr605	7:103400000-103500000	2.73233	0.775
Olfr606	7:103400000-103500000	2.73233	0.775
Olfr607	7:103400000-103500000	2.73233	0.775
Olfr608	7:103400000-103500000	2.73233	0.775
Olfr609	7:103400000-103500000	2.73233	0.775
Olfr61	7:140600000-140700000	3.16751	0.875
Olfr610	7:103500000-103600000	2.10629	0.8
Olfr611	7:103500000-103600000	2.10629	0.8
Olfr612	7:103500000-103600000	2.10629	0.8
Olfr613	7:103500000-103600000	2.10629	0.8
Olfr615	7:103500000-103600000	2.10629	0.8
Olfr616	7:103500000-103600000	2.10629	0.8
Olfr617	7:103500000-103600000	2.10629	0.8
Olfr618	7:103500000-103600000	2.10629	0.8
Olfr619	7:103600000-103700000	2.38198	0.8
Olfr62	4:118600000-118700000	5.02441	0.9
Olfr620	7:103600000-103700000	2.38198	0.8
Olfr622	7:103600000-103700000	2.38198	0.8
Olfr623	7:103600000-103700000	2.38198	0.8
Olfr624	7:103600000-103700000	2.38198	0.8
Olfr625-ps1	7:103600000-103700000	2.38198	0.8
Olfr628	7:103700000-103800000	2.22066	0.775
Olfr629	7:103700000-103800000	2.22066	0.775
Olfr63	17:33200000-33300000	3.13839	0.85
Olfr630	7:103700000-103800000	2.22066	0.775
Olfr631	7:103900000-104000000	2.94511	0.8
Olfr632	7:103900000-104000000	2.94511	0.8
Olfr633	7:103900000-104000000	2.94511	0.8
Olfr634-ps1	7:103900000-104000000	2.94511	0.8
Olfr635	7:103900000-104000000	2.94511	0.8
Olfr638	7:103900000-104000000	2.94511	0.8
Olfr639	7:104000000-104100000	2.90815	0.8
Olfr64	7:103800000-103900000	2.45761	0.8
Olfr640	7:104000000-104100000	2.90815	0.8
Olfr641	7:104000000-104100000	2.90815	0.8
Olfr642	7:104000000-104100000	2.90815	0.8
Olfr643	7:103900000-104000000	2.94511	0.8
Olfr644	7:104000000-104100000	2.90815	0.8
Olfr645	7:104000000-104100000	2.90815	0.8
Olfr646	7:104100000-104200000	3.64143	0.875
Olfr648	7:104100000-104200000	3.64143	0.875
Olfr649	7:104100000-104200000	3.64143	0.875
Olfr65	7:103900000-104000000	2.94511	0.8
Olfr650-ps1	7:104200000-104300000	4.45957	0.875
Olfr651	7:104500000-104600000	3.22162	0.85
Olfr652	7:104500000-104600000	3.22162	0.85
Olfr653	7:104500000-104600000	3.22162	0.85
Olfr654	7:104500000-104600000	3.22162	0.85
Olfr655	7:104500000-104600000	3.22162	0.85
Olfr656	7:104600000-104700000	2.8345	0.85
Olfr657	7:104600000-104700000	2.8345	0.85
Olfr658	7:104600000-104700000	2.8345	0.85
Olfr659	7:104600000-104700000	2.8345	0.85
Olfr66	7:103800000-103900000	2.45761	0.8
Olfr661	7:104600000-104700000	2.8345	0.85
Olfr663	7:104700000-104800000	2.50161	0.85
Olfr664	7:104700000-104800000	2.50161	0.85
Olfr665	7:104800000-104900000	2.57971	0.8
Olfr666	7:104800000-104900000	2.57971	0.8
Olfr667	7:104900000-105000000	2.78095	0.8
Olfr668	7:104900000-105000000	2.78095	0.8
Olfr669	7:104900000-105000000	2.78095	0.8
Olfr67	7:103700000-103800000	2.22066	0.775
Olfr670	7:104900000-105000000	2.78095	0.8
Olfr671	7:104900000-105000000	2.78095	0.8
Olfr672	7:104900000-105000000	2.78095	0.8
Olfr675	7:105000000-105100000	2.69569	0.8
Olfr676	7:105000000-105100000	2.69569	0.8
Olfr677	7:105000000-105100000	2.69569	0.8
Olfr678	7:105000000-105100000	2.69569	0.8
Olfr679	7:105000000-105100000	2.69569	0.8
Olfr68	7:103700000-103800000	2.22066	0.775
Olfr680-ps1	7:105000000-105100000	2.69569	0.8
Olfr681	7:105100000-105200000	2.7875	0.8
Olfr682-ps1	7:105100000-105200000	2.7875	0.8
Olfr683	7:105100000-105200000	2.7875	0.8
Olfr684	7:105100000-105200000	2.7875	0.8
Olfr685	7:105100000-105200000	2.7875	0.8
Olfr686	7:105200000-105300000	3.24144	0.8
Olfr688	7:105200000-105300000	3.24144	0.8
Olfr689	7:105300000-105400000	4.09932	0.825
Olfr69	7:103700000-103800000	2.22066	0.775
Olfr690	7:105300000-105400000	4.09932	0.825
Olfr691	7:105300000-105400000	4.09932	0.825
Olfr692	7:105300000-105400000	4.09932	0.825
Olfr693	7:106600000-106700000	2.45415	0.7
Olfr694	7:106600000-106700000	2.45415	0.7
Olfr695	7:106700000-106800000	2.58392	0.7
Olfr697	7:106700000-106800000	2.58392	0.7
Olfr698	7:106700000-106800000	2.58392	0.7
Olfr699	7:106700000-106800000	2.58392	0.7
Olfr70	4:43600000-43700000	8.52326	0.825
Olfr700	7:106800000-106900000	3.1885	0.75
Olfr701	7:106800000-106900000	3.1885	0.75
Olfr702	7:106800000-106900000	3.1885	0.75
Olfr703	7:106800000-106900000	3.1885	0.75
Olfr704	7:106800000-106900000	3.1885	0.75
Olfr705	7:106800000-106900000	3.1885	0.75
Olfr706	7:106800000-106900000	3.1885	0.75
Olfr707	7:106800000-106900000	3.1885	0.75
Olfr709-ps1	7:106900000-107000000	2.29418	0.75
Olfr71	4:43700000-43800000	5.57884	0.85
Olfr710	7:106900000-107000000	2.29418	0.75
Olfr711	7:106900000-107000000	2.29418	0.75
Olfr713	7:107000000-107100000	3.72894	0.775
Olfr714	7:107000000-107100000	3.72894	0.775
Olfr715	7:107100000-107200000	3.26591	0.775
Olfr715b	7:107100000-107200000	3.26591	0.775
Olfr716	7:107100000-107200000	3.26591	0.775
Olfr718-ps1	5:143100000-143200000	5.5859	0.85
Olfr720	14:14100000-14200000	3.26791	0.875
Olfr721-ps1	14:14400000-14500000	2.59091	0.85
Olfr722	14:49800000-49900000	2.37592	0.8
Olfr723	14:49900000-50000000	2.23899	0.8
Olfr724	14:49900000-50000000	2.23899	0.8
Olfr725	14:50000000-50100000	2.28552	0.8
Olfr726	14:50000000-50100000	2.28552	0.8
Olfr727	14:50100000-50200000	2.07286	0.825
Olfr728	14:50100000-50200000	2.07286	0.825
Olfr729	14:50100000-50200000	2.07286	0.825
Olfr73	2:88000000-88100000	2.21024	0.575
Olfr730	14:50100000-50200000	2.07286	0.825
Olfr731	14:50200000-50300000	2.33162	0.825
Olfr732	14:50200000-50300000	2.33162	0.825
Olfr733	14:50200000-50300000	2.33162	0.825
Olfr734	14:50300000-50400000	2.56991	0.8
Olfr735	14:50300000-50400000	2.56991	0.8
Olfr736	14:50300000-50400000	2.56991	0.8
Olfr738	14:50400000-50500000	2.54305	0.775
Olfr739	14:50400000-50500000	2.54305	0.775
Olfr74	2:87900000-88000000	2.76068	0.575
Olfr740	14:50400000-50500000	2.54305	0.775
Olfr741	14:50400000-50500000	2.54305	0.775
Olfr742	14:50500000-50600000	2.99102	0.775
Olfr743	14:50500000-50600000	2.99102	0.775
Olfr744	14:50600000-50700000	2.92237	0.8
Olfr745	14:50600000-50700000	2.92237	0.8
Olfr746	14:50600000-50700000	2.92237	0.8
Olfr747	14:50600000-50700000	2.92237	0.8
Olfr748	14:50700000-50800000	3.56685	0.825
Olfr749	14:50700000-50800000	3.56685	0.825
Olfr750	14:51000000-51100000	4.34011	0.9
Olfr753-ps1	17:37100000-37200000	3.51547	0.775
Olfr76	19:12100000-12200000	3.56223	0.8
Olfr761	17:37900000-38000000	2.83195	0.725
Olfr763	10:129000000-129100000	3.4701	0.775
Olfr764-ps1	10:129000000-129100000	3.4701	0.775
Olfr765	10:129000000-129100000	3.4701	0.775
Olfr766-ps1	10:129000000-129100000	3.4701	0.775
Olfr767	10:129000000-129100000	3.4701	0.775
Olfr768	10:129000000-129100000	3.4701	0.775
Olfr769	10:129100000-129200000	2.93515	0.7
Olfr77	9:19900000-20000000	2.3022	0.825
Olfr770	10:129100000-129200000	2.93515	0.7
Olfr771	10:129100000-129200000	2.93515	0.7
Olfr772	10:129100000-129200000	2.93515	0.7
Olfr773	10:129100000-129200000	2.93515	0.7
Olfr774	10:129200000-129300000	2.92344	0.675
Olfr775	10:129200000-129300000	2.92344	0.675
Olfr776	10:129200000-129300000	2.92344	0.675
Olfr777	10:129200000-129300000	2.92344	0.675
Olfr779	10:129300000-129400000	2.38821	0.65
Olfr78	7:102700000-102800000	3.26673	0.775
Olfr780	10:129300000-129400000	2.38821	0.65
Olfr781	10:129300000-129400000	2.38821	0.65
Olfr782	10:129300000-129400000	2.38821	0.65
Olfr784	10:129300000-129400000	2.38821	0.65
Olfr785	10:129400000-129500000	2.64115	0.575
Olfr786	10:129400000-129500000	2.64115	0.575
Olfr787	10:129400000-129500000	2.64115	0.575
Olfr788	10:129400000-129500000	2.64115	0.575
Olfr789	10:129400000-129500000	2.64115	0.575
Olfr790	10:129400000-129500000	2.64115	0.575
Olfr791	10:129500000-129600000	2.36897	0.575
Olfr792	10:129500000-129600000	2.36897	0.575
Olfr794	10:129500000-129600000	2.36897	0.575
Olfr796	10:129600000-129700000	2.57743	0.55
Olfr798	10:129600000-129700000	2.57743	0.55
Olfr799	10:129600000-129700000	2.57743	0.55
Olfr8	10:78900000-79000000	2.80188	0.725
Olfr800	10:129600000-129700000	2.57743	0.55
Olfr801	10:129600000-129700000	2.57743	0.55
Olfr802	10:129600000-129700000	2.57743	0.55
Olfr803	10:129600000-129700000	2.57743	0.55
Olfr804	10:129700000-129800000	2.37045	0.65
Olfr805	10:129700000-129800000	2.37045	0.65
Olfr806	10:129700000-129800000	2.37045	0.65
Olfr807	10:129700000-129800000	2.37045	0.65
Olfr808	10:129700000-129800000	2.37045	0.65
Olfr809	10:129700000-129800000	2.37045	0.65
Olfr810	10:129700000-129800000	2.37045	0.65
Olfr811	10:129800000-129900000	2.33442	0.65
Olfr812	10:129800000-129900000	2.33442	0.65
Olfr813	10:129800000-129900000	2.33442	0.65
Olfr814	10:129800000-129900000	2.33442	0.65
Olfr815	10:129900000-130000000	2.57627	0.675
Olfr816	10:129900000-130000000	2.57627	0.675
Olfr818	10:129900000-130000000	2.57627	0.675
Olfr819	10:129900000-130000000	2.57627	0.675
Olfr820	10:130000000-130100000	2.76107	0.675
Olfr821	10:130000000-130100000	2.76107	0.675
Olfr822	10:130000000-130100000	2.76107	0.675
Olfr823	10:130100000-130200000	4.06166	0.65
Olfr824	10:130100000-130200000	4.06166	0.65
Olfr825	10:130100000-130200000	4.06166	0.65
Olfr826	10:130100000-130200000	4.06166	0.65
Olfr827	10:130200000-130300000	2.60158	0.725
Olfr828	9:18800000-18900000	2.39915	0.725
Olfr829	9:18800000-18900000	2.39915	0.725
Olfr830	9:18800000-18900000	2.39915	0.725
Olfr832	9:18900000-19000000	1.97048	0.775
Olfr834	9:18900000-19000000	1.97048	0.775
Olfr835	9:19000000-19100000	2.48335	0.8
Olfr836	9:19100000-19200000	2.29558	0.75
Olfr837	9:19100000-19200000	2.29558	0.75
Olfr839-ps1	9:19100000-19200000	2.29558	0.75
Olfr843	9:19200000-19300000	2.19011	0.7
Olfr844	9:19300000-19400000	2.0404	0.7
Olfr845	9:19300000-19400000	2.0404	0.7
Olfr846	9:19300000-19400000	2.0404	0.7
Olfr847	9:19300000-19400000	2.0404	0.7
Olfr849	9:19400000-19500000	2.43158	0.825
Olfr850	9:19400000-19500000	2.43158	0.825
Olfr851	9:19400000-19500000	2.43158	0.825
Olfr853	9:19500000-19600000	2.22091	0.825
Olfr854	9:19500000-19600000	2.22091	0.825
Olfr855	9:19500000-19600000	2.22091	0.825
Olfr857	9:19700000-19800000	2.28896	0.85
Olfr859	9:19800000-19900000	1.94153	0.85
Olfr860	9:19800000-19900000	1.94153	0.85
Olfr862	9:19800000-19900000	1.94153	0.85
Olfr863-ps1	9:19900000-20000000	2.3022	0.825
Olfr866	9:20000000-20100000	2.61194	0.825
Olfr867	9:20000000-20100000	2.61194	0.825
Olfr868	9:20000000-20100000	2.61194	0.825
Olfr869	9:20100000-20200000	2.9432	0.825
Olfr870	9:20100000-20200000	2.9432	0.825
Olfr871	9:20200000-20300000	2.61637	0.85
Olfr872	9:20200000-20300000	2.61637	0.85
Olfr873	9:20200000-20300000	2.61637	0.85
Olfr874	9:37700000-37800000	2.83064	0.775
Olfr875	9:37700000-37800000	2.83064	0.775
Olfr876	9:37800000-37900000	2.71506	0.8
Olfr877	9:37800000-37900000	2.71506	0.8
Olfr878	9:37900000-38000000	2.61244	0.775
Olfr881	9:37900000-38000000	2.61244	0.775
Olfr883	9:38000000-38100000	2.42962	0.725
Olfr884	9:38000000-38100000	2.42962	0.725
Olfr885	9:38000000-38100000	2.42962	0.725
Olfr887	9:38000000-38100000	2.42962	0.725
Olfr888	9:38100000-38200000	2.50051	0.675
Olfr889	9:38100000-38200000	2.50051	0.675
Olfr890	9:38100000-38200000	2.50051	0.675
Olfr891	9:38100000-38200000	2.50051	0.675
Olfr892-ps1	9:38100000-38200000	2.50051	0.675
Olfr893	9:38200000-38300000	2.39918	0.725
Olfr894	9:38200000-38300000	2.39918	0.725
Olfr895	9:38200000-38300000	2.39918	0.725
Olfr896-ps1	9:38200000-38300000	2.39918	0.725
Olfr897-ps1	9:38300000-38400000	2.09608	0.7
Olfr898	9:38300000-38400000	2.09608	0.7
Olfr9	10:128900000-129000000	6.61514	0.825
Olfr90	17:37000000-37100000	8.46557	0.775
Olfr901	9:38400000-38500000	2.48387	0.675
Olfr902	9:38400000-38500000	2.48387	0.675
Olfr904	9:38400000-38500000	2.48387	0.675
Olfr905	9:38400000-38500000	2.48387	0.675
Olfr906	9:38400000-38500000	2.48387	0.675
Olfr907	9:38400000-38500000	2.48387	0.675
Olfr908	9:38500000-38600000	2.36029	0.625
Olfr91	17:37000000-37100000	8.46557	0.775
Olfr910	9:38500000-38600000	2.36029	0.625
Olfr911-ps1	9:38500000-38600000	2.36029	0.625
Olfr912	9:38500000-38600000	2.36029	0.625
Olfr913	9:38500000-38600000	2.36029	0.625
Olfr914	9:38600000-38700000	2.20216	0.6
Olfr915	9:38600000-38700000	2.20216	0.6
Olfr916	9:38600000-38700000	2.20216	0.6
Olfr917	9:38600000-38700000	2.20216	0.6
Olfr918	9:38600000-38700000	2.20216	0.6
Olfr919	9:38600000-38700000	2.20216	0.6
Olfr92	17:37100000-37200000	3.51547	0.775
Olfr920	9:38700000-38800000	2.47295	0.6
Olfr921	9:38700000-38800000	2.47295	0.6
Olfr922	9:38800000-38900000	2.12516	0.625
Olfr923	9:38800000-38900000	2.12516	0.625
Olfr924	9:38800000-38900000	2.12516	0.625
Olfr926	9:38800000-38900000	2.12516	0.625
Olfr93	17:37100000-37200000	3.51547	0.775
Olfr930	9:38900000-39000000	3.09368	0.675
Olfr933	9:38900000-39000000	3.09368	0.675
Olfr934	9:38900000-39000000	3.09368	0.675
Olfr935	9:38900000-39000000	3.09368	0.675
Olfr936	9:39000000-39100000	2.35821	0.675
Olfr937	9:39000000-39100000	2.35821	0.675
Olfr938	9:39000000-39100000	2.35821	0.675
Olfr94	17:37100000-37200000	3.51547	0.775
Olfr943	9:39100000-39200000	2.63326	0.7
Olfr944	9:39200000-39300000	2.21667	0.75
Olfr945	9:39200000-39300000	2.21667	0.75
Olfr947-ps1	9:39200000-39300000	2.21667	0.75
Olfr948	9:39300000-39400000	2.71798	0.8
Olfr949-ps1	9:39300000-39400000	2.71798	0.8
Olfr95	17:37200000-37300000	3.43063	0.775
Olfr951	9:39300000-39400000	2.71798	0.8
Olfr952	9:39400000-39500000	2.21612	0.725
Olfr954	9:39400000-39500000	2.21612	0.725
Olfr955	9:39400000-39500000	2.21612	0.725
Olfr957	9:39500000-39600000	2.58142	0.65
Olfr958	9:39500000-39600000	2.58142	0.65
Olfr959	9:39500000-39600000	2.58142	0.65
Olfr96	17:37200000-37300000	3.43063	0.775
Olfr960	9:39600000-39700000	2.68866	0.6
Olfr961	9:39600000-39700000	2.68866	0.6
Olfr963	9:39600000-39700000	2.68866	0.6
Olfr964-ps1	9:39600000-39700000	2.68866	0.6
Olfr965	9:39700000-39800000	2.58415	0.6
Olfr967	9:39700000-39800000	2.58415	0.6
Olfr968	9:39700000-39800000	2.58415	0.6
Olfr969	9:39700000-39800000	2.58415	0.6
Olfr97	17:37200000-37300000	3.43063	0.775
Olfr970	9:39800000-39900000	2.57447	0.775
Olfr971	9:39800000-39900000	2.57447	0.775
Olfr972	9:39800000-39900000	2.57447	0.775
Olfr974	9:39900000-40000000	2.94353	0.8
Olfr975	9:39900000-40000000	2.94353	0.8
Olfr976	9:39900000-40000000	2.94353	0.8
Olfr977-ps1	9:39900000-40000000	2.94353	0.8
Olfr978	9:39900000-40000000	2.94353	0.8
Olfr979	9:39900000-40000000	2.94353	0.8
Olfr98	17:37200000-37300000	3.43063	0.775
Olfr980	9:40000000-40100000	3.34576	0.85
Olfr981	9:40000000-40100000	3.34576	0.85
Olfr982	9:40000000-40100000	3.34576	0.85
Olfr983	9:40000000-40100000	3.34576	0.85
Olfr984	9:40000000-40100000	3.34576	0.85
Olfr985	9:40100000-40200000	4.25	0.875
Olfr986	9:40100000-40200000	4.25	0.875
Olfr987	2:85300000-85400000	2.78431	0.75
Olfr988	2:85300000-85400000	2.78431	0.75
Olfr99	17:37200000-37300000	3.43063	0.775
Olfr992	2:85300000-85400000	2.78431	0.75
Olfr993	2:85400000-85500000	2.39883	0.75
Olfr994	2:85400000-85500000	2.39883	0.75
Olfr995	2:85400000-85500000	2.39883	0.75
Olfr996	2:85500000-85600000	2.55888	0.675
Olfr998	2:85500000-85600000	2.55888	0.675
Hoxa1	6:52100000-52200000	6.66267	0.825
Hoxa10	6:52200000-52300000	8.68022	0.825
Hoxa11	6:52200000-52300000	8.68022	0.825
Hoxa11os	6:52200000-52300000	8.68022	0.825
Hoxa13	6:52200000-52300000	8.68022	0.825
Hoxa2	6:52100000-52200000	6.66267	0.825
Hoxa3	6:52100000-52200000	6.66267	0.825
Hoxa4	6:52100000-52200000	6.66267	0.825
Hoxa5	6:52200000-52300000	8.68022	0.825
Hoxa6	6:52200000-52300000	8.68022	0.825
Hoxa7	6:52200000-52300000	8.68022	0.825
Hoxa9	6:52200000-52300000	8.68022	0.825
Hoxaas2	6:52100000-52200000	6.66267	0.825
Hoxaas3	6:52100000-52200000	6.66267	0.825
Hoxb1	11:96300000-96400000	8.6142	0.825
Hoxb13	11:96100000-96200000	6.75152	0.825
Hoxb2	11:96300000-96400000	8.6142	0.825
Hoxb3	11:96300000-96400000	8.6142	0.825
Hoxb3os	11:96300000-96400000	8.6142	0.825
Hoxb4	11:96300000-96400000	8.6142	0.825
Hoxb5	11:96300000-96400000	8.6142	0.825
Hoxb5os	11:96200000-96300000	6.8194	0.85
Hoxb6	11:96200000-96300000	6.8194	0.85
Hoxb7	11:96200000-96300000	6.8194	0.85
Hoxb8	11:96200000-96300000	6.8194	0.85
Vmn2r-ps111	14:51300000-51400000	2.6884	0.825
Vmn2r-ps130	17:23000000-23100000	3.1125	0.525
Vmn2r-ps159	4:156300000-156400000	0	0.863636
Vmn2r1	3:64000000-64100000	2.57562	0.775
Vmn2r10	5:108900000-109000000	2.35294	0.9
Vmn2r100	17:19500000-19600000	2.08333	0.725
Vmn2r101	17:19500000-19600000	2.08333	0.725
Vmn2r102	17:19600000-19700000	2.18532	0.7
Vmn2r103	17:19700000-19800000	2.23506	0.7
Vmn2r104	17:20000000-20100000	2.08464	0.75
Vmn2r105	17:20200000-20300000	2.24701	0.75
Vmn2r106	17:20200000-20300000	2.24701	0.75
Vmn2r107	17:20300000-20400000	2.29156	0.75
Vmn2r108	17:20400000-20500000	2.25825	0.75
Vmn2r109	17:20500000-20600000	2.00559	0.775
Vmn2r11	5:109000000-109100000	2.14156	0.875
Vmn2r110	17:20500000-20600000	2.00559	0.775
Vmn2r111	17:22500000-22600000	3.08927	0.65
Vmn2r112	17:22600000-22700000	3.92932	0.65
Vmn2r113	17:22900000-23000000	2.35729	0.675
Vmn2r114	17:23200000-23300000	2.70394	0.575
Vmn2r115	17:23300000-23400000	2.47403	0.6
Vmn2r116	17:23300000-23400000	2.47403	0.6
Vmn2r117	17:23400000-23500000	2.78027	0.625
Vmn2r118	17:55500000-55600000	3.0517	0.775
Vmn2r12	5:109000000-109100000	2.14156	0.875
Vmn2r120	17:57500000-57600000	2.86332	0.825
Vmn2r124	17:18000000-18100000	2.78347	0.7
Vmn2r126	7:43000000-43100000	2.44732	0.7
Vmn2r127	17:19100000-19200000	1.9726	0.897436
Vmn2r128	3:64300000-64400000	2.00662	0.275
Vmn2r13	5:109100000-109200000	2.30435	0.875
Vmn2r14	5:109200000-109300000	2.19807	0.85
Vmn2r15	5:109200000-109300000	2.19807	0.85
Vmn2r16	5:109300000-109400000	2.48239	0.85
Vmn2r17	5:109400000-109500000	2.98555	0.85
Vmn2r18	5:151500000-151600000	2.42506	0.85
Vmn2r19	6:123300000-123400000	2.68213	0.675
Vmn2r2	3:64100000-64200000	2.63713	0.7
Vmn2r20	6:123300000-123400000	2.68213	0.675
Vmn2r21	6:123400000-123500000	2	0
Vmn2r22	6:123600000-123700000	2.95624	0.724138
Vmn2r23	6:123700000-123800000	2.80169	0.727273
Vmn2r24	6:123700000-123800000	2.80169	0.727273
Vmn2r25	6:123800000-123900000	2.33401	0.833333
Vmn2r26	6:124000000-124100000	2.34504	0.846154
Vmn2r27	6:124100000-124200000	2.53051	0.846154
Vmn2r28	7:5400000-5500000	3	0.825
Vmn2r29	7:7200000-7300000	6.40289	0.871795
Vmn2r3	3:64200000-64300000	3.16833	0.6
Vmn2r30	7:7300000-7400000	2.52834	0.916667
Vmn2r31	7:7300000-7400000	2.52834	0.916667
Vmn2r32	7:7400000-7500000	1.96639	0.909091
Vmn2r33	7:7500000-7600000	2.58123	0.8
Vmn2r34	7:7600000-7700000	1.54255	0.714286
Vmn2r35	7:7700000-7800000	1.75	0.666667
Vmn2r36	7:7800000-7900000	2	0.75
Vmn2r37	7:9200000-9300000	1.74138	1
Vmn2r38	7:9000000-9100000	2.03704	1
Vmn2r39	7:9000000-9100000	2.03704	1
Vmn2r4	3:64300000-64400000	2.00662	0.275
Vmn2r40	7:8900000-9000000	1.63158	1
Vmn2r41	7:8100000-8200000	1.07692	0
Vmn2r42	7:8100000-8200000	1.07692	0
Vmn2r43	7:8200000-8300000	2.63964	1
Vmn2r44	7:8300000-8400000	2.73574	1
Vmn2r45	7:8400000-8500000	2.36484	1
Vmn2r46	7:9700000-9800000	0	0
Vmn2r47	7:9800000-9900000	3.08333	0
Vmn2r48	7:9900000-10000000	1.76172	0.857143
Vmn2r49	7:9900000-10000000	1.76172	0.857143
Vmn2r5	3:64400000-64500000	2.52774	0.2
Vmn2r50	7:10000000-10100000	3.36243	0.823529
Vmn2r51	7:10000000-10100000	3.36243	0.823529
Vmn2r52	7:10100000-10200000	2.08486	0.833333
Vmn2r53	7:12500000-12600000	2.86754	0.85
Vmn2r54	7:12600000-12700000	2.94332	0.85
Vmn2r55	7:12600000-12700000	2.94332	0.85
Vmn2r56	7:12600000-12700000	2.94332	0.85
Vmn2r57	7:41300000-41400000	3.28967	0.825
Vmn2r58	7:41800000-41900000	2.76173	0.625
Vmn2r59	7:42000000-42100000	2.43367	0.6
Vmn2r6	3:64500000-64600000	2.82689	0.225
Vmn2r60	7:42100000-42200000	2.51328	0.625
Vmn2r61	7:42200000-42300000	2.88571	0.65
Vmn2r62	7:42700000-42800000	3.06641	0.7
Vmn2r63	7:42800000-42900000	2.96366	0.7
Vmn2r65	7:84900000-85000000	2.5209	0.725
Vmn2r66	7:84900000-85000000	2.5209	0.725
Vmn2r67	7:85100000-85200000	2.03097	0.7
Vmn2r68	7:85200000-85300000	1.75339	0.675
Vmn2r69	7:85300000-85400000	2.00291	0.675
Vmn2r7	3:64600000-64700000	2.17883	0.325
Vmn2r70	7:85500000-85600000	2.17647	0.65
Vmn2r71	7:85500000-85600000	2.17647	0.65
Vmn2r72	7:85700000-85800000	2.01138	0.7
Vmn2r73	7:85800000-85900000	1.83146	0.75
Vmn2r74	7:85900000-86000000	2.59632	0.775
Vmn2r75	7:86100000-86200000	2.31207	0.775
Vmn2r76	7:86200000-86300000	2.4752	0.75
Vmn2r77	7:86700000-86800000	2.51358	0.55
Vmn2r78	7:86900000-87000000	1.9703	0.525
Vmn2r79	7:86900000-87000000	1.9703	0.525
Vmn2r8	5:108700000-108800000	5.47471	0.875
Vmn2r80	10:79100000-79200000	2.7722	0.725
Vmn2r81	10:79200000-79300000	2.70952	0.725
Vmn2r82	10:79300000-79400000	2.49433	0.725
Vmn2r83	10:79400000-79500000	2.93257	0.75
Vmn2r84	10:130300000-130400000	2.53162	0.725
Vmn2r85	10:130400000-130500000	2.71731	0.675
Vmn2r86	10:130400000-130500000	2.71731	0.675
Vmn2r87	10:130400000-130500000	2.71731	0.675
Vmn2r88	14:51400000-51500000	2.96097	0.75
Vmn2r89	14:51400000-51500000	2.96097	0.75
Vmn2r9	5:108800000-108900000	2.22844	0.9
Vmn2r90	17:17700000-17800000	3.25453	0.75
Vmn2r91	17:18000000-18100000	2.78347	0.7
Vmn2r92	17:18100000-18200000	2.35597	0.7
Vmn2r93	17:18200000-18300000	2.20977	0.7
Vmn2r94	17:18200000-18300000	2.20977	0.7
Vmn2r95	17:18400000-18500000	2.05861	0.625
Vmn2r96	17:18500000-18600000	2.29844	0.625
Vmn2r97	17:18900000-19000000	2.08508	0.925
Vmn2r98	17:19000000-19100000	2.14234	0.923077
Vmn2r99	17:19300000-19400000	1.8715	0.9
