# Supplementary material for: DNA replication in early mammalian embryos is patterned, predisposing lamina-associated regions to fragility
Source: Nat Commun. 2024 Jun 19;15:5247. doi: 10.1038/s41467-024-49565-7 (PMC11187207; doi:10.1038/s41467-024-49565-7)
Supplement: Supplementary file 5 — Supplementary Data 2 [file 41467_2024_49565_MOESM5_ESM.xlsx]

## Sheet: Supplementary Table 2
ID	sample info	100kb	Gene density	RT
SRR10295700	170725_6cell_O6	chr6:35700000-35800000	0.6	0.0149254
SRR10295704	170725_6cell_O2	chrX:142900000-143000000	1.875	0.490909
SRR10295704	170725_6cell_O2	chr11:74300000-74400000	5.33333	0.911765
SRR10295704	170725_6cell_O2	chr15:53400000-53500000	6.15385	0.867647
SRR10295705	180613_7cell_N2	chr2:67000000-67100000	0	0.242424
SRR10295713	170725_4cell_F1	chr18:58500000-58600000	0	0.911765
SRR10295714	180613_7cell_N1	chr14:66800000-66900000	0.909091	0.184615
SRR10295721	170725_2cell_C2	chr17:42400000-42500000	0	0.279412
SRR10295721	170725_2cell_C2	chr2:55000000-55100000	0	0.0149254
SRR10295721	170725_2cell_C2	chr14:57800000-57900000	2	0.292308
SRR10295722	170725_2cell_C1	chr17:44100000-44200000	0	0.42029
SRR10295722	170725_2cell_C1	chr2:33700000-33800000	0	0.147059
SRR10295722	170725_2cell_C1	chr2:67400000-67500000	0.277778	0.0909091
SRR10295723	170725_2cell_D1	chr26:6700000-6800000	0.909091	0.181818
SRR10295723	170725_2cell_D1	chr13:32000000-32100000	4.11765	0.867647
SRR10295725	170725_2cell_B2	chr2:6800000-6900000	2.5	0.308824
SRR10295726	170725_2cell_B1	chr2:6400000-6500000	4.54545	0.264706
SRR10295727	180613_4cell_M4	chr10:95300000-95400000	0	0.101449
SRR10295729	180613_5cell_V4	chr25:37400000-37500000	13.6364	0.519231
SRR10295730	180613_5cell_V3	chr17:7600000-7700000	0	0.205882
SRR10295730	180613_5cell_V3	chr5:52500000-52600000	0	0.151515
SRR10295730	180613_5cell_V3	chr22:41800000-41900000	0.33557	0.941176
SRR10295730	180613_5cell_V3	chr29:22200000-22300000	1.03093	0.132353
SRR10295730	180613_5cell_V3	chr22:18000000-18100000	1.17647	0.911765
SRR10295730	180613_5cell_V3	chr1:57400000-57500000	4.8	0.354167
SRR10295732	180613_5cell_V1	chr13:44500000-44600000	1.53846	0.835821
SRR10295733	180613_4cell_Q4	chr2:63800000-63900000	0	0.910448
SRR10295733	180613_4cell_Q4	chr4:50300000-50400000	2.06186	0.477612
SRR10295733	180613_4cell_Q4	chr3:32300000-32400000	6.12245	0.970149
SRR10295735	180613_4cell_Q2	chr10:40500000-40600000	0.454545	0.0441176
SRR10295736	180613_4cell_Q1	chr10:94500000-94600000	0	0.463768
SRR10295736	180613_4cell_Q1	chr28:32500000-32600000	0	0.897059
SRR10295737	180613_3cell_L3	chr1:27800000-27900000	0	0.057971
SRR10295737	180613_3cell_L3	chr23:13100000-13200000	2.30769	0.941176
SRR10295744	180613_3cell_Z2	chr24:21200000-21300000	4.66667	0.969697
SRR10295744	180613_3cell_Z2	chr18:48100000-48200000	12	0.985294
SRR10295750	180613_3cell_X2	chr12:62600000-62700000	0	0
SRR10295750	180613_3cell_X2	chr20:44400000-44500000	0	0.0909091
SRR10295750	180613_3cell_X2	chr22:27000000-27100000	0	0.220588
SRR10295750	180613_3cell_X2	chr3:98000000-98100000	0.625	0.808824
SRR10295750	180613_3cell_X2	chr8:23800000-23900000	1.66667	0.735294
SRR10295752	180613_3cell_W3	chr18:58700000-58800000	0	0.308824
SRR10295752	180613_3cell_W3	chr22:25700000-25800000	0.357143	0.0882353
SRR10295752	180613_3cell_W3	chr3:98000000-98100000	0.625	0.808824
SRR10295752	180613_3cell_W3	chr25:37800000-37900000	3.65854	0.985507
SRR10295752	180613_3cell_W3	chr4:32100000-32200000	5.21739	0.939394
SRR10295752	180613_3cell_W3	chr21:31400000-31500000	6.25	0.956522
SRR10295752	180613_3cell_W3	chr8:22400000-22500000	1.19048	0.132353
SRR10295753	180613_3cell_W2	chr7:24100000-24200000	3.07692	0.779412
SRR10295755	180613_4cell_V4	chr18:45900000-46000000	12.1951	0.911765
SRR10295755	180613_4cell_V4	chr18:57900000-58000000	1.6129	0.970588
SRR10295757	180613_4cell_V2	chr18:58900000-59000000	0	0.147059
SRR10295759	180613_4cell_U4	chr8:93700000-93800000	0	0.0441176
SRR10295759	180613_4cell_U4	chr9:93300000-93400000	1.11111	0.779412
SRR10295759	180613_4cell_U4	chrX:142400000-142500000	1.89873	0.59375
SRR10295759	180613_4cell_U4	chr26:40400000-40500000	2.5	0.969697
SRR10295759	180613_4cell_U4	chr18:46300000-46400000	27.5862	0.970588
SRR10295769	180613_2cell_9b	chr24:7800000-7900000	0	0.0606061
SRR10295769	180613_2cell_9b	chr4:67200000-67300000	2.1978	0.911765
SRR10295769	180613_2cell_9b	chr4:86500000-86600000	2.40964	0.191176
SRR10295769	180613_2cell_9b	chr10:43600000-43700000	5	0.701493
SRR10295773	180613_4cell_8C	chrX:103500000-103600000	0	0.59375
SRR10295774	180613_4cell_8B	chr18:58500000-58600000	0	0.911765
SRR10295781	180613_2cell_6a	chr28:30500000-30600000	3	0.298507
SRR10295782	180613_4cell_I3	chr29:15400000-15500000	0	0.352941
SRR10295783	180613_2cell_5b	chr4:24500000-24600000	1.03093	0.313433
SRR10295784	180613_2cell_5a	chr4:25400000-25500000	0.833333	0.567164
SRR10295784	180613_2cell_5a	chr1:88600000-88700000	1.0101	0.823529
SRR10295784	180613_2cell_5a	chr4:63800000-63900000	1.33333	0.75
SRR10295785	180613_2cell_4b	chr24:30200000-30300000	1.42857	0.287879
SRR10295786	180613_2cell_4a	chr14:53900000-54000000	0	0.09375
SRR10295788	180613_2cell_3a	chr11:59600000-59700000	0	0.176471
SRR10295788	180613_2cell_3a	chr29:12300000-12400000	0.689655	0.955882
SRR10295788	180613_2cell_3a	chr14:15800000-15900000	0.769231	0.707692
SRR10295790	180613_3cell_2B	chr2:33800000-33900000	0	0.161765
SRR10295790	180613_3cell_2B	chr21:52000000-52100000	0	0.0724638
SRR10295790	180613_3cell_2B	chr6:32800000-32900000	0	0.0447761
SRR10295790	180613_3cell_2B	chr6:83300000-83400000	0	0.0298507
SRR10295790	180613_3cell_2B	chr7:37500000-37600000	0	0.188406
SRR10295790	180613_3cell_2B	chr22:30600000-30700000	0.666667	0.968254
SRR10295790	180613_3cell_2B	chr17:41500000-41600000	1.38889	0.630769
SRR10295790	180613_3cell_2B	chr13:51100000-51200000	1.5	0.602941
SRR10295790	180613_3cell_2B	chr1:41700000-41800000	3.33333	0.217391
SRR10295790	180613_3cell_2B	chr22:48100000-48200000	6.81818	0.971014
SRR10295791	180613_3cell_2A	chr2:33800000-33900000	0	0.161765
SRR10295791	180613_3cell_2A	chr21:51400000-51500000	0	0.0724638
SRR10295791	180613_3cell_2A	chr22:31100000-31200000	0	0.867647
SRR10295791	180613_3cell_2A	chr6:83200000-83300000	0	0.0597015
SRR10295791	180613_3cell_2A	chr7:37600000-37700000	0	0.231884
SRR10295791	180613_3cell_2A	chr1:42100000-42200000	2.5	0.102941
SRR10295791	180613_3cell_2A	chr2:21500000-21600000	1.19048	0.58209
SRR10295791	180613_3cell_2A	chr13:51300000-51400000	1.5	0.852941
SRR10295807	180613_2cell_U1	chr13:78600000-78700000	5.88235	0.941176
SRR10295809	180613_2cell_T1	chr2:109600000-109700000	0	0.328358
SRR10295809	180613_2cell_T1	chrX:140400000-140500000	1.05263	0.609375
SRR10295812	180613_2cell_R2	chr14:64200000-64300000	2.66667	0.938462
SRR10295828	180613_7cell_N7	chr5:90300000-90400000	0	0.348485
SRR10295828	180613_7cell_N7	chr5:34300000-34400000	1.11111	0.764706
SRR10295828	180613_7cell_N7	chr14:48700000-48800000	1.5	0.940299
SRR10295828	180613_7cell_N7	chrX:14300000-14400000	2	0.698413
SRR10295833	LIB181210NG_3cell_control_6	chr5:47200000-47300000	0	0.791045
SRR10295841	180613_2cell_E2	chr12:40700000-40800000	0	0
SRR10295841	180613_2cell_E2	chr22:43200000-43300000	0	0.867647
SRR10295841	180613_2cell_E2	chr22:8300000-8400000	0	0.942029
SRR10295841	180613_2cell_E2	chr7:43400000-43500000	0	0.235294
SRR10295841	180613_2cell_E2	chr7:77500000-77600000	0	0.794118
SRR10295841	180613_2cell_E2	chr17:37000000-37100000	0.47619	0.0882353
SRR10295841	180613_2cell_E2	chr21:43100000-43200000	1.1236	0.681159
SRR10295841	180613_2cell_E2	chr19:31100000-31200000	2	0.926471
SRR10295843	180613_7cell_N4	chrX:142400000-142500000	1.89873	0.59375
SJ27	day 3 embryo 3 parth	chr7:24800000-24900000	1.21433	0.279412
SJ27	day 3 embryo 3 parth	chr7:93300000-93400000	0.373134	0.637681
SJ28	day 3 embryo 3 parth	chr9:7800000-7900000	0.724638	0.176471
SJ29	day 3 embryo 3 parth	chr22:45600000-45700000	2.0339	0.884058
SJ72	day 3 embryo 9 parth	chr18:27900000-28000000	0	0.220588
SJ50	day3 embryo 7 parth	chr5:48600000-48700000	2	0.954545
SJ62	day3 embryo 8 parth	chr12:75300000-75400000	0	0.147541
BV43	4cell	chr5:93100000-93200000	0	0.104478
BV52	4cell	chr5:38500000-38600000	2.5	0.402985
BV52	4cell	chr8:42500000-42600000	0.625	0.897059
BV53	4cell	chr2:84500000-84600000	0.8	0.0447761
BV53	4cell	chr7:61500000-61600000	5	0.220588
BV10	16 cell	chr5:42100000-42200000	1.38889	0.208955
BV10	16 cell	chr12:70600000-70700000	0	0.047619
BV10	16 cell	chr18:44900000-45000000	5.38462	0.985294
BV8	16 cell	chr12:70200000-70300000	0	0.205882
BV8	16 cell	chr12:75300000-75400000	0	0.147541
BV11	16 cell	chr10:38400000-38500000	1.63488	0.41791
BV14	16 cell	chr5:42200000-42300000	1.42857	0.19403
BV14	16 cell	chr10:60700000-60800000	1.42857	0.421053
b98	16 cell	chr9:72900000-73000000	0	0.426471
b133	16 cell	chr2:56600000-56700000	0	0.0151515
b153	16 cell	chr7:31500000-31600000	0.9375	0.797101
b153	16 cell	chr9:71200000-71300000	1.5873	0.441176
b59	16 cell	chr2:13400000-13500000	0.930233	0.38806
b59	16 cell	chr14:20000000-20100000	0.434783	0.69697
