# Supplementary material for: DNA replication in early mammalian embryos is patterned, predisposing lamina-associated regions to fragility
Source: Nat Commun. 2024 Jun 19;15:5247. doi: 10.1038/s41467-024-49565-7 (PMC11187207; doi:10.1038/s41467-024-49565-7)
Supplement: Supplementary file 6 — Supplementary Data 3 [file 41467_2024_49565_MOESM6_ESM.xlsx]

## Sheet: Supplementary Table 3
ID	sample info	100kb	Gene	gene density	origin	RT	LAD	A/B
DE202	O.4uM Aph, Wee1 inhibitor at 28h embryo 4 4-cell	1:45400000-45500000	col5a2	2	2.25803	0.26645	1.22445	na
DE202	O.4uM Aph, Wee1 inhibitor at 28h embryo 4 4-cell	10:33400000-33500000	trdn	1.42857	2.74414	0.27832	1.21515	-0.0569364
DE202	O.4uM Aph, Wee1 inhibitor at 28h embryo 4 4-cell	10:90400000-90500000	anks1b	0.854701	3.05035	0.43312	1.60256	-0.00618616
DE202	O.4uM Aph, Wee1 inhibitor at 28h embryo 4 4-cell	11:10400000-10500000	intergenic	0	2.80213	0.36102	1.13428	na
DE202	O.4uM Aph, Wee1 inhibitor at 28h embryo 4 4-cell	13:41800000-41900000	adtrp	2.85714	3.74925	0.45152	0.946717	0.0277205
DE202	O.4uM Aph, Wee1 inhibitor at 28h embryo 4 4-cell	15:13400000-13500000	intergenic	0	3.39214	0.3642	1.87873	-0.0111248
DE202	O.4uM Aph, Wee1 inhibitor at 28h embryo 4 4-cell	15:48400000-48500000	csmd3	0.181818	2.10269	0.4	1.63801	-0.0223158
DE202	O.4uM Aph, Wee1 inhibitor at 28h embryo 4 4-cell	19:30700000-30800000	prkg1	1.25	3.04072	0.40064	2.03364	-0.0509307
DE202	O.4uM Aph, Wee1 inhibitor at 28h embryo 4 4-cell	3:25200000-25300000	intergenic(Nlgn1 flanking)	0.454545	2.4381	0.29355	1.40669	-0.0332932
DE202	O.4uM Aph, Wee1 inhibitor at 28h embryo 4 4-cell	3:42400000-42500000	intergenic	0	2.49231	0.26733	1.03972	0.00197409
DE202	O.4uM Aph, Wee1 inhibitor at 28h embryo 4 4-cell	8:17400000-17500000	csmd1	0.294118	3.05403	0.72477	1.65168	-0.0193824
DE202	O.4uM Aph, Wee1 inhibitor at 28h embryo 4 4-cell	8:39300000-39400000	intergenic	1.25	2.0917	0.40127	1.4444	-0.0153838
DE202	O.4uM Aph, Wee1 inhibitor at 28h embryo 4 4-cell	8:93300000-93400000	ces cluster	9.72222	4.02611	0.78864	0.762972	-0.00729046
DE202	O.4uM Aph, Wee1 inhibitor at 28h embryo 4 4-cell	X:22300000-22400000	intergenic	0	na	0.41121	na	na
DE203	O.4uM Aph, Wee1 inhibitor at 28h embryo 4 4-cell	5:80900000-81000000	intergenic	0.170648	2.23593	0.64762	1.17826	-0.024566
DE207	O.4uM Aph, Wee1 inhibitor at 28h embryo 5 5-cell	10:101400000-101500000	intergenic	0.537634	2.27406	0.34628	1.60861	-0.0427695
DE207	O.4uM Aph, Wee1 inhibitor at 28h embryo 5 5-cell	2:49400000-49500000	epc2	3.63636	3.23465	0.66458	1.07379	0.00720376
DE207	O.4uM Aph, Wee1 inhibitor at 28h embryo 5 5-cell	4:52700000-52800000	intergenic (olfr flanking)	31.3725	3.24632	0.67925	0.736	0.000338
DE207	O.4uM Aph, Wee1 inhibitor at 28h embryo 5 5-cell	5:34400000-34500000	fam193a,tnip2	15.1515	4.00945	0.44164	0.63353	0.00641229
DE208	O.4uM Aph, Wee1 inhibitor at 28h embryo 5 5-cell	2:50600000-50700000	intergenic	0	3.42936	0.66358	1.08455	0.000353
DE208	O.4uM Aph, Wee1 inhibitor at 28h embryo 5 5-cell	4:51500000-51600000	intergenic	0	2.11979	0.42105	1.67916	0.00640704
DE208	O.4uM Aph, Wee1 inhibitor at 28h embryo 5 5-cell	1:148900000-149000000	intergenic	0	2.28352	0.2649	1.15674	na
DE208	O.4uM Aph, Wee1 inhibitor at 28h embryo 5 5-cell	10:98300000-98400000	intergenic	0	2.57424	0.59197	1.12385	-0.0262241
DE208	O.4uM Aph, Wee1 inhibitor at 28h embryo 5 5-cell	5:10700000-10800000	intergenic	2.15054	2.41883	0.41987	1.40669	-0.0145988
DE208	O.4uM Aph, Wee1 inhibitor at 28h embryo 5 5-cell	5:47300000-47400000	intergenic	0	2.21229	0.30492	1.39651	-0.0135579
DE209	O.4uM Aph, Wee1 inhibitor at 28h embryo 5 5-cell	16:38500000-38600000	timmdc1,poglut1,tmem39a,arhgap31	23.0769	5.50138	0.79257	0.88552	0.0404708
DE209	O.4uM Aph, Wee1 inhibitor at 28h embryo 5 5-cell	18:63900000-64000000	wdr7	2.32558	3.68521	0.4858	0.876686	0.013714
DE209	O.4uM Aph, Wee1 inhibitor at 28h embryo 5 5-cell	8:53900000-54000000	intergenic	1.13636	2.30978	0.38019	1.72614	-0.0436373
DE210	O.4uM Aph, Wee1 inhibitor at 28h embryo 6 4-cell	11:53100000-53200000	fstl4	1.17925	5.71519	0.65094	0.444431	na
DE210	O.4uM Aph, Wee1 inhibitor at 28h embryo 6 4-cell	18:21600000-21700000	klhl14	2	3.79623	0.66564	1.01749	-0.0233508
DE210	O.4uM Aph, Wee1 inhibitor at 28h embryo 6 4-cell	2:41000000-41100000	Lrp1b	0.232558	2.32972	0.38907	1.55312	-0.0107264
DE210	O.4uM Aph, Wee1 inhibitor at 28h embryo 6 4-cell	6:25400000-25500000	intergenic	0.869565	2.22824	0.51592	1.79403	-0.0191288
DE210	O.4uM Aph, Wee1 inhibitor at 28h embryo 6 4-cell	7:35500000-35600000	tdrd12,nudt19,rgs9bp,ankrd27	8.51064	5.85134	0.75466	0.437145	0.0140269
DE210	O.4uM Aph, Wee1 inhibitor at 28h embryo 6 4-cell	8:16300000-16400000	csmd1	0.290698	3.07699	0.72086	0.998501	-0.000596
DE211	O.4uM Aph, Wee1 inhibitor at 28h embryo 6 4-cell	13:89400000-89500000	intergenic	1.04167	2.52142	0.4164	1.71577	-0.0385612
DE211	O.4uM Aph, Wee1 inhibitor at 28h embryo 6 4-cell	18:54800000-54900000	zfp608	0.408163	3.86084	0.41905	0.910164	0.00998945
DE211	O.4uM Aph, Wee1 inhibitor at 28h embryo 6 4-cell	9:19300000-19400000	olfr cluster	21.6216	2.0404	0.32039	1.92786	-0.0620585
DE212	O.4uM Aph, Wee1 inhibitor at 28h embryo 6 4-cell	7:50500000-50600000	Nell1	0.666667	2.82322	0.48457	1.02038	0.00468742
DE214	O.4uM Aph, Wee1 inhibitor at 28h embryo 6 4-cell	18:54800000-54900000	zfp608	0.408163	3.86084	0.41905	0.910164	0.00998945
DE214	O.4uM Aph, Wee1 inhibitor at 28h embryo 6 4-cell	18:72800000-72900000	intergenic	0	2.61251	0.29836	1.18645	-0.0242289
DE214	O.4uM Aph, Wee1 inhibitor at 28h embryo 6 4-cell	9:19300000-19400000	olfr cluster	21.6216	2.0404	0.32039	1.92786	-0.0620585
DE215	O.2uM Aph, Wee1 inhibitor at 28h embryo 7 4-cell	13:81800000-81900000	intergenic	1.13636	3.92647	0.41745	0.858343	0.00548718
DE215	O.2uM Aph, Wee1 inhibitor at 28h embryo 7 4-cell	17:34200000-34300000	h2 cluster	38.1526	6.24748	0.40615	0.443264	0.0505161
DE216	O.2uM Aph, Wee1 inhibitor at 28h embryo 7 4-cell	16:73700000-73800000	intergenic	0.2	2.07727	0.36859	1.37352	-0.0194942
DE217	O.2uM Aph, Wee1 inhibitor at 28h embryo 7 4-cell	7:36600000-36700000	tshz3	0.598802	5.12081	0.74763	0.609618	0.0147963
DE218	O.2uM Aph, Wee1 inhibitor at 28h embryo 7 4-cell	12:40300000-40400000	zfp277	2.85714	3.5509	0.68615	0.759028	na
DE218	O.2uM Aph, Wee1 inhibitor at 28h embryo 7 4-cell	13:25800000-25900000	intergenic	0	2.72227	0.53797	1.53123	-0.00851095
DE219	O.2uM Aph, Wee1 inhibitor at 28h embryo 8 4-cell	2:51300000-51400000	intergenic	1.25	2.89664	0.64375	1.17565	0.00427272
DE220	O.2uM Aph, Wee1 inhibitor at 28h embryo 8 4-cell	1:178800000-178900000	kif26b	2	4.3618	0.39748	0.699312	na
DE220	O.2uM Aph, Wee1 inhibitor at 28h embryo 8 4-cell	10:22800000-22900000	tcf21	2.85714	3.82348	0.53067	0.648526	0.00549208
DE220	O.2uM Aph, Wee1 inhibitor at 28h embryo 8 4-cell	14:72300000-72400000	intergenic	1	3.67404	0.45846	0.738794	na
DE220	O.2uM Aph, Wee1 inhibitor at 28h embryo 8 4-cell	19:31800000-31900000	a1cf	3.7931	3.10756	0.65749	1.35511	-0.0344797
DE220	O.2uM Aph, Wee1 inhibitor at 28h embryo 8 4-cell	2:109800000-109900000	lin7c	4.37158	3.80853	0.47134	1.74169	0.00417843
DE220	O.2uM Aph, Wee1 inhibitor at 28h embryo 8 4-cell	X:132800000-132900000	intergenic	0	na	0.74815	na	na
DE221	O.2uM Aph, Wee1 inhibitor at 28h embryo 8 4-cell	X:128400000-128500000	intergenic	0	na	0.70221	na	na
DE222	O.2uM Aph, Wee1 inhibitor at 28h embryo 8 4-cell	1:123300000-123400000	Dpp10	0.263158	2.52975	0.4	1.48144	na
DE222	O.2uM Aph, Wee1 inhibitor at 28h embryo 8 4-cell	18:45300000-45400000	Kcnn2	0.787402	2.88103	0.3961	0.716463	-0.0494808
DE224	O.2uM Aph, Wee1 inhibitor at 28h embryo 9 4-cell	1:152400000-152500000	colgalt2	4.54545	3.84286	0.77469	0.652154	na
DE224	O.2uM Aph, Wee1 inhibitor at 28h embryo 9 4-cell	2:152200000-152300000	csnk2a1,tbc1d20	20	4.77821	0.78723	0.791452	-0.00859742
DE224	O.2uM Aph, Wee1 inhibitor at 28h embryo 9 4-cell	3:31400000-31500000	intergenic	1.72414	4.07059	0.56037	0.596997	0.00942177
DE224	O.2uM Aph, Wee1 inhibitor at 28h embryo 9 4-cell	4:115900000-116000000	dmbx1,faah	23.4375	8.1431	0.6118	0.707049	0.00924139
DE224	O.2uM Aph, Wee1 inhibitor at 28h embryo 9 4-cell	6:40700000-40800000	mgam	3.84615	3.06966	0.40063	1.77772	-0.0423685
DE227	Aph 19h post Act (0.2uM-0.4uM) embryo 10 4-cell	18:42800000-42900000	ppp2r2b	1.59744	3.71329	0.72783	0.865264	0.0166536
DE230	Aph 19h post Act (0.2uM-0.4uM) embryo 10 4-cell	17:46900000-47000000	prph2,ubr2	5.66038	6.23659	0.47095	0.471795	0.0569728
DE230	Aph 19h post Act (0.2uM-0.4uM) embryo 10 4-cell	19:46400000-46500000	sufu	18.0791	5.96596	0.48	0.718654	0.0441663
DE230	Aph 19h post Act (0.2uM-0.4uM) embryo 10 4-cell	3:34200000-34300000	gm38505	1.87266	3.67133	0.60372	0.980813	0.0135614
DE231	Aph 19h post Act (0.2uM-0.4uM) embryo 11 4-cell	1:31900000-32000000	intergenic	0.900901	2.58805	0.30719	1.11375	na
DE231	Aph 19h post Act (0.2uM-0.4uM) embryo 11 4-cell	9:28900000-29000000	opcml,ntm	0.862069	3.38202	0.64848	0.841398	0.00985532
DE234	Aph 19h post Act (0.2uM-0.4uM) embryo 11 4-cell	18:11500000-11600000	intergenic (rbbp8 flanking)	1.33333	3.25107	0.52584	0.925898	0.00282329
DE234	Aph 19h post Act (0.2uM-0.4uM) embryo 11 4-cell	3:37800000-37900000	intergenic	1.62602	3.94015	0.60692	0.776299	0.0349334
DE239	Aph 19h post Act (0.2uM-0.4uM) embryo 13 4-cell	1:67700000-67800000	intergenic	0.436681	2.69027	0.42038	1.14016	na
DE239	Aph 19h post Act (0.2uM-0.4uM) embryo 13 4-cell	11:28200000-28300000	intergenic	0.8	2.75333	0.30284	1.54585	na
DE239	Aph 19h post Act (0.2uM-0.4uM) embryo 13 4-cell	11:39600000-39700000	intergenic	0	2.30849	0.49045	1.69205	na
DE239	Aph 19h post Act (0.2uM-0.4uM) embryo 13 4-cell	16:82900000-83000000	gm21833	0.689655	2.66002	0.27451	1.46959	-0.0270356
DE239	Aph 19h post Act (0.2uM-0.4uM) embryo 13 4-cell	3:110900000-111000000	intergenic	0	2.42438	0.25581	2.09601	-0.00226893
DE239	Aph 19h post Act (0.2uM-0.4uM) embryo 13 4-cell	4:76500000-76600000	intergenic	0	2.41268	0.32581	1.46268	-0.00484924
DE239	Aph 19h post Act (0.2uM-0.4uM) embryo 13 4-cell	5:46500000-46600000	intergenic	0	2.68969	0.46557	1.47376	-0.0222834
DE239	Aph 19h post Act (0.2uM-0.4uM) embryo 13 4-cell	7:71300000-71400000	intergenic	0	2.73596	0.60802	1.03867	0.000418
DE239	Aph 19h post Act (0.2uM-0.4uM) embryo 13 4-cell	7:90000000-90100000	intergenic	5.40541	3.79805	0.46626	0.908456	0.00624414
DE239	Aph 19h post Act (0.2uM-0.4uM) embryo 13 4-cell	8:36100000-36200000	prag1	3.44828	5.40088	0.76758	0.746943	0.00410045
DE240	Aph 19h post Act (0.2uM-0.4uM) embryo 13 4-cell	1:108100000-108200000	intergenic	0	2.32781	0.30619	2.09253	na
DE240	Aph 19h post Act (0.2uM-0.4uM) embryo 13 4-cell	5:13600000-13700000	intergenic	1.57895	2.65524	0.68239	1.35556	-0.0159858
DE240	Aph 19h post Act (0.2uM-0.4uM) embryo 13 4-cell	5:51300000-51400000	intergenic	0.5	2.91409	0.4902	1.25486	-0.0182119
DE240	Aph 19h post Act (0.2uM-0.4uM) embryo 13 4-cell	5:56400000-56500000	intergenic	0	2.06052	0.25743	1.40462	-0.0299427
DE240	Aph 19h post Act (0.2uM-0.4uM) embryo 13 4-cell	6:96200000-96300000	tafa1	0.909091	2.83502	0.60194	0.655382	-0.0296541
DE240	Aph 19h post Act (0.2uM-0.4uM) embryo 13 4-cell	9:94700000-94800000	slc9a9	0.722022	3.49768	0.66349	0.867182	-0.0130544
DE241	Aph 19h post Act (0.2uM-0.4uM) embryo 13 4-cell	18:72900000-73000000	intergenic	0	3.10413	0.31475	1.35349	-0.0473292
DE241	Aph 19h post Act (0.2uM-0.4uM) embryo 13 4-cell	2:108400000-108500000	intergenic	0	2.22964	0.23841	1.61989	0.0157278
DE241	Aph 19h post Act (0.2uM-0.4uM) embryo 13 4-cell	3:118300000-118400000	intergenic	0.534759	2.66309	0.51485	1.30661	0.0013864
DE241	Aph 19h post Act (0.2uM-0.4uM) embryo 13 4-cell	3:66000000-66100000	veph1	3.16456	3.77484	0.41284	1.18128	0.0161759
DE241	Aph 19h post Act (0.2uM-0.4uM) embryo 13 4-cell	7:120100000-120200000	tmem159,zp2,anks4b,crym	8.82353	4.68014	0.48457	1.46359	0.00822078
DE242	Aph 19h post Act (0.2uM-0.4uM) embryo 13 4-cell	1:176900000-177000000	sdccag8	2.77778	3.90483	0.68421	1.19793	na
DE242	Aph 19h post Act (0.2uM-0.4uM) embryo 13 4-cell	10:46900000-47000000	intergenic	0	2.50386	0.4623	1.55232	-0.052888
DE242	Aph 19h post Act (0.2uM-0.4uM) embryo 13 4-cell	13:104800000-104900000	cwc27,srek1ip1,shisal2b	4.91898	3.96278	0.62342	0.994531	-0.038284
DE242	Aph 19h post Act (0.2uM-0.4uM) embryo 13 4-cell	14:82800000-82900000	intergenic	0	1.96648	0.29934	1.19212	na
DE242	Aph 19h post Act (0.2uM-0.4uM) embryo 13 4-cell	3:112000000-112100000	intergenic	0	2.55405	0.39672	1.34606	-0.0459051
DE242	Aph 19h post Act (0.2uM-0.4uM) embryo 13 4-cell	5:16800000-16900000	gm28710	1.81818	2.25843	0.33333	1.692	-0.0247562
DE242	Aph 19h post Act (0.2uM-0.4uM) embryo 13 4-cell	7:71300000-71400000	intergenic	0	2.73596	0.60802	1.03867	0.000418
DE243	Aph 19h post Act (0.2uM-0.4uM) embryo 14 4-cell	2:108800000-108900000	intergenic	0	2.59715	0.43949	2.44253	0.0178615
DE243	Aph 19h post Act (0.2uM-0.4uM) embryo 14 4-cell	2:50300000-50400000	intergenic	1.79641	2.96211	0.76235	1.08349	0.0121658
DE243	Aph 19h post Act (0.2uM-0.4uM) embryo 14 4-cell	4:28300000-28400000	intergenic	0	2.54404	0.36688	1.81864	-0.0174661
DE243	Aph 19h post Act (0.2uM-0.4uM) embryo 14 4-cell	X:46800000-46900000	intergenic	0	na	0.61059	na	na
DE247	Aph 19h post Act (0.2uM-0.4uM) embryo 15 4-cell	11:17400000-17500000	intergenic	0.625	2.98432	0.51553	1.68577	na
DE247	Aph 19h post Act (0.2uM-0.4uM) embryo 15 4-cell	15:28800000-28900000	intergenic	0	2.48507	0.41486	1.59632	-0.0503024
DE247	Aph 19h post Act (0.2uM-0.4uM) embryo 15 4-cell	19:31500000-31600000	prkg1	1.875	2.73606	0.67077	1.85042	-0.0631128
DE247	Aph 19h post Act (0.2uM-0.4uM) embryo 15 4-cell	3:62400000-62500000	arhgef26,dhx36	1.57895	2.8549	0.44728	1.24441	-0.0489547
DE247	Aph 19h post Act (0.2uM-0.4uM) embryo 15 4-cell	5:69400000-69500000	intergenic	1.55642	2.46214	0.53292	1.30901	-0.0194576
DE247	Aph 19h post Act (0.2uM-0.4uM) embryo 15 4-cell	7:118300000-118400000	syt17,gm35083	7.91855	4.42416	0.73602	0.78429	0.00721617
DE248	Aph 19h post Act (0.2uM-0.4uM) embryo 15 4-cell	1:76900000-77000000	intergenic	0	2.70684	0.71517	1.08682	na
DE248	Aph 19h post Act (0.2uM-0.4uM) embryo 15 4-cell	9:93800000-93900000	intergenic	0	2.41295	0.69677	1.33512	-0.0281869
DE249	Aph 19h post Act (0.2uM-0.4uM) embryo 15 4-cell	11:13600000-13700000	intergenic	0	2.53263	0.26557	2.0987	na
DE249	Aph 19h post Act (0.2uM-0.4uM) embryo 15 4-cell	17:37000000-37100000	olfr cluster	44.1558	8.46557	0.55247	0.757658	0.0132804
DE249	Aph 19h post Act (0.2uM-0.4uM) embryo 15 4-cell	2:98400000-98500000	intergenic	0.512821	2.28307	0.25574	1.46268	0.0211792
DE249	Aph 19h post Act (0.2uM-0.4uM) embryo 15 4-cell	9:93900000-94000000	intergenic	0	2.82431	0.69132	1.05876	-0.0192119
DE250	Aph 19h post Act (0.2uM-0.4uM) embryo 15 4-cell	10:103400000-103500000	slc6a15	1.875	2.98064	0.30645	1.61416	-0.0286834
DE250	Aph 19h post Act (0.2uM-0.4uM) embryo 15 4-cell	15:28800000-28900000	intergenic	0	2.48507	0.41486	1.59632	-0.0503024
DE250	Aph 19h post Act (0.2uM-0.4uM) embryo 15 4-cell	18:23200000-23300000	gm7788	2.25989	2.58671	0.59091	1.13818	-0.0122194
DE250	Aph 19h post Act (0.2uM-0.4uM) embryo 15 4-cell	2:90600000-90700000	nup160	9.09091	4.24982	0.66049	1.05607	0.00157634
DE250	Aph 19h post Act (0.2uM-0.4uM) embryo 15 4-cell	5:69300000-69400000	kctd8	1.55642	3.12121	0.36909	1.4137	-0.0229809
DE250	Aph 19h post Act (0.2uM-0.4uM) embryo 15 4-cell	5:78800000-78900000	intergenic	0	2.20849	0.55987	1.85787	-0.00613753
DE250	Aph 19h post Act (0.2uM-0.4uM) embryo 15 4-cell	5:85100000-85200000	intergenic	0	2.44032	0.28254	1.33529	-0.0198399
mSJ12	low dose Aph 0.2uM 5.5h post activation, chk1i from 10hr post activation	18:66800000-66900000	mc4r	2.67857	3.52544	0.41956	0.879094	-0.00494692
mSJ9	low dose Aph 0.2uM 5.5h post activation, chk1i from 10hr post activation	5:53100000-53200000	sel1l3	2.77778	4.84545	0.53704	0.560207	0.0285201
mSJ9	low dose Aph 0.2uM 5.5h post activation, chk1i from 10hr post activation	X:142800000-142900000	tmem164,ammecr1	3.14961	na	0.80303	na	na
SX1	androgenetic embryo 0.4uM aphidicolin, CHK1 inhibitor at 20h	9:19600000-19700000	zfp317	20	2.91729	0.377419	1.49455	-0.0364655
SX3	androgenetic embryo 0.4uM aphidicolin, CHK1 inhibitor at 20h	1:38000000-38100000	eif5b, rev1	6.89655	3.37781	0.735849	0.772923	na
SX3	androgenetic embryo 0.4uM aphidicolin, CHK1 inhibitor at 20h	11:77500000-77600000	Git1, Trp53i13, Abhd15, Taok1	17	6.33948	0.780864	1.33651	na
SX3	androgenetic embryo 0.4uM aphidicolin, CHK1 inhibitor at 20h	15:82000000-82100000	desi1, xrcc6, snu13, 493040710rik, mei1	29.0909	5.96991	0.797546	0.693568	0.0303819
SX3	androgenetic embryo 0.4uM aphidicolin, CHK1 inhibitor at 20h	17:79600000-79700000	rmdn2	5	3.87081	0.747573	0.642067	0.0159769
SX4	androgenetic embryo 0.4uM aphidicolin, CHK1 inhibitor at 20h	8:70000000-70100000	mau2, sugp1, tm6sf2, hapln4, ncan	36.8421	7.0716	0.748485	0.592575	0.0110983
SX6	androgenetic embryo 0.4uM aphidicolin, CHK1 inhibitor at 20h	1:51000000-51100000	tmeff2	0.617284	2.69732	0.709375	1.23132	na
SX6	androgenetic embryo 0.4uM aphidicolin, CHK1 inhibitor at 20h	2:55600000-55700000	na	0.666667	2.22436	0.592233	1.49509	0.0219644
SX6	androgenetic embryo 0.4uM aphidicolin, CHK1 inhibitor at 20h	19:31100000-31200000	prkg1	1.875	3.15651	0.455108	1.53183	-0.0850031
SX7	androgenetic embryo 0.4uM aphidicolin, CHK1 inhibitor at 20h	1:49000000-49100000	na	0	2.16086	0.366013	1.18233	na
SX7	androgenetic embryo 0.4uM aphidicolin, CHK1 inhibitor at 20h	1:147600000-147700000	na	0	2.34759	0.336601	1.5388	na
SX7	androgenetic embryo 0.4uM aphidicolin, CHK1 inhibitor at 20h	1:158000000-158100000	na	1.81818	3.0355	0.634069	1.16223	na
SX7	androgenetic embryo 0.4uM aphidicolin, CHK1 inhibitor at 20h	12:87000000-87100000	tmem63c, ngb	21.2121	6.56017	0.77709	0.464064	na
SX8	androgenetic embryo 0.4uM aphidicolin, CHK1 inhibitor at 20h	11:90500000-90600000	stxbp4	4.25532	3.78934	0.676282	1.61399	na
SX8	androgenetic embryo 0.4uM aphidicolin, CHK1 inhibitor at 20h	18:79100000-79200000	setbp1	0.694444	3.79032	0.451923	0.927831	0.0126157
SX8	androgenetic embryo 0.4uM aphidicolin, CHK1 inhibitor at 20h	X:24000000-24100000	na	3.07692	na	0.506579	na	na
SX9	androgenetic embryo 0.4uM aphidicolin, CHK1 inhibitor at 20h	7:86600000-86700000	olfr	16.4062	2.32561	0.30363	1.37824	-0.0148066
SX9	androgenetic embryo 0.4uM aphidicolin, CHK1 inhibitor at 20h	10:36600000-36700000	hs3st5	0.970874	2.64042	0.545455	1.61439	-0.0521288
SX10	androgenetic embryo 0.4uM aphidicolin, CHK1 inhibitor at 20h	2:111500000-111600000	olfr cluster	37.5	2.45487	0.29582	1.67315	0.0180746
SX10	androgenetic embryo 0.4uM aphidicolin, CHK1 inhibitor at 20h	12:34000000-34100000	hdac9	1.94805	3.72737	0.415385	1.71206	na
SX11	androgenetic embryo 0.4uM aphidicolin, CHK1 inhibitor at 20h	1:68000000-68100000	erbb4	0.436681	2.12567	0.365079	1.99402	na
SX11	androgenetic embryo 0.4uM aphidicolin, CHK1 inhibitor at 20h	5:111000000-111100000	ttc28	6.66667	4.96904	0.572327	0.61584	0.0582931
SX11	androgenetic embryo 0.4uM aphidicolin, CHK1 inhibitor at 20h	14:41100000-41200000	mat1a, sftpa1, mbl1, sftpd	23.4483	3.54742	0.501577	0.960492	na
SX11	androgenetic embryo 0.4uM aphidicolin, CHK1 inhibitor at 20h	14:68600000-68700000	adam28	4	2.44444	0.75641	0.872358	na
SX11	androgenetic embryo 0.4uM aphidicolin, CHK1 inhibitor at 20h	18:12500000-12600000	lama3, ttc39c	5.97015	4.66355	0.74772	0.731751	0.0407349
SX12	androgenetic embryo 0.4uM aphidicolin, CHK1 inhibitor at 20h	1:180100000-180200000	cdc42bpa, coq8a	6.57895	6.37875	0.681388	0.709316	na
SX12	androgenetic embryo 0.4uM aphidicolin, CHK1 inhibitor at 20h	12:94500000-94600000	na	0	2.65494	0.315436	1.17849	na
SX12	androgenetic embryo 0.4uM aphidicolin, CHK1 inhibitor at 20h	15:61000000-61100000	na	0	2.48565	0.55414	1.5752	-0.0340828
SX12	androgenetic embryo 0.4uM aphidicolin, CHK1 inhibitor at 20h	19:38500000-38600000	plce1	7.69231	4.17738	0.443077	0.689634	0.0561421
SX13	androgenetic embryo 0.4uM aphidicolin, CHK1 inhibitor at 20h	1:139000000-139100000	dennd1b	6.11111	2.74316	0.48265	1.79116	na
SX13	androgenetic embryo 0.4uM aphidicolin, CHK1 inhibitor at 20h	4:114000000-114100000	na	1.5	2.4768	0.749175	1.23335	-0.0188652
SX13	androgenetic embryo 0.4uM aphidicolin, CHK1 inhibitor at 20h	5:32600000-32700000	yes1	9.51087	3.77286	0.735385	0.90115	na
SX13	androgenetic embryo 0.4uM aphidicolin, CHK1 inhibitor at 20h	7:52000000-52100000	svip	1.51515	4.15765	0.510836	1.64943	-0.00250743
SX13	androgenetic embryo 0.4uM aphidicolin, CHK1 inhibitor at 20h	7:72100000-72200000	mctp2	0.333333	2.90609	0.517799	0.982876	-0.0132994
SX13	androgenetic embryo 0.4uM aphidicolin, CHK1 inhibitor at 20h	7:133600000-133700000	tex36, edrf1, mmp21, uros	5.84416	4.84658	0.785933	0.72952	0.0156057
SX13	androgenetic embryo 0.4uM aphidicolin, CHK1 inhibitor at 20h	10:92100000-92200000	na	0	2.5945	0.395425	0.670478	0.0189127
SX13	androgenetic embryo 0.4uM aphidicolin, CHK1 inhibitor at 20h	13:69000000-69100000	na	1.13636	3.61422	0.766773	0.531987	-0.00229257
SX13	androgenetic embryo 0.4uM aphidicolin, CHK1 inhibitor at 20h	19:12100000-12200000	olfr cluster	36.7347	3.56223	0.72327	1.19216	-0.0503664
SX17	androgenetic embryo 0.4uM aphidicolin, CHK1 inhibitor at 20h	2:41000000-41100000	lrp1b	0.232558	2.32972	0.389068	1.55312	-0.0107264
SX17	androgenetic embryo 0.4uM aphidicolin, CHK1 inhibitor at 20h	18:49600000-49700000	dtwd2	2	3.84635	0.427215	0.649821	0.00673776
SX18	androgenetic embryo 0.4uM aphidicolin, CHK1 inhibitor at 20h	1:13500000-13600000	tram1	3.40909	4.91136	0.675758	0.639321	na
SX18	androgenetic embryo 0.4uM aphidicolin, CHK1 inhibitor at 20h	12:41000000-41100000	immp2l	0.606061	3.91825	0.687697	1.02781	na
SX18	androgenetic embryo 0.4uM aphidicolin, CHK1 inhibitor at 20h	18:50500000-50600000	pudp	1.20482	2.71834	0.389068	1.30848	-0.059143
SX20	androgenetic embryo 0.4uM aphidicolin, CHK1 inhibitor at 20h	2:15100000-15200000	na	2	2.74977	0.483871	1.33234	0.0116348
SX20	androgenetic embryo 0.4uM aphidicolin, CHK1 inhibitor at 20h	2:66500000-66600000	scn9a	3.62319	2.69329	0.511475	1.25352	0.00558252
SX21	androgenetic embryo 0.4uM aphidicolin, CHK1 inhibitor at 20h	2:79000000-79100000	na	0.769231	2.83798	0.75625	1.57092	0.0100069
SX21	androgenetic embryo 0.4uM aphidicolin, CHK1 inhibitor at 20h	3:17100000-17200000	na	0	3.25579	0.267327	1.19885	-0.0113771
SX21	androgenetic embryo 0.4uM aphidicolin, CHK1 inhibitor at 20h	12:14000000-14100000	na	0.454545	2.406	0.363354	1.54585	na
SX22	androgenetic embryo 0.4uM aphidicolin, CHK1 inhibitor at 20h	2:107600000-107700000	na	0	2.36563	0.592949	1.53319	0.0178796
SX22	androgenetic embryo 0.4uM aphidicolin, CHK1 inhibitor at 20h	4:72500000-72600000	na	0.833333	2.71429	0.478827	1.15643	-0.00759512
SX23	androgenetic embryo 0.4uM aphidicolin, CHK1 inhibitor at 20h	8:28000000-28100000	na	0	2.75591	0.730061	1.28964	-0.0027298
SX23	androgenetic embryo 0.4uM aphidicolin, CHK1 inhibitor at 20h	18:17000000-17100000	na	0	2.74347	0.367412	2.47104	-0.0342217
SX31	androgenetic embryo 0.4uM aphidicolin, CHK1 inhibitor at 20h	2:41100000-41200000	lrp1b	0.232558	2.12817	0.442308	1.76303	-0.000385
SX31	androgenetic embryo 0.4uM aphidicolin, CHK1 inhibitor at 20h	6:38500000-38600000	ubn2, fmc1, luc7l2	13.6364	4.0997	0.767584	1.07569	0.0307062
SX32	androgenetic embryo 0.4uM aphidicolin, CHK1 inhibitor at 20h	12:50500000-50600000	prkd1	0.512821	3.05815	0.32459	1.63621	na
SX32	androgenetic embryo 0.4uM aphidicolin, CHK1 inhibitor at 20h	16:17000000-17100000	mapk1, ypel1, ppil2	24.6753	5.20873	0.653374	1.0884	0.0496095
SX37	androgenetic embryo 0.4uM aphidicolin, CHK1 inhibitor at 20h	12:30600000-30700000	na	2	3.23775	0.568254	1.01377	na
SX41	androgenetic embryo 0.4uM aphidicolin, CHK1 inhibitor at 20h	1:51100000-51200000	tmeff2	0.614754	2.77102	0.717391	1.65613	na
SX41	androgenetic embryo 0.4uM aphidicolin, CHK1 inhibitor at 20h	3:19000000-19100000	na	2.38095	3.56673	0.62069	1.15552	0.0099043
SX42	androgenetic embryo 0.4uM aphidicolin, CHK1 inhibitor at 20h	5:83600000-83700000	na	0.47619	2.29724	0.200647	1.4521	-0.0359199
SX42	androgenetic embryo 0.4uM aphidicolin, CHK1 inhibitor at 20h	18:17500000-17600000	na	0	2.47602	0.33871	1.91961	-0.0435532
SX51	androgenetic embryo 0.4uM aphidicolin, CHK1 inhibitor at 20h	8:48600000-48700000	tenm3	0.363636	3.49552	0.739938	0.5263	-0.0116171
SX51	androgenetic embryo 0.4uM aphidicolin, CHK1 inhibitor at 20h	14:35500000-35600000	grid1	1	3.44979	0.643791	1.07422	na
SX52	androgenetic embryo 0.4uM aphidicolin, CHK1 inhibitor at 20h	8:70600000-70700000	ssbp4, lrrc25, gdf15, pgpep1, lsm4	34.4828	10.9444	0.795031	0.62976	0.0247488
SX52	androgenetic embryo 0.4uM aphidicolin, CHK1 inhibitor at 20h	11:36600000-36700000	tenm2	0.212766	2.94898	0.477204	1.47488	na
SX52	androgenetic embryo 0.4uM aphidicolin, CHK1 inhibitor at 20h	12:45000000-45100000	stxbp6	0.5	3.49735	0.390476	1.76497	na
SX56	androgenetic embryo 0.4uM aphidicolin, CHK1 inhibitor at 20h	3:32600000-32700000	gnb4	4.83871	5.29825	0.5387	0.529535	0.0439105
SX56	androgenetic embryo 0.4uM aphidicolin, CHK1 inhibitor at 20h	6:44100000-44200000	na	0	2.73958	0.355769	1.3896	-0.0402382
SX1	androgenetic embryo 0.4uM aphidicolin, CHK1 inhibitor at 20h	1:27900000-28000000	na	0	2.52448	0.689873	2.34827	na
SX1	androgenetic embryo 0.4uM aphidicolin, CHK1 inhibitor at 20h	1:122300000-122400000	na	0.588235	3.28295	0.649351	1.20462	na
SX1	androgenetic embryo 0.4uM aphidicolin, CHK1 inhibitor at 20h	2:126700000-126800000	Usp8,usp50,trpm7	12.5	4.5494	0.606154	0.86473	-0.00588399
SX1	androgenetic embryo 0.4uM aphidicolin, CHK1 inhibitor at 20h	11:41800000-41900000	gabrg2	0.729927	2.58659	0.394904	2.38164	na
SX1	androgenetic embryo 0.4uM aphidicolin, CHK1 inhibitor at 20h	11:81600000-81700000	na	1.72414	4.16858	0.766026	0.708257	na
SX1	androgenetic embryo 0.4uM aphidicolin, CHK1 inhibitor at 20h	X:92400000-92500000	mageb18, gm5941	2	na	0.357595	na	na
SX3	androgenetic embryo 0.4uM aphidicolin, CHK1 inhibitor at 20h	1:84900000-85000000	slc16a14	4.6875	5.2926	0.706422	0.995924	na
SX3	androgenetic embryo 0.4uM aphidicolin, CHK1 inhibitor at 20h	2:105900000-106000000	elp4 immp1 dnajc24	3.10078	3.37013	0.606918	1.67844	0.0092125
SX3	androgenetic embryo 0.4uM aphidicolin, CHK1 inhibitor at 20h	3:135600000-135700000	nfkb1	3.33333	4.86722	0.720126	0.721918	0.007199
SX3	androgenetic embryo 0.4uM aphidicolin, CHK1 inhibitor at 20h	6:88300000-88400000	eefsec	10.5882	4.91544	0.453988	0.400716	0.0360772
SX3	androgenetic embryo 0.4uM aphidicolin, CHK1 inhibitor at 20h	9:63900000-64000000	smad6	10	8.08154	0.777778	0.621838	0.0675066
SX3	androgenetic embryo 0.4uM aphidicolin, CHK1 inhibitor at 20h	10:35900000-36000000	NA	1	2.44444	0.319355	1.80297	-0.0680899
SX3	androgenetic embryo 0.4uM aphidicolin, CHK1 inhibitor at 20h	12:49300000-49400000	foxg1, gm43517	0.666667	3.79497	0.481728	1.73576	na
SX3	androgenetic embryo 0.4uM aphidicolin, CHK1 inhibitor at 20h	15:36300000-36400000	na	7.69231	4.26862	0.395062	0.855682	0.0123542
SX3	androgenetic embryo 0.4uM aphidicolin, CHK1 inhibitor at 20h	X:78800000-78900000	na	4.70588	na	0.507692	na	na
SX4	androgenetic embryo 0.4uM aphidicolin, CHK1 inhibitor at 20h	1:37800000-37900000	tsga10, lipt1, mitd1, mrpl30	8.8	4.41542	0.562893	0.570829	na
SX4	androgenetic embryo 0.4uM aphidicolin, CHK1 inhibitor at 20h	2:105400000-105500000	na	4.79042	4.55797	0.591331	0.62341	0.0109826
SX4	androgenetic embryo 0.4uM aphidicolin, CHK1 inhibitor at 20h	3:135400000-135500000	cisd2, ube2d3, manba	4.58333	4.84303	0.685185	0.886751	0.0461527
SX4	androgenetic embryo 0.4uM aphidicolin, CHK1 inhibitor at 20h	6:88300000-88400000	eefsec	10.5882	4.91544	0.453988	0.400716	0.0360772
SX4	androgenetic embryo 0.4uM aphidicolin, CHK1 inhibitor at 20h	9:74100000-74200000	wdr72	1.17647	3.14585	0.578125	1.38824	-0.0358148
SX4	androgenetic embryo 0.4uM aphidicolin, CHK1 inhibitor at 20h	10:82200000-82300000	zfp938, 4932415rik	13.6364	3.54209	0.406349	0.841436	0.00581847
SX4	androgenetic embryo 0.4uM aphidicolin, CHK1 inhibitor at 20h	12:48500000-48600000	na	0	2.45934	0.420712	1.45899	na
SX4	androgenetic embryo 0.4uM aphidicolin, CHK1 inhibitor at 20h	12:87400000-87500000	alkbh1, slirp, snw1, gm5788	20.8333	5.08437	0.784375	0.872161	na
SX5	androgenetic embryo 0.4uM aphidicolin, CHK1 inhibitor at 20h	16:55100000-55200000	na	0.30303	2.73036	0.354232	1.22134	-0.0513064
SX5	androgenetic embryo 0.4uM aphidicolin, CHK1 inhibitor at 20h	1:50700000-50800000	na	0.614754	2.46858	0.577922	0.989824	na
SX5	androgenetic embryo 0.4uM aphidicolin, CHK1 inhibitor at 20h	2:17500000-17600000	nebl	0.833333	3.7599	0.400631	1.82943	0.00180577
SX5	androgenetic embryo 0.4uM aphidicolin, CHK1 inhibitor at 20h	3:30200000-30300000	mecom	1.20482	3.13568	0.621538	1.01361	0.00575241
SX5	androgenetic embryo 0.4uM aphidicolin, CHK1 inhibitor at 20h	5:47800000-47900000	na	0.714286	2.21387	0.385621	1.35983	0.00245407
SX5	androgenetic embryo 0.4uM aphidicolin, CHK1 inhibitor at 20h	6:61900000-62000000	ccser1	0.789474	2.30357	0.333333	1.43721	-0.0406226
SX5	androgenetic embryo 0.4uM aphidicolin, CHK1 inhibitor at 20h	8:49200000-49300000	na	0	2.7153	0.659306	1.45486	-0.0120955
SX5	androgenetic embryo 0.4uM aphidicolin, CHK1 inhibitor at 20h	11:27700000-27800000	na	0	2.54931	0.426752	1.64544	na
SX5	androgenetic embryo 0.4uM aphidicolin, CHK1 inhibitor at 20h	14:25700000-25800000	zcchc24, ppif	8	8.24025	0.759615	0.300291	na
SX5	androgenetic embryo 0.4uM aphidicolin, CHK1 inhibitor at 20h	15:49900000-50000000	na	0	2.55886	0.337748	1.42535	-0.0230222
SX5	androgenetic embryo 0.4uM aphidicolin, CHK1 inhibitor at 20h	19:30300000-30400000	na	4	3.39764	0.3875	1.12973	-0.0324859
SX6	androgenetic embryo 0.4uM aphidicolin, CHK1 inhibitor at 20h	5:47900000-48000000	slit2	0.714286	3.8377	0.506494	1.40669	-0.0104978
SX6	androgenetic embryo 0.4uM aphidicolin, CHK1 inhibitor at 20h	7:50200000-50300000	nell1	2.30769	3.58838	0.477064	1.07556	0.00852639
SX6	androgenetic embryo 0.4uM aphidicolin, CHK1 inhibitor at 20h	8:48000000-48100000	dctd	8.18182	4.11312	0.75	0.745624	0.00720015
SX6	androgenetic embryo 0.4uM aphidicolin, CHK1 inhibitor at 20h	9:79900000-80000000	filip1	2.41379	3.82092	0.515924	0.461431	-0.0199948
SX6	androgenetic embryo 0.4uM aphidicolin, CHK1 inhibitor at 20h	11:28100000-28200000	na	0.8	2.40785	0.304762	1.44375	na
SX6	androgenetic embryo 0.4uM aphidicolin, CHK1 inhibitor at 20h	13:88400000-88500000	na	0	2.23602	0.319355	2.19086	-0.0224805
SX6	androgenetic embryo 0.4uM aphidicolin, CHK1 inhibitor at 20h	15:49900000-50000000	na	0	2.55886	0.337748	1.42535	-0.0230222
SX8	androgenetic embryo 0.4uM aphidicolin, CHK1 inhibitor at 20h	1:50700000-50800000	na	0	2.46858	0.577922	0.989824	na
SX8	androgenetic embryo 0.4uM aphidicolin, CHK1 inhibitor at 20h	1:88900000-89000000	na	2.14286	4.22192	0.783607	0.285578	na
SX8	androgenetic embryo 0.4uM aphidicolin, CHK1 inhibitor at 20h	1:146500000-146600000	brinp3	0.2	2.09375	0.326733	0.992526	na
SX8	androgenetic embryo 0.4uM aphidicolin, CHK1 inhibitor at 20h	1:157800000-157900000	na	2.77778	3.21012	0.58805	1.1791	na
SX8	androgenetic embryo 0.4uM aphidicolin, CHK1 inhibitor at 20h	16:28900000-29000000	mb21d2	1.17647	4.611	0.752322	0.618339	0.0280227
SX9	androgenetic embryo 0.4uM aphidicolin, CHK1 inhibitor at 20h	1:145700000-145800000	na	0	2.35315	0.354098	1.20759	na
SX9	androgenetic embryo 0.4uM aphidicolin, CHK1 inhibitor at 20h	2:45700000-45800000	na	0	3.38548	0.580952	1.53094	0.00649633
SX9	androgenetic embryo 0.4uM aphidicolin, CHK1 inhibitor at 20h	2:111900000-112000000	olfr cluster	29.0909	2.72361	0.136667	1.59077	0.0153473
SX9	androgenetic embryo 0.4uM aphidicolin, CHK1 inhibitor at 20h	3:32100000-32200000	kcnmb2	1	3.93886	0.450311	0.572229	0.0195741
SX9	androgenetic embryo 0.4uM aphidicolin, CHK1 inhibitor at 20h	4:24300000-24400000	na	0	2.52367	0.322581	1.32071	-0.00364651
SX9	androgenetic embryo 0.4uM aphidicolin, CHK1 inhibitor at 20h	4:66800000-66900000	tlr4	0.322581	2.83453	0.462783	1.02965	-0.00295848
SX9	androgenetic embryo 0.4uM aphidicolin, CHK1 inhibitor at 20h	8:42700000-42800000	na	0	2.61547	0.405229	1.79385	-0.0469904
SX9	androgenetic embryo 0.4uM aphidicolin, CHK1 inhibitor at 20h	9:21900000-22000000	rab3d, tmem205, ccdc159, plppr2, swsap1, epor, rgl3, ccdc151	38.961	8.77626	0.75841	0.62533	0.0512018
SX9	androgenetic embryo 0.4uM aphidicolin, CHK1 inhibitor at 20h	13:14800000-14900000	na	0.729927	2.62033	0.384615	1.72988	-0.058523
SX9	androgenetic embryo 0.4uM aphidicolin, CHK1 inhibitor at 20h	15:90300000-90400000	na	2.30769	2.67486	0.442675	1.45363	-0.0415228
SX10	androgenetic embryo 0.4uM aphidicolin, CHK1 inhibitor at 20h	1:70400000-70500000	spag16	1.57895	2.69548	0.468354	1.45044	na
SX10	androgenetic embryo 0.4uM aphidicolin, CHK1 inhibitor at 20h	4:67800000-67900000	na	0	2.22157	0.268852	1.03027	-0.0291078
SX10	androgenetic embryo 0.4uM aphidicolin, CHK1 inhibitor at 20h	5:40100000-40200000	na	0	2.3795	0.480519	1.52179	-0.024557
SX10	androgenetic embryo 0.4uM aphidicolin, CHK1 inhibitor at 20h	8:42300000-42400000	na	0	2.4652	0.389068	1.60287	-0.0429178
SX10	androgenetic embryo 0.4uM aphidicolin, CHK1 inhibitor at 20h	12:66900000-67000000	mdga2	0.512821	2.28241	0.616352	1.85012	na
SX10	androgenetic embryo 0.4uM aphidicolin, CHK1 inhibitor at 20h	16:64400000-64500000	csnka2ip	1.1236	3.58849	0.38125	1.56575	-0.0224603
SX11	androgenetic embryo 0.4uM aphidicolin, CHK1 inhibitor at 20h	15:61600000-61700000	na	0	2.97596	0.484472	1.366	-0.00129214
SX12	androgenetic embryo 0.4uM aphidicolin, CHK1 inhibitor at 20h	1:67400000-67500000	na	1.02041	2.64488	0.364217	1.41884	na
SX12	androgenetic embryo 0.4uM aphidicolin, CHK1 inhibitor at 20h	1:114100000-114200000	na	0	2.72695	0.466887	1.11386	na
SX12	androgenetic embryo 0.4uM aphidicolin, CHK1 inhibitor at 20h	2:131800000-131900000	erv3	10.3448	4.84072	0.694704	0.579258	0.00298914
SX12	androgenetic embryo 0.4uM aphidicolin, CHK1 inhibitor at 20h	4:28100000-28200000	na	0	2.18396	0.390879	1.53798	-0.0153364
SX12	androgenetic embryo 0.4uM aphidicolin, CHK1 inhibitor at 20h	5:32400000-32500000	ppp1cd	5	4.52937	0.684049	1.03893	-0.00696371
SX12	androgenetic embryo 0.4uM aphidicolin, CHK1 inhibitor at 20h	5:113200000-113300000	tmem211, sgsm1	9	9.13326	0.786585	0.666126	0.0643755
SX12	androgenetic embryo 0.4uM aphidicolin, CHK1 inhibitor at 20h	6:122800000-122900000	foxj2, c3ar1, necap1, clec/vmn2r cluster	14.7368	7.01055	0.38141	0.852333	0.0268694
SX12	androgenetic embryo 0.4uM aphidicolin, CHK1 inhibitor at 20h	10:37300000-37400000	na	0	3.30787	0.684713	1.76668	-0.0455516
SX13	androgenetic embryo 0.4uM aphidicolin, CHK1 inhibitor at 20h	1:15700000-15800000	kcnb2	2.6087	3.12219	0.635802	0.411148	na
SX13	androgenetic embryo 0.4uM aphidicolin, CHK1 inhibitor at 20h	2:54700000-54800000	galnt13	0.740741	2.12394	0.379085	1.73253	-0.0194566
SX13	androgenetic embryo 0.4uM aphidicolin, CHK1 inhibitor at 20h	5:108900000-109000000	vmn2r10	9.34579	2.35294	0.543131	0.793627	-0.0124233
SX13	androgenetic embryo 0.4uM aphidicolin, CHK1 inhibitor at 20h	9:98400000-98500000	nmnat3, rbp1, rbp2	6.25	4.89965	0.676282	0.539795	0.0157113
SX13	androgenetic embryo 0.4uM aphidicolin, CHK1 inhibitor at 20h	10:33300000-33400000	trdn	1.39535	2.73491	0.272727	1.2448	-0.0757192
SX13	androgenetic embryo 0.4uM aphidicolin, CHK1 inhibitor at 20h	15:64700000-64800000	adcy8	2.14286	3.09771	0.44164	1.79644	-0.00100421
SX13	androgenetic embryo 0.4uM aphidicolin, CHK1 inhibitor at 20h	16:75900000-76000000	samsn1	1.89873	2.83385	0.73871	1.84252	0.00380676
SX13	androgenetic embryo 0.4uM aphidicolin, CHK1 inhibitor at 20h	17:60800000-60900000	na	0	2.14717	0.272131	1.75901	-0.0593531
SX16	androgenetic embryo 0.4uM aphidicolin, CHK1 inhibitor at 20h	14:37800000-37900000	na	0	2.48842	0.294118	1.88904	na
SX17	androgenetic embryo 0.4uM aphidicolin, CHK1 inhibitor at 20h	2:16700000-16800000	plxdc2	0.888889	2.60233	0.512903	1.88072	-0.0173854
SX17	androgenetic embryo 0.4uM aphidicolin, CHK1 inhibitor at 20h	5:93200000-93300000	ccni ccng2	6.89655	4.61293	0.437309	0.915797	0.0152591
SX17	androgenetic embryo 0.4uM aphidicolin, CHK1 inhibitor at 20h	6:26200000-26300000	na	0	2.53358	0.37377	1.70347	-0.0292581
SX17	androgenetic embryo 0.4uM aphidicolin, CHK1 inhibitor at 20h	8:53900000-54000000	na	1.14025	2.30978	0.380192	1.72614	-0.0436373
SX17	androgenetic embryo 0.4uM aphidicolin, CHK1 inhibitor at 20h	10:16800000-16900000	na	0	2.41292	0.302251	1.66005	-0.0280776
SX17	androgenetic embryo 0.4uM aphidicolin, CHK1 inhibitor at 20h	13:79300000-79400000	na	0	2.35575	0.320388	1.53699	-0.0261047
SX17	androgenetic embryo 0.4uM aphidicolin, CHK1 inhibitor at 20h	14:92900000-93000000	na	0.135135	2.51226	0.394137	1.21924	na
SX18	androgenetic embryo 0.4uM aphidicolin, CHK1 inhibitor at 20h	4:18300000-18400000	na	0.666667	2.7236	0.576923	1.71903	-0.0191948
SX18	androgenetic embryo 0.4uM aphidicolin, CHK1 inhibitor at 20h	5:12300000-12400000	sema3d	0.684932	2.69438	0.310897	1.61193	-0.00512211
SX18	androgenetic embryo 0.4uM aphidicolin, CHK1 inhibitor at 20h	6:26400000-26500000	na	0	2.24844	0.348387	1.38095	-0.0267445
SX18	androgenetic embryo 0.4uM aphidicolin, CHK1 inhibitor at 20h	8:54300000-54400000	na	2.72727	3.07363	0.5	1.45044	-0.0518143
SX18	androgenetic embryo 0.4uM aphidicolin, CHK1 inhibitor at 20h	10:14700000-14800000	vta1. gje1, nmbr	1.14286	3.13231	0.529412	1.60709	-0.0139276
SX18	androgenetic embryo 0.4uM aphidicolin, CHK1 inhibitor at 20h	14:92700000-92800000	na	0.136986	2.64442	0.351792	1.72726	na
SX18	androgenetic embryo 0.4uM aphidicolin, CHK1 inhibitor at 20h	16:39400000-39500000	na	0	2.58115	0.374194	1.37251	-0.0117647
SX19	androgenetic embryo 0.4uM aphidicolin, CHK1 inhibitor at 20h	3:125300000-125400000	na	1.1236	2.10327	0.689441	1.56374	-0.0398305
SX20	androgenetic embryo 0.4uM aphidicolin, CHK1 inhibitor at 20h	7:30100000-30200000	zfp cluster	42.6471	6.44617	0.40367	0.491171	0.0134011
SX20	androgenetic embryo 0.4uM aphidicolin, CHK1 inhibitor at 20h	11:91400000-91500000	na	0.5	3.16063	0.428094	1.5102	na
SX20	androgenetic embryo 0.4uM aphidicolin, CHK1 inhibitor at 20h	13:14300000-14400000	hecw1	3.14961	2.70249	0.40566	1.57403	-0.0314177
SX21	androgenetic embryo 0.4uM aphidicolin, CHK1 inhibitor at 20h	2:107400000-107500000	na	0	2.61807	0.565079	1.54094	0.0138374
SX21	androgenetic embryo 0.4uM aphidicolin, CHK1 inhibitor at 20h	4:20800000-20900000	na	0.625	2.54788	0.319355	1.46086	0.00136446
SX21	androgenetic embryo 0.4uM aphidicolin, CHK1 inhibitor at 20h	4:77800000-77900000	na	0	2.23014	0.390728	0.927158	-0.0263872
SX21	androgenetic embryo 0.4uM aphidicolin, CHK1 inhibitor at 20h	7:88300000-88400000	ctsc	1.82927	2.65269	0.624224	1.83249	-0.00944379
SX21	androgenetic embryo 0.4uM aphidicolin, CHK1 inhibitor at 20h	14:80900000-81000000	na	0	2.32281	0.53871	1.47828	na
SX21	androgenetic embryo 0.4uM aphidicolin, CHK1 inhibitor at 20h	18:47900000-48000000	na	0.434783	2.53411	0.466238	1.31413	-0.0390187
SX22	androgenetic embryo 0.4uM aphidicolin, CHK1 inhibitor at 20h	1:22200000-22300000	rims1	1.17647	2.96147	0.549689	1.55867	na
SX22	androgenetic embryo 0.4uM aphidicolin, CHK1 inhibitor at 20h	1:174200000-174300000	olfr419, spta1	17.6923	2.45637	0.38535	1.09433	na
SX22	androgenetic embryo 0.4uM aphidicolin, CHK1 inhibitor at 20h	3:16800000-16900000	na	0	2.69355	0.23588	1.76541	-0.0171232
SX22	androgenetic embryo 0.4uM aphidicolin, CHK1 inhibitor at 20h	4:26700000-26800000	na	0	2.11264	0.504854	1.28964	0.00405109
SX22	androgenetic embryo 0.4uM aphidicolin, CHK1 inhibitor at 20h	10:46200000-46300000	na	0	2.5461	0.444795	1.71466	-0.0379531
SX23	androgenetic embryo 0.4uM aphidicolin, CHK1 inhibitor at 20h	1:174200000-174300000	spta1, olfr419	32.2581	2.45637	0.38535	1.09433	na
SX23	androgenetic embryo 0.4uM aphidicolin, CHK1 inhibitor at 20h	6:12300000-12400000	thsd7a	1.02041	2.72541	0.566343	1.94679	-0.0410437
SX23	androgenetic embryo 0.4uM aphidicolin, CHK1 inhibitor at 20h	7:88300000-88400000	ctsc	2.0202	2.65269	0.624224	1.83249	-0.00944379
SX23	androgenetic embryo 0.4uM aphidicolin, CHK1 inhibitor at 20h	9:35800000-35900000	pate5, pate cluster?	13.7931	2.38745	0.347403	1.37139	-0.0468774
SX23	androgenetic embryo 0.4uM aphidicolin, CHK1 inhibitor at 20h	10:47400000-47500000	na	0	2.23603	0.340909	1.74677	-0.0346561
SX23	androgenetic embryo 0.4uM aphidicolin, CHK1 inhibitor at 20h	12:13900000-14000000	na	1.07143	3.1288	0.364486	1.36748	na
SX23	androgenetic embryo 0.4uM aphidicolin, CHK1 inhibitor at 20h	14:79400000-79500000	mtrf1, kbtbd7, kbtbd6, wbp4, elf1	9.52381	4.48661	0.69906	1.00021	na
SX23	androgenetic embryo 0.4uM aphidicolin, CHK1 inhibitor at 20h	18:30800000-30900000	na	0.925926	3.08806	0.361635	1.61979	-0.0573806
SX23	androgenetic embryo 0.4uM aphidicolin, CHK1 inhibitor at 20h	19:18200000-18300000	na	0.854701	2.82751	0.595611	1.51209	-0.0286339
SX31	androgenetic embryo 0.4uM aphidicolin, CHK1 inhibitor at 20h	1:36900000-37000000	tmem131	4.34783	5.56724	0.650307	0.725602	na
SX31	androgenetic embryo 0.4uM aphidicolin, CHK1 inhibitor at 20h	2:83200000-83300000	na	1.36986	3.35272	0.437299	1.77027	0.0217857
SX32	androgenetic embryo 0.4uM aphidicolin, CHK1 inhibitor at 20h	1:36700000-36800000	tmem131, actr1b, zap70	7.57576	9.00418	0.718654	0.566928	na
SX32	androgenetic embryo 0.4uM aphidicolin, CHK1 inhibitor at 20h	2:42200000-42300000	na	0.232558	2.15025	0.642857	1.41589	-0.0081119
SX32	androgenetic embryo 0.4uM aphidicolin, CHK1 inhibitor at 20h	2:83300000-83400000	na	0.729927	3.26954	0.549839	1.47765	0.0128937
SX32	androgenetic embryo 0.4uM aphidicolin, CHK1 inhibitor at 20h	6:38500000-38600000	ubn2, fmc1, luc7l2	9.65909	4.0997	0.767584	1.07569	0.0307062
SX32	androgenetic embryo 0.4uM aphidicolin, CHK1 inhibitor at 20h	6:81300000-81400000	na	0	2.67177	0.346667	1.52063	-0.0196118
SX32	androgenetic embryo 0.4uM aphidicolin, CHK1 inhibitor at 20h	8:71600000-71700000	fam129c, colgalt1, unc13a, jak3, lnsl3, b3gnt3	37.6068	13.2449	0.7737	0.539268	0.0262298
SX32	androgenetic embryo 0.4uM aphidicolin, CHK1 inhibitor at 20h	16:31200000-31300000	acap2, ppp1r2, apod	4.71698	5.4852	0.772308	0.896834	0.0203054
SX38	androgenetic embryo 0.4uM aphidicolin, CHK1 inhibitor at 20h	12:30700000-30800000	na	6.74157	2.91616	0.576433	0.510003	na
SX41	androgenetic embryo 0.4uM aphidicolin, CHK1 inhibitor at 20h	5:83900000-84000000	na	0.378788	2.4605	0.225806	1.70935	-0.0188354
SX41	androgenetic embryo 0.4uM aphidicolin, CHK1 inhibitor at 20h	15:47400000-47500000	na	0.181818	2.35534	0.35443	1.91064	-0.0493396
SX41	androgenetic embryo 0.4uM aphidicolin, CHK1 inhibitor at 20h	16:62400000-62500000	na	0	2.5947	0.385621	1.21762	-0.0333455
SX42	androgenetic embryo 0.4uM aphidicolin, CHK1 inhibitor at 20h	1:48200000-48300000	na	0	2.03328	0.213816	1.51605	na
SX42	androgenetic embryo 0.4uM aphidicolin, CHK1 inhibitor at 20h	16:54300000-54400000	na	0	2.08919	0.29703	1.35173	-0.0160114
SX51	androgenetic embryo 0.4uM aphidicolin, CHK1 inhibitor at 20h	10:49900000-50000000	na	0.909091	2.48333	0.401274	1.58957	-0.030365
SX52	androgenetic embryo 0.4uM aphidicolin, CHK1 inhibitor at 20h	3:60200000-60300000	na	4	2.59057	0.387302	1.83061	-0.0436986
SX52	androgenetic embryo 0.4uM aphidicolin, CHK1 inhibitor at 20h	6:61800000-61900000	ccser1	0.442478	2.10731	0.335463	1.09363	-0.0439553
SX52	androgenetic embryo 0.4uM aphidicolin, CHK1 inhibitor at 20h	7:54400000-54500000	na	0	2.37611	0.286645	1.25762	-0.00919646
SX52	androgenetic embryo 0.4uM aphidicolin, CHK1 inhibitor at 20h	15:43700000-43800000	na	2.97619	2.49775	0.385621	1.77399	-0.0384859
SX53	androgenetic embryo 0.4uM aphidicolin, CHK1 inhibitor at 20h	2:48800000-48900000	acvr2a	1.33333	3.05482	0.451299	1.97525	0.0196066
SX53	androgenetic embryo 0.4uM aphidicolin, CHK1 inhibitor at 20h	3:30400000-30500000	mecom	1.11111	3.94188	0.478395	0.462032	0.0303192
SX53	androgenetic embryo 0.4uM aphidicolin, CHK1 inhibitor at 20h	3:62700000-62800000	na	1.90476	3.152	0.421569	1.88072	-0.0370715
SX53	androgenetic embryo 0.4uM aphidicolin, CHK1 inhibitor at 20h	4:13100000-13200000	na	0.625	2.92705	0.665644	1.67234	0.000593
SX53	androgenetic embryo 0.4uM aphidicolin, CHK1 inhibitor at 20h	5:14400000-14500000	na	1.81818	2.23067	0.556962	1.74892	-0.0146034
SX53	androgenetic embryo 0.4uM aphidicolin, CHK1 inhibitor at 20h	12:45100000-45200000	na	0.5	2.49688	0.352381	1.08877	na
SX53	androgenetic embryo 0.4uM aphidicolin, CHK1 inhibitor at 20h	15:44300000-44400000	nudcd1	5	2.79701	0.591772	1.00514	0.0062532
SX53	androgenetic embryo 0.4uM aphidicolin, CHK1 inhibitor at 20h	17:78900000-79000000	sult6b1. cebpzos, cebpz, ndufaf7, prkd3	9.375	4.31237	0.403125	0.721226	0.0264853
SX54	androgenetic embryo 0.4uM aphidicolin, CHK1 inhibitor at 20h	5:49300000-49400000	na	0	2.62534	0.454545	1.77772	-0.0289439
SX54	androgenetic embryo 0.4uM aphidicolin, CHK1 inhibitor at 20h	7:104400000-104500000	trim and olfr cluster	35.0877	2.7413	0.518405	1.13957	0.00432145
SX55	androgenetic embryo 0.4uM aphidicolin, CHK1 inhibitor at 20h	5:48800000-48900000	kcnip4	0.697674	2.14554	0.380645	1.97104	-0.0229737
SX55	androgenetic embryo 0.4uM aphidicolin, CHK1 inhibitor at 20h	5:80900000-81000000	na	0.172414	2.23593	0.647619	1.17826	-0.024566
SX56	androgenetic embryo 0.4uM aphidicolin, CHK1 inhibitor at 20h	3:64700000-64800000	vmn2r7 cluster	6.12245	2.66208	0.161716	0.802843	-0.0135453
SX56	androgenetic embryo 0.4uM aphidicolin, CHK1 inhibitor at 20h	6:28300000-28400000	zfp800	2.5	3.6114	0.727273	0.904254	0.0140687
SX226	O.4uM Aph, Wee1 inhibitor addition of CHK1 inhibitor LY2603618 2.5uM at 20h post activation, collection at 2-cell stage-cell	1:13900000-14000000	rp1	1.66667	3.05396	0.566978	1.01171	na
SX226	O.4uM Aph, Wee1 inhibitor addition of CHK1 inhibitor LY2603618 2.5uM at 20h post activation, collection at 2-cell stage-cell	2:104800000-104900000	qser1, prrg4, ccdc73	12.3711	4.87377	0.742138	0.958938	0.00908892
SX226	O.4uM Aph, Wee1 inhibitor addition of CHK1 inhibitor LY2603618 2.5uM at 20h post activation, collection at 2-cell stage-cell	4:36200000-36300000	lingo2	0.238095	2.23874	0.684543	1.77772	-0.0122528
SX226	O.4uM Aph, Wee1 inhibitor addition of CHK1 inhibitor LY2603618 2.5uM at 20h post activation, collection at 2-cell stage-cell	18:45000000-45100000	na	2.22222	3.17572	0.4	1.22036	-0.023422
SX227	O.4uM Aph, Wee1 inhibitor addition of CHK1 inhibitor LY2603618 2.5uM at 20h post activation, collection at 2-cell stage-cell	2:54900000-55000000	galnt13, kcnj3	0.769231	2.43629	0.435644	1.26736	0.00390817
SX227	O.4uM Aph, Wee1 inhibitor addition of CHK1 inhibitor LY2603618 2.5uM at 20h post activation, collection at 2-cell stage-cell	3:11200000-11300000	na	0	3.24757	0.302632	1.59382	-0.0143882
SX245	O.4uM Aph, Wee1 inhibitor addition of CHK1 inhibitor LY2603618 2.5uM at 20h post activation, collection at 2-cell stage-cell	1:165300000-165400000	gpr161, dcaf6	8.46154	3.91822	0.653125	1.1187	na
sx266	O.4uM Aph, Wee1 inhibitor addition of CHK1 inhibitor LY2603618 2.5uM at 20h post activation, collection at 2-cell stage-cell	11:43800000-43900000	adra1b	3.75	4.94007	0.596923	0.997702	na
sx270	O.4uM Aph, Wee1 inhibitor addition of CHK1 inhibitor LY2603618 2.5uM at 20h post activation, collection at 2-cell stage-cell	3:12900000-13000000	na	0	2.15471	0.23588	1.40611	-0.0235787
sx270	O.4uM Aph, Wee1 inhibitor addition of CHK1 inhibitor LY2603618 2.5uM at 20h post activation, collection at 2-cell stage-cell	4:39600000-39700000	na	0.314465	2.60704	0.492013	1.11915	0.00717299
sx270	O.4uM Aph, Wee1 inhibitor addition of CHK1 inhibitor LY2603618 2.5uM at 20h post activation, collection at 2-cell stage-cell	12:48300000-48400000	na	0	2.41696	0.311688	1.66029	na
sx271	O.4uM Aph, Wee1 inhibitor addition of CHK1 inhibitor LY2603618 2.5uM at 20h post activation, collection at 2-cell stage-cell	10:9200000-9300000	na	1.73913	3.62199	0.433846	1.09456	-0.0177144
sx271	O.4uM Aph, Wee1 inhibitor addition of CHK1 inhibitor LY2603618 2.5uM at 20h post activation, collection at 2-cell stage-cell	11:56800000-56900000	na	1.07527	3.40813	0.472313	0.80112	na
sx271	O.4uM Aph, Wee1 inhibitor addition of CHK1 inhibitor LY2603618 2.5uM at 20h post activation, collection at 2-cell stage-cell	12:47500000-47600000	na	0	1.9914	0.366337	1.48944	na
sx271	O.4uM Aph, Wee1 inhibitor addition of CHK1 inhibitor LY2603618 2.5uM at 20h post activation, collection at 2-cell stage-cell	15:28400000-28500000	dnah5	0.460829	3.26522	0.52	1.47572	-0.0292999
sx271	O.4uM Aph, Wee1 inhibitor addition of CHK1 inhibitor LY2603618 2.5uM at 20h post activation, collection at 2-cell stage-cell	18:48200000-48300000	na	0.434783	2.73908	0.359477	1.12973	-0.0523243
