# Supplementary material for: DNA replication in early mammalian embryos is patterned, predisposing lamina-associated regions to fragility
Source: Nat Commun. 2024 Jun 19;15:5247. doi: 10.1038/s41467-024-49565-7 (PMC11187207; doi:10.1038/s41467-024-49565-7)
Supplement: Supplementary file 7 — Supplementary Data 4 [file 41467_2024_49565_MOESM7_ESM.xlsx]

## Sheet: Supplementary Table 4
ID	sample type	100kb	fine mapping annotation (intergenic area)	gene density (/Mb)	ori	AB compartment	LAD	RT
AD395	2-cell AZD-7762 (CHK1)	7:31300000-31400000	intergenic	0	2.95801	0.00220309	0.85539	0.375
msns06760	CHK1, Aph	1:61600000-61700000	pard3b	1	3.70223	na	1.10327	0.478964
msns06760	CHK1, Aph	13:16500000-16600000	intergenic	0	2.92381	-0.0349729	1.71456	0.415335
SA280	IVF blastomere aph treated & CHK1 2-cell a	13:11100000-11200000	intergenic	0	2.87904	-0.00482942	1.28732	0.389241
SA280	IVF blastomere aph treated & CHK1 2-cell a	2:44600000-44700000	gtdc1	0.655738	3.53708	0.00902353	1.42631	0.777419
SA280	IVF blastomere aph treated & CHK1 2-cell a	4:23400000-23500000	intergenic	0	2.83122	-0.00901529	1.92866	0.535032
SA280	IVF blastomere aph treated & CHK1 2-cell a	8:60800000-60900000	nek1	5	4.2665	-0.0285315	0.861085	0.416129
SA281	IVF blastomere aph treated & CHK1 2-cell micronucleus b	13:11200000-11300000	intergenic	0	2.84607	-0.0118772	1.25323	0.377358
SA281	IVF blastomere aph treated & CHK1 2-cell micronucleus b	2:44600000-44700000	gtdc1	0.655738	3.53708	0.00902353	1.42631	0.777419
SA281	IVF blastomere aph treated & CHK1 2-cell micronucleus b	4:23100000-23200000	intergenic	0	2.6617	-0.0190557	1.73621	0.623003
SA281	IVF blastomere aph treated & CHK1 2-cell micronucleus b	8:62900000-63000000	spock3	0.555556	2.60086	-0.0534588	1.62668	0.490385
SA282	IVF blastomere aph treated & CHK1 2-cell bridged a	16:55700000-55800000	intergenic	8.18182	3.8704	0.0244489	0.719204	0.602484
SA282	IVF blastomere aph treated & CHK1 2-cell bridged a	17:68200000-68300000	l3mbtl4	1.81818	3.60822	0.0118409	0.637841	0.580247
SA282	IVF blastomere aph treated & CHK1 2-cell bridged a	4:92700000-92800000	intergenic	0	2.24513	-0.0103246	1.38949	0.354098
SA282	IVF blastomere aph treated & CHK1 2-cell bridged a	6:142200000-142300000	slco1a5	15.0685	3.11337	0.00382566	1.54734	0.459547
SA282	IVF blastomere aph treated & CHK1 2-cell	7:30500000-30600000	proser3, hspb6, lin37, psenen, u2af1l4, gm49396, lgflr1, kmt2b, zbtb32	53.3333	12.2164	0.0178765	0.548046	0.513846
SA283	IVF blastomere aph treated & CHK1 2-cell bridged b	12:66100000-66200000	intergenic	0.5	2.6378	na	1.71535	0.446945
SA283	IVF blastomere aph treated & CHK1 2-cell bridged b	13:53600000-53700000	intergenic	3.33333	4.61832	0.00139085	0.410819	0.785276
SA283	IVF blastomere aph treated & CHK1 2-cell bridged b	16:56200000-56300000	intergenic	7.07071	3.3227	0.0368391	1.00957	0.567823
SA283	IVF blastomere aph treated & CHK1 2-cell bridged b	17:39000000-39100000	intergenic	5.55556	2.21326	-0.0541609	1.61149	0.316832
SA283	IVF blastomere aph treated & CHK1 2-cell bridged b	6:142300000-142400000	pyroxd1, recql	14	4.17651	0.0199965	0.909063	0.511182
SA284	IVF blastomere aph treated & CHK1 2-cell a	14:87000000-87100000	diaph3	0.357143	2.79884	na	1.2698	0.566343
SA284	IVF blastomere aph treated & CHK1 2-cell a	15:89900000-90000000	intergenic	2.22222	3.11384	0.00304179	1.2698	0.402597
SA284	IVF blastomere aph treated & CHK1 2-cell a	17:54900000-55000000	intergenic	0	2.58017	-0.0267758	0.950773	0.364516
SA284	IVF blastomere aph treated & CHK1 2-cell a	4:91400000-91500000	intergenic	0.5	2.91246	-0.0169763	1.27968	0.316294
SA284	IVF blastomere aph treated & CHK1 2-cell a	X:18700000-18800000	intergenic	0	na	na	na	0.34891
SA285	IVF blastomere aph treated & CHK1 2-cell b	4:91400000-91500000	intergenic	0.5	2.91246	-0.0169763	1.27968	0.316294
SA286	IVF blastomere aph treated & CHK1 2-cell a	11:36900000-37000000	tenm2	0.217391	2.65702	na	1.33329	0.532308
SA286	IVF blastomere aph treated & CHK1 2-cell a	12:69600000-69700000	l2hgdh, dmac2l, cdkl1	11.6883	3.96931	na	0.52286	0.762346
SA286	IVF blastomere aph treated & CHK1 2-cell a	15:43500000-43600000	intergenic	3	2.55584	-0.0481278	1.28784	0.351974
SA286	IVF blastomere aph treated & CHK1 2-cell a	3:24200000-24300000	naaladl2	0.3125	2.55086	-0.0235286	1.95016	0.319355
SA286	IVF blastomere aph treated & CHK1 2-cell a	4:74300000-74400000	kdm4c	0.909091	3.20501	-0.0101226	1.78164	0.247557
SA286	IVF blastomere aph treated & CHK1 2-cell a	4:85900000-86000000	intergenic	0.909091	3.11121	0.00465693	0.459037	0.363934
SA287	IVF blastomere aph treated & CHK1 2-cell b	13:39300000-39400000	intergenic	0	3.07323	0.0262162	0.82373	0.57716
SA287	IVF blastomere aph treated & CHK1 2-cell b	16:36700000-36800000	slc15a2, eaf2	10.7143	4.1395	0.00808242	1.10382	0.496795
SA287	IVF blastomere aph treated & CHK1 2-cell b	18:79600000-79700000	intergenic	0	2.91434	-0.0157143	1.68924	0.340836
SA287	IVF blastomere aph treated & CHK1 2-cell b	3:23500000-23600000	intergenic	0	2.44703	-0.0507604	1.75861	0.358974
SA287	IVF blastomere aph treated & CHK1 2-cell b	4:74200000-74300000	kdm4c	0.909091	4.97587	-0.0111926	0.862176	0.246006
SA287	IVF blastomere aph treated & CHK1 2-cell b	4:85800000-85900000	intergenic	0.909091	3.38289	-0.000646	0.431928	0.409836
SA290	IVF blastomere aph treated & CHK1 2-cell a	15:22200000-22300000	intergenic	0	2.45658	-0.0107901	1.3641	0.407524
SA290	IVF blastomere aph treated & CHK1 2-cell a	15:50700000-50800000	trps1	0.333333	2.37132	-0.018405	1.32894	0.304918
SA291	IVF blastomere aph treated & CHK1 2-cell b	1:9800000-9900000	sgk3	12	3.73225	na	0.525148	0.583851
SA291	IVF blastomere aph treated & CHK1 2-cell b	10:18800000-18900000	perp	5.45455	3.86591	-0.0130965	1.16353	0.769231
SA291	IVF blastomere aph treated & CHK1 2-cell b	10:46100000-46200000	intergenic	0	2.63848	-0.0585696	1.66398	0.431746
SA291	IVF blastomere aph treated & CHK1 2-cell b	10:64100000-64200000	ctnna3	0.555556	2.58013	-0.0222911	1.18101	0.476038
SA291	IVF blastomere aph treated & CHK1 2-cell b	11:92500000-92600000	intergenic	0	2.42037	na	1.63683	0.351266
SA291	IVF blastomere aph treated & CHK1 2-cell b	12:36900000-37000000	intergenic	1.667	2.66806	na	1.35624	0.520505
SA291	IVF blastomere aph treated & CHK1 2-cell b	13:16600000-16700000	intergenic	0.909091	2.50531	-0.0415252	1.61611	0.44586
SA291	IVF blastomere aph treated & CHK1 2-cell b	14:50500000-50600000	olfr cluster	31.1828	2.99102	na	0.89784	0.359736
SA291	IVF blastomere aph treated & CHK1 2-cell b	16:57800000-57900000	intergenic	1.25	2.95268	0.0115494	1.21499	0.360248
SA291	IVF blastomere aph treated & CHK1 2-cell b	18:15800000-15900000	intergenic	1.33333	2.68524	-0.0338766	1.63582	0.517799
SA291	IVF blastomere aph treated & CHK1 2-cell b	9:22300000-22400000	zfp810, anln	6.31579	5.75493	0.0231833	0.699105	0.683386
SA292	IVF blastomere aph treated & CHK1 2-cell a	17:26900000-27000000	bak1, ggnbp1	18.6813	10.7396	0.0300095	0.466706	0.782875
SA292	IVF blastomere aph treated & CHK1 2-cell a	2:33900000-34000000	intergenic	3.33333	5.33396	0.00566648	0.479126	0.716923
SA292	IVF blastomere aph treated & CHK1 2-cell a	9:47700000-47800000	cadm1	0.869565	3.64013	0.0341785	0.961422	0.504587
SA292	IVF blastomere aph treated & CHK1 2-cell a	9:76500000-76600000	fam83b	2.5974	3.22005	-0.0243757	1.57938	0.463492
SA293	IVF blastomere aph treated & CHK1 2-cell b	6:100400000-100500000	intergenic	2.08333	5.81086	0.0192542	0.435523	0.718266
SA293	IVF blastomere aph treated & CHK1 2-cell b	9:66500000-66600000	herc1, fbxl22, usp3	7.01754	4.73613	0.0226095	0.906215	0.459627
SA296	IVF blastomere aph treated & CHK1 2-cell a isolated nuclei	11:22200000-22300000	ehbp1	3.33333	4.01868	na	1.83507	0.39557
SA296	IVF blastomere aph treated & CHK1 2-cell a isolated nuclei	18:44800000-44900000	ythdc2	1.53846	3.96894	-0.0559276	1.17973	0.383387
SA296	IVF blastomere aph treated & CHK1 2-cell a isolated nuclei	2:39900000-40000000	intergenic	0	2.2154	-0.0001	1.58657	0.478689
SA296	IVF blastomere aph treated & CHK1 2-cell a isolated nuclei	4:41400000-41500000	kif24, nudt2, myorg	20	5.3319	0.0119853	1.04572	0.451411
SA296	IVF blastomere aph treated & CHK1 2-cell a isolated nuclei	8:54800000-54900000	intergenic	0.909091	2.15906	-0.0463458	1.35862	0.411576
SA297	IVF blastomere aph treated & CHK1 2-cell b	11:22000000-22100000	ehbp1	3.33333	4.06549	na	1.46684	0.392405
SA297	IVF blastomere aph treated & CHK1 2-cell b	18:44700000-44800000	mcc	3.33333	3.76581	-0.0296975	1.09077	0.386581
SA297	IVF blastomere aph treated & CHK1 2-cell b	4:42800000-42900000	gm12394, fam205a1, fam205c	21	4.85398	0.00639915	0.330149	0.786561
SA297	IVF blastomere aph treated & CHK1 2-cell b	8:54800000-54900000	intergenic	0.909091	2.15906	-0.0463458	1.35862	0.411576
AD579	mouse 1n Aph Chk1 12.5h embryo 12 isolated nucleus a	9:75900000-76000000	bmp5	5	2.90638	-0.0273164	1.47733	0.37931
AD580	mouse 1n Aph Chk1 12.5h embryo 12 isolated nucleus b	4:86900000-87000000	slc24a2	3.91304	4.69893	0.00850373	0.538704	0.436137
DE194	38h Wee1 Aph 2uM cleaved embryo 2 cell 1	1:95000000-95100000	intergenic	0.666667	2.43312	na	1.21304	0.467742
DE195	38h Wee1 Aph 2uM cleaved embryo 2 cell 2	1:95300000-95400000	fam174a	0.740741	2.99118	na	1.25821	0.6625
DE192	38h Wee1 Aph 2uM failed cleavage dissected embryo 1 cell 2	10:107200000-107300000	lin7a	2.77778	3.20775	0.0124012	1.31683	0.441558
DE191	38h Wee1 Aph 2uM failed cleavage dissected embryo 1 cell 1	10:108800000-108900000	syt1	2.35294	2.94007	-0.0358949	1.80413	0.621359
DE193	38h Wee1 Aph 2uM failed cleavage dissected embryo 1 cell 2	10:30000000-30100000	intergenic	1.0101	3.36066	-0.0182878	1.4918	0.630094
DE192	38h Wee1 Aph 2uM failed cleavage dissected embryo 1 cell 2	10:49100000-49200000	grik2	0.208333	2.31234	-0.0192678	1.51198	0.291391
DE189	38h Wee1 Aph 2uM failed cleavage dissected embryo 1 cell 1	10:49400000-49500000	grik2	0.208333	2.49743	-0.0370993	1.2698	0.288961
DE191	38h Wee1 Aph 2uM failed cleavage dissected embryo 1 cell 1	10:49400000-49500000	grik2	0.208333	2.49743	-0.0370993	1.2698	0.288961
DE188	38h Wee1 Aph 2uM failed cleavage dissected embryo 1 cell 1	11:36800000-36900000	tenm2	0.217391	2.49695	na	2.16268	0.526154
DE191	38h Wee1 Aph 2uM failed cleavage dissected embryo 1 cell 1	11:38700000-38800000	intergenic	0	2.10116	na	1.41054	0.332288
DE193	38h Wee1 Aph 2uM failed cleavage dissected embryo 1 cell 2	12:53100000-53200000	akap6	1.66667	3.20758	na	0.792616	0.750751
DE195	38h Wee1 Aph 2uM cleaved embryo 2 cell 2	12:77600000-77700000	intergenic	0.833333	4.17967	na	1.02957	0.566563
DE195	38h Wee1 Aph 2uM cleaved embryo 2 cell 2	13:86300000-86400000	intergenic	0	2.5393	-0.0350094	2.13949	0.372549
DE194	38h Wee1 Aph 2uM cleaved embryo 2 cell 1	13:86800000-86900000	intergenic	0	2.06699	-0.0356455	2.14691	0.424437
DE188	38h Wee1 Aph 2uM failed cleavage dissected embryo 1 cell 1	14:38100000-38200000	intergenic	0.277778	2.63284	na	1.33829	0.291667
DE194	38h Wee1 Aph 2uM cleaved embryo 2 cell 1	15:17800000-17900000	intergenic	0	2.33978	-0.0449028	1.85028	0.037415
DE190	38h Wee1 Aph 2uM failed cleavage dissected embryo 1 cell 1	15:63900000-64000000	fam49b,gsdmc cluster	2.22222	3.81583	-0.0228027	1.2449	0.685535
DE193	38h Wee1 Aph 2uM failed cleavage dissected embryo 1 cell 2	15:65900000-66000000	oc90,hhla1,kcnq3	3.07692	3.4883	-0.0208504	1.03277	0.477564
DE193	38h Wee1 Aph 2uM failed cleavage dissected embryo 1 cell 2	17:23400000-23500000	vmn2r cluster	11.4286	2.78027	-0.0254804	1.71095	0.332258
DE188	38h Wee1 Aph 2uM failed cleavage dissected embryo 1 cell 1	17:78900000-79000000	sult6b1,cebpzos,cebpz,ndufaf7,prkd3	10	4.31237	0.0264853	0.721226	0.403125
DE190	38h Wee1 Aph 2uM failed cleavage dissected embryo 1 cell 1	18:39000000-39100000	arhgap26	3.84615	4.66667	0.00138998	0.779703	0.459375
DE194	38h Wee1 Aph 2uM cleaved embryo 2 cell 1	19:46700000-46800000	borcs7,as3mt,cnnm2	17.4603	5.58795	0.00774117	0.924585	0.726154
DE193	38h Wee1 Aph 2uM failed cleavage dissected embryo 1 cell 2	19:9900000-10000000	fth1, best1	7	5.34452	0.049091	0.879884	0.67378
DE191	38h Wee1 Aph 2uM failed cleavage dissected embryo 1 cell 1	2:40900000-41000000	lrp1b	0.232558	2.28522	0.00550231	1.63173	0.469649
DE188	38h Wee1 Aph 2uM failed cleavage dissected embryo 1 cell 1	2:50700000-50800000	intergenic	0	2.68824	0.00841737	0.88067	0.670769
DE193	38h Wee1 Aph 2uM failed cleavage dissected embryo 1 cell 2	3:120100000-120200000	intergenic	0	2.1849	-0.0048729	1.00025	0.425806
DE189	38h Wee1 Aph 2uM failed cleavage dissected embryo 1 cell 1	3:120400000-120500000	intergenic	0	2.58924	-0.0326609	1.04316	0.477987
DE192	38h Wee1 Aph 2uM failed cleavage dissected embryo 1 cell 2	3:120400000-120500000	intergenic	0	2.58924	-0.0326609	1.04316	0.477987
DE195	38h Wee1 Aph 2uM cleaved embryo 2 cell 2	3:120400000-120500000	intergenic	0	2.58924	-0.0326609	1.04316	0.477987
DE195	38h Wee1 Aph 2uM cleaved embryo 2 cell 2	4:23500000-23600000	intergenic	0	2.73714	-0.0068622	1.51485	0.50641
DE194	38h Wee1 Aph 2uM cleaved embryo 2 cell 1	4:23800000-23900000	intergenic	0	2.86221	-0.0194942	1.64525	0.329032
DE194	38h Wee1 Aph 2uM cleaved embryo 2 cell 1	5:45100000-45200000	intergenic	0.833333	3.13006	-0.000242	1.03669	0.479751
DE188	38h Wee1 Aph 2uM failed cleavage dissected embryo 1 cell 1	5:96600000-96700000	fras1	2.73973	3.6221	0.0499254	1.41876	0.555901
DE191	38h Wee1 Aph 2uM failed cleavage dissected embryo 1 cell 1	7:105100000-105200000	olfr cluster	41.5584	2.7875	0.00594905	1.49053	0.738462
DE188	38h Wee1 Aph 2uM failed cleavage dissected embryo 1 cell 1	7:53700000-53800000	intergenic	0	2.08696	-0.00300541	1.64004	0.366242
DE191	38h Wee1 Aph 2uM failed cleavage dissected embryo 1 cell 1	7:56500000-56600000	oca2	2.30769	3.02765	-0.00189766	1.09011	0.411392
DE195	38h Wee1 Aph 2uM cleaved embryo 2 cell 2	8:62700000-62800000	intergenic	0	2.76248	-0.0665333	1.45933	0.435065
DE191	38h Wee1 Aph 2uM failed cleavage dissected embryo 1 cell 1	9:76000000-76100000	hmgcll1	5	2.91193	-0.0174605	1.78218	0.35625
DE189	38h Wee1 Aph 2uM failed cleavage dissected embryo 1 cell 1	9:76200000-76300000	gfral, hcrtr2	4	2.70507	-0.0348826	1.6828	0.397516
DE192	38h Wee1 Aph 2uM failed cleavage dissected embryo 1 cell 2	9:78600000-78700000	cd109	1	4.14648	-0.029658	1.05427	0.38558
DE194	38h Wee1 Aph 2uM cleaved embryo 2 cell 1	9:78600000-78700000	cd109	1	4.14648	-0.029658	1.05427	0.38558
DE188	38h Wee1 Aph 2uM failed cleavage dissected embryo 1 cell 1	X:82800000-82900000	intergenic	0	na	na	na	0.48
