# Supplementary material for: DNA replication in early mammalian embryos is patterned, predisposing lamina-associated regions to fragility
Source: Nat Commun. 2024 Jun 19;15:5247. doi: 10.1038/s41467-024-49565-7 (PMC11187207; doi:10.1038/s41467-024-49565-7)
Supplement: Supplementary file 8 — Supplementary Data 5 [file 41467_2024_49565_MOESM8_ESM.xlsx]

## Sheet: Supplementary Table 5
Mouse low Aph/Mouse G2 synthesis overlap (mm10)			Cow spontaneous/Human spontaneous break sites (hg19 and bosTau8)				mouse G2 synthesis/human spontaneous overlap (mm10 and hg19)			mouse low Aph/human spontaneous overlap (mm10 and hg19)			mouse G2 synthesis/human G2 synthesis overlap (mm10 and hg19)			mouse low Aph/human G2 synthesis overlap (mm10 and hg19)
Genomic location	Gene		cow spontaneous break sites overlap	Gene	cow converted to human		Human spontaneous	convert to mouse		Human spontaneous	convert to mouse		Human induced	convert to mouse		Human induced	convert to mouse
1:76900000-77000000	intergenic		chr17:22300000-22400000	intergenic	4:136933722-137031094		X:44850001-44900000	chrX:18211726-18237019		16:16850001-16900000	chr7:117926113-117966757		2:144300001-144350000	chr2:44157445-44206324		15:96100001-96200000	chr7:71036272-71139513
2:41000000-41100000	lrp1b		chr4:67200000-67300000	intergenic(PPR15,CHN2 flanking)	7:29342809-29429367		1:238606392-239142946	chr13:10680052-11115500		18:61800001-61900000	chr1:107762104-107912647		6:55100001-55150000	chr9:76227606-76275602		6:63520001-63530000	chr1:31636617-31644152
2:50600000-50700000	intergenic		chr24:21100000-21200000	fhod3,mocos	18:33720716-33847226		19:36600001-36700000	chr7:30173166-30236118		4:59000001-59100000	chr5:78590812-78671520		6:127150001-127200000	chr10:29743608-29781249		4:178100001-178150000	chr8:53702336-53749820
			chr4:24500000-24600000	MEOX2,SOSTDC	7:16132382-16230189		18:41850001-41900000	chr18:79435663-79470219		5:30341687-30893410	chr15:13508679-14139995		8:109250001-109300000	chr15:43272880-43355587		8:3170001-3180000	chr8:16161910-16172966
			chr5:34300000-34400000	intergenic	12:46377122-46545919		17:50900001-51000000	chr11:92361722-92463732		11:47600001-47700000	chr2:90807895-90905276		14:66160001-66170000	chr12:77431491-77437221		6:23610001-23620000	chr13:25763290-25773523
			chr10:95300000-95400000	intergenic	14:83210139-83305615		9:85900001-86000000	chr4:74076736-74172298		10:53600001-53650000	chr19:30916668-30959934		8:130720001-130730000	chr15:63752866-63765918		8:3490001-3500000	chr8:16409978-16412967
			chr28:32500000-32600000	KCNMA1	10:78293155-78802060		2:108000001-108050000	chr17:54794267-54837272		2:127600001-127700000	chr2:41270576-41403203		6:55290001-55300000	chr9:76134304-76151510		5:89550001-89560000	chr13:81945516-81956396
							7:142850001-142900000	chr12:36990573-37016771		3:75165332-76091770	chr16:74028176-74070041		18:6500001-6550000	chr17:68162548-68190459		1:46530001-46540000	chr4:116262827-116273413
			human spontaneous break sites	Gene			1:238200001-238300000	chr13:11336855-11392701		8:42760787-43387413	chr8:17781751-17799431		9:18310001-18320000	chr4:85881178-85885796		2:141900001-141950000	chr2:41623615-41677901
			4:136800001-136900000	intergenic			7:155100001-155200000	chr5:28076838-28139107		4:125233090-125772571	chr3:38221425-38584499		9:18200001-18300000	chr4:85791252-85876497
			7:29150001-29200000	CPVL			18:6200001-6250000	chr17:68439181-68519025		20:30090175-30668908	chr2:152657285-153131611		6:55540001-55550000	chr9:75950964-75953434		Mouse low Aph	Gene
			18:34000001-34100000	FHOD3	CFS		8:133400001-133600000	chr15:66206084-66399237		X:8217293-8790727	chrX:133291112-133861744		5:100060001-100070000	chr1:95467571-95478800		7:71300000-71400000	intergenic
			7:15800001-15850000	intergenic (MEOX2, AGMO flanking)			6:74900001-75000000	chr9:78960683-79022640					2:83190001-83200000	chr6:74730722-74734212		1:31900000-32000000	intergenic
			12:46750001-46800000	SLC38A2			2:127600001-127700000	chr2:41270576-41403203		Mouse low Aph	Gene		2:141900001-141950000	chr2:41623615-41677901		8:53900000-54000000	intergenic
			14:82800001-83000000	intergenic						7:118300000-118400000	syt17,gm35083					8:16300000-16400000	csmd1
			10:78700001-78800000	KCNMA1	CFS		Mouse G2	Gene		1:108100000-108200000	intergenic		Mouse G2	Gene		13:25800000-25900000	intergenic
							X:18700000-18800000	intergenic		5:78800000-78900000	intergenic		2:44600000-44700000	gtdc1		8:16300000-16400000	csmd1
							13:11100000-11200000	intergenic		15:13400000-13500000	intergenic		9:76500000-76600000	fam83b		13:81800000-81900000	intergenic
							7:30500000-30600000	proser3, hspb6, lin37, psenen, u2af1l4, gm49396, lgflr1, kmt2b, zbtb32		2:90600000-90700000	nup160		10:30000000-30100000	intergenic		4:115900000-116000000	dmbx1,faah
							18:79600000-79700000	intergenic		19:30700000-30800000	prkg1		15:43500000-43600000	intergenic		2:41000000-41100000	Lrp1b
							11:92500000-92600000	intergenic		2:41000000-41100000	Lrp1b		12:77600000-77700000	intergenic
							4:74200000-74300000	kdm4c		16:73700000-73800000	intergenic		15:63900000-64000000	fam49b,gsdmc cluster
							17:54900000-55000000	intergenic		8:17400000-17500000	csmd1		9:76200000-76300000	gfral, hcrtr2
							12:36900000-37000000	intergenic		3:37800000-37900000	intergenic		17:68200000-68300000	l3mbtl4
							13:11200000-11300000	intergenic		2:152200000-152300000	csnk2a1,tbc1d20		4:85900000-86000000	intergenic
							5:27900000-28000000	intergenic		X:132800000-132900000	intergenic		4:85800000-85900000	intergenic
							17:68200000-68300000	l3mbtl4					9:75900000-76000000	bmp5
							15:65900000-66000000	oc90,hhla1,kcnq3					1:95300000-95400000	fam174a
							9:78600000-78700000	cd109					6:74400000-74500000	intergenic
							2:40900000-41000000	lrp1b					2:40900000-41000000	lrp1b
