# Supplementary material for: DNA replication in early mammalian embryos is patterned, predisposing lamina-associated regions to fragility
Source: Nat Commun. 2024 Jun 19;15:5247. doi: 10.1038/s41467-024-49565-7 (PMC11187207; doi:10.1038/s41467-024-49565-7)
Supplement: Supplementary file 10 — Source Data [file 41467_2024_49565_MOESM10_ESM.xlsx]

## Sheet: Figure1C-P
Figure 1C		Figure 1D		Figure 1E		Figure 1F		Figure 1G		Figure 1H		Figure 1I		Figure 1J		Figure 1K		Figure 1L		Figure1M			Figure1N		Figure 1O		Figure 1P
Early	Late	Early	Late	Early	Late	Early	Late	Early	Late	Early	Late	Early	Late	Early	Late	Early	Late	Early	Late	intergenic	Genes>500kb	random	Early	Late	Early	Late	Early	Late
0.961462	1.10669	0.302377	1.79533	0.742346	0.961462	-0.0071611	-0.0138973	-0.0071611	-0.0103603	0.00622763	-0.0071611	42.2935	42.361	2	0	2	1	1	2	0.679251	0.651376	0.651376	3.29422	3.52247	3.29422	2.62938	3.9887	3.29422
0.91205	1.27274	1.14346	1.05876	1.03995	0.91205	0.0195573	-0.0108881	0.0195573	-0.0082857	0.0140628	0.0195573	41.074	40.6	1	1	1	0	0	1	0.663448	0.683996	0.59633	3.94747	3.26943	3.94747	2.97126	3.75527	3.94747
0.739216	1.17361	2.16718	1.83043	1.08697	0.739216	0.0176364	-0.0341399	0.0176364	-0.0366202	0.0249306	0.0176364	42.715	40.128	0	0	0	1	0	0	0.558759	0.593578	0.752294	3.94467	3.15633	3.94467	2.71959	3.54735	3.94467
1.08259	0.518652	1.40489	1.26212	0.550947	1.08259	0.0139068	-0.0183865	0.0139068	-0.0399138	0.0212594	0.0139068	42.88	41.418	2	1	2	0	0	2	0.745668	0.700688	0.779817	3.58093	3.55212	3.58093	2.49875	3.47883	3.58093
0.742346	1.44806	1.68587	1.92248	0.54868	0.827981	0.00622763	-0.0186215	0.00622763	-0.0282252	0.0253294	-0.0151546	43.878	39.769	1	2	1	0	2	0	0.575897	0.706995	0.816514	3.9887	3.2069	3.9887	2.42819	6.06195	3.13604
1.03995	0.974329	1.51189	2.53661	0.76418	1.00909	0.0140628	-0.0113496	0.0140628	-0.0294522	0.0329016	0.00856248	42.297	41.029	0	0	0	0	0	0	0.591625	0.518349	0.669725	3.75527	3.0303	3.75527	2.01427	4.8376	3.28232
1.08697	1.01529	2.0533	0.706471	0.959344	1.08682	0.0249306	-0.0070433	0.0249306	-0.0236198	0.0168426	-0.001386	43.19	41.428	0	2	0	1	3	3	0.486534	0.533421	0.788991	3.54735	4.2967	3.54735	2.35584	4.85341	3.78456
0.550947	1.39286	2.26408	0.30868	0.66363	1.12026	0.0212594	0.0046966	0.0212594	-0.0293333	0.0223909	0.00614141	42.341	40.614	0	1	0	0	1	0	0.673118	0.678899	0.761468	3.47883	3.21099	3.47883	2.62408	4.60275	3.6573
0.54868	1.10382	1.40923	1.61149	0.809768	1.10669	0.0253294	-0.0229926	0.0253294	-0.0288662	-0.0105517	-0.0138973	43.783	41.26	2	0	2	0	3	0	0.586137	0.812844	0.899083	6.06195	3.10966	6.06195	2.48731	5.26538	3.52247
0.76418	0.358734	0.433864	1.07309	0.68904	1.27274	0.0329016	0.0242479	0.0329016	-0.0255619	-0.00022	-0.0108881	44.172	43.203	0	2	0	0	4	1	0.65539	0.680567	0.788991	4.8376	3.97344	4.8376	2.50798	4.54013	3.26943
0.959344	0.921912	0.78445	1.7165	0.569523	1.17361	0.0168426	0.00556534	0.0168426	-0.0250345	0.0104977	-0.0341399	45.37	42.708	3	1	3	3	1	0	0.656881	0.642202	0.933333	4.85341	3.93576	4.85341	2.03388	3.77422	3.15633
0.66363	1.31197	0.309903	0.990195	0.60881	0.518652	0.0223909	-0.0181839	0.0223909	-0.0226815	-0.0023232	-0.0183865	45.201	40.147	1	0	1	1	0	1	0.632295	0.582569	0.651376	4.60275	3.46661	4.60275	2.35022	4.42049	3.55212
0.809768	1.09456	0.232164	0.952396	1.09943	1.44806	-0.0105517	-0.0177144	-0.0105517	-0.0340479	0.00513764	-0.0186215	45.994	40.59	3	1	3	0	0	2	0.5316	0.610747	0.559633	5.26538	3.62199	5.26538	2.25406	3.5054	3.2069
0.68904	1.24226	0.530918	0.417454	1.01529	0.974329	-0.00022	-0.0210094	-0.00022	-0.0184713	-0.0070433	-0.0113496	44.407	40.208	4	2	4	0	2	0	0.551223	0.672346	0.889908	4.54013	2.7481	4.54013	1.93333	4.2967	3.0303
0.569523	1.27588	0.814966	0.702446	1.39286	1.10382	0.0104977	0.00261981	0.0104977	-0.0589103	0.0046966	-0.0229926	43.107	39.588	1	1	1	0	1	0	0.775499	0.695413	0.568807	3.77422	3.38042	3.77422	2.21997	3.21099	3.10966
0.60881	1.22267	1.68876	0.442754	0.991559	0.93654	-0.0023232	-0.0228535	-0.0023232	-0.0489747	-0.0063288	-0.0273993	42.165	40.951	0	4	0	0	1	0	0.351376	0.521101	0.779817	4.42049	2.83052	4.42049	2.27238	3.71189	3.1244
1.09943	0.847432	0.976356	1.15484	0.68246	1.03557	0.00513764	-0.0122897	0.00513764	-0.0381814	-0.0103304	-0.0192768	41.659	41.078	0	1	0	0	0	0	0.592013	0.777314	0.724771	3.5054	3.25859	3.5054	2.35006	4.98635	2.6733
0.827981	1.06825	0.750559	0.714219	0.804654	1.22535	-0.0151546	-0.0191266	-0.0151546	-0.0379465	0.0190457	-0.0174346	39.69	40.565	0	0	0	0	1	0	0.600917	0.620413	0.825688	3.13604	3.65582	3.13604	2.0311	4.23291	2.23184
1.00909	0.971434	0.926414	1.96082	0.696343	0.963101	0.00856248	-0.0270121	0.00856248	-0.0343586		-0.0255093	41.192	40.249	0	1	0	0	0	0	0.527236	0.651376	0.87156	3.28232	3.74676	3.28232	2.58889	3.98618	2.77232
1.08682	1.59168	1.25612	1.26831	1.25952	1.25564	-0.001386	-0.0215331	-0.001386	-0.0298695		-0.0342308	43.008	39.832	3	2	3	1	1	0	0.516292	0.683996	0.541284	3.78456	4.16057	3.78456	2.05724	0	3.2869
1.12026	1.46705	1.69806	2.20819	0.781417	1.18947	0.00614141	-0.0103603	0.00614141	-0.0022465	-0.0257545	-0.0160572	41.727	38.92	0	1	0	0	0	0	0.56919	0.593578	0.788991	3.6573	2.62938	3.6573	2.47685	5.70122	2.3693
0.93654	1.51179	1.62423	2.26676	0.758271	1.11606	-0.0273993	-0.0142905	-0.0138973	-0.0280776	-0.0024507	-0.0176963	39.035	39.717	0	3	0	0	3	1	0.740061	0.700688	0.825688	3.1244	3.15959	3.52247	2.41292	4.85068	2.78895
1.03557	1.02001	0.885763	2.39316	0.888862	0.796272	-0.0192768	-0.0218733	-0.0108881	-0.039553	0.00786489	-0.0182369	39.324	39.973	0	4	1	0	5	0	0.481177	0.706995	0.706422	2.6733	2.70678	3.26943	2.1896	4.82167	2.77582
1.22535	1.57497	1.77892	1.49702	0.820796	0.937472	-0.0174346	-0.0134921	-0.0341399	-0.0134454	-0.0086691	-0.0095729	38.49	40.159	0	0	0	1	4	1	0.665793	0.518349	0.834862	2.23184	3.15302	3.15633	2.61175	4.3103	3.24104
0.963101	1.15006	1.48828	1.45579	0.911134	1.22267	-0.0255093	-0.028118	-0.0183865	-0.0190534	0.0429508	-0.0228535	39.643	39.9	0	1	1	1	1	4	0.740571	0.533421	0.688073	2.77232	2.95277	3.55212	2.7398	4.10972	2.83052
1.25564	1.38647	1.1395	1.56202	0.779703	0.847432	-0.0342308	-0.0167242	-0.0186215	0.0165728	0.0187811	-0.0122897	39.11	40.839	0	1	2	1	1	1	0.654817	0.678899	0.458716	3.2869	3.57228	3.2069	2.84561	4.79606	3.25859
1.18947	1.5752	0.948302	2.33294	0.835316	1.06825	-0.0160572	-0.0252198	-0.0113496	0.0137651	0.0217485	-0.0191266	39.246	40.304	0	2	0	0	1	0	0.708716	0.812844	0.87156	2.3693	3.15482	3.0303	2.66636	3.81273	3.65582
1.11606	1.45654	1.12179	2.33927	0.727251	0.971434	-0.0176963	-0.0275219	-0.0070433	-0.0440502	0.0056495	-0.0270121	39.297	39.164	1	1	2	0	0	1	0.704128	0.680567	0.449541	2.78895	2.63017	4.2967	3.17269	4.53769	3.74676
0.796272	1.14368	1.29916	1.07433	0.631789	1.59168	-0.0182369	-0.0143814	0.0046966	-0.0232733	0.0238426	-0.0215331	40.807	38.47	0	0	1	0	0	2	0.587696	0.642202	0.651376	2.77582	2.88225	3.21099	2.73637	4.12964	4.16057
0.937472	1.33115	1.49212	1.04892	0.572822	1.46705	-0.0095729	-0.0082857	-0.0229926	-0.0406067	0.0233046	-0.0103603	40.613	39.61	1	0	0	1	0	1	0.506422	0.582569	0.853211	3.24104	2.97126	3.10966	3.36185	4.36812	2.62938
0.991559	0.940912	1.20708	1.45279	0.918776	1.51179	-0.0063288	-0.0202338	-0.0273993	-0.0421154	0.00119423	-0.0142905	41.949	39.974	1	1	0	0	1	3	0.541284	0.610747	0.559633	3.71189	3.37794	3.1244	2.65144	4.39201	3.15959
0.68246	1.36132	1.64904	1.57445	0.692147	1.02001	-0.0103304	-0.0234827	-0.0192768	-0.0474583	0.00597437	-0.0218733	45.751	38.672	0	0	0	2	1	4	0.58556	0.672346	0.642202	4.98635	3.16357	2.6733	2.9543	3.73596	2.70678
0.804654	1.33663	2.21801	2.48089	0.646128	1.57497	0.0190457	-0.0220763	-0.0174346	-0.0592621	0.014732	-0.0134921	43.817	39.642	1	4	0	0	1	0	0.618059	0.695413	0.87156	4.23291	4.01478	2.23184	2.56087	4.93205	3.15302
0.696343	1.21395	2.04074	2.93522	0.687264	1.15006		-0.0072942	-0.0255093	-0.0462803	0.0187468	-0.028118	42.668	40.924	0	1	0	0	4	1	0.624199	0.521101	0.513761	3.98618	3.72549	2.77232	2.85342	5.78462	2.95277
1.25952	1.27532	2.59696	2.05787	0.358734	1.38647		0.0167339	-0.0342308	-0.0164125	0.0242479	-0.0167242	42.944	42.07	1	1	0	0	2	1	0.654273	0.777314	0.761468	0	3.58104	3.2869	2.85323	3.97344	3.57228
0.781417	1.13165	2.46625	1.85833	0.921912	1.5752	-0.0257545	-0.0109866	-0.0160572	-0.0641947	0.00556534	-0.0252198	45.6521	39.533	0	1	0	1	1	2	0.552643	0.620413	0.522936	5.70122	2.67563	2.3693	2.56712	3.93576	3.15482
0.758271	1.19368	1.96559	0.825992	1.31197	1.45654	-0.0024507	-0.0181918	-0.0176963	-0.0497596	-0.0181839	-0.0275219	42.954	40.875	3	1	1	1	0	1	0.552031	0.657929	0.990741	4.85068	3.00408	2.78895	2.37161	3.46661	2.63017
0.888862	1.13128	3.02491	0.301048	1.09456	1.14368	0.00786489	-0.0378385	-0.0182369	-0.0111697	-0.0177144	-0.0143814	43.004	40.001	5	0	0	1	1	0	0.667366	0.78768	0.59633	4.82167	3.15856	2.77582	2.44765	3.62199	2.88225
0.820796	1.13644	2.83585	1.04521	1.24226	1.33115	-0.0086691	-0.0194955	-0.0095729	-0.045742	-0.0210094	-0.0082857	43.976	39.764	4	1	1	0	2	0	0.789602	0.622185	0.53211	4.3103	3.08437	3.24104	2.50377	2.7481	2.97126
0.911134	1.05669	1.36431	0.421468	1.27588	1.19368	0.0429508	-0.0066515	-0.0063288	-0.0420797	0.00261981	-0.0181918	41.258	39.573	1	2	1	0	1	1	0.773908	0.822936		4.10972	2.803	3.71189	2.53821	3.38042	3.00408
0.779703	0.900113	0.92344	1.45893	0.940912	1.13128	0.0187811	0.00610867	-0.0103304	-0.0240135	-0.0202338	-0.0378385	42.259	39.507	1	2	0	0	1	0	0.506966	0.925295	0.834862	4.79606	2.92718	4.98635	2.4918	3.37794	3.15856
0.835316	1.00919	1.26884	0.413515	1.36132	1.13644	0.0217485	0.00418222	0.0190457	-0.0416887	-0.0234827	-0.0194955	43.558	39.868	1	0	1	2	0	1	0.504986	0.59289	0.724771	3.81273	3.28465	4.23291	2.20324	3.16357	3.08437
0.727251	0.862609	0.568107	0.709442	1.33663	1.05669	0.0056495	-0.0108111		-0.0220165	-0.0220763	-0.0066515	44.498	39.755	0	0	0	0	4	2	0.40539	0.630942	0.651376	4.53769	3.06076	3.98618	2.15508	4.01478	2.803
0.631789	0.79825	0.665475	0.584124	1.21395	0.900113	0.0238426	-0.0274977		-0.0318328	-0.0072942	0.00610867	42.785	41.079	0	4	1	1	1	2	0.591743	0.655308		4.12964	3.26782	0	2.16647	3.72549	2.92718
0.572822	0.95637	0	1.1643	1.27532	1.00919	0.0233046	-0.0167087	-0.0257545	-0.0284532	0.0167339	0.00418222	42.588	40.024	0	1	0	0	1	0	0.785325	0.461337	0.642202	4.36812	3.90537	5.70122	2.87406	3.58104	3.28465
0.918776	1.0286	0.194754	2.19806	1.13165	0.862609	0.00119423	-0.0075195	-0.0024507	-0.0138391	-0.0109866	-0.0108111	43.448	40.706	1	0	3	1	1	0	0.575688	0.599771	0.724771	4.39201	3.40697	4.85068	2.5426	2.67563	3.06076
0.692147	1.05391	0.45659	2.5314	1.05391	0.79825	0.00597437	0.00665436	0.00786489	-0.0325887	0.00665436	-0.0274977	42.363	40.111	1	0	5	0	0	4	0.648318	0.642202	0.834862	3.73596	3.14864	4.82167	2.73223	3.14864	3.26782
0.646128	0.750595	0.740416	1.48958	0.750595	0.95637	0.014732	0.00948639	-0.0086691	-0.0403598	0.00948639	-0.0167087	45.137	42.398	1	1	4	1	1	1	0.623513	0.538991	0.697248	4.93205	3.5911	4.3103	2.49346	3.5911	3.90537
0.687264	0.627432	0.561637	2.68363	0.627432	1.0286	0.0187468	0.0153268	0.0429508	-0.0570688	0.0153268	-0.0075195	45.592	44.384	4	1	1	0	1	0	0.718026	0.697248	0.577982	5.78462	4.7268	4.10972	2.35011	4.7268	3.40697
1.04101	0.847394	0.961242	0.35273	0.847394	0.785941	0.0379597	0.00319871	0.0187811	-0.0614029	0.00319871	-0.0043639	41.704	44.117	3	2	1	1	2	1	0.710436	0.441678	0.642202	3.55588	4.47878	4.79606	2.03647	4.47878	4.09955
0.354756	0.316643	1.32026	0.128316	0.316643	1.00389	0.0249694	0.0287775	0.0217485	-0.0415404	0.0287775	-0.0105134	41.776	42.859	1	3	1	2	3	3	0.611621	0.828746	0.779817	3.7084	4.59781	3.81273	2.28696	4.59781	3.06745
1.06439	0.509821	1.43203	0.0599461	0.509821	1.58799	0.00574303	0.0299255	0.0056495	-0.0757192	0.0299255	-0.0254913	42.057	43.102	0	3	0	0	3	0	0.561515	0.722936	0.715596	3.72145	4.16567	4.53769	2.73491	4.16567	2.66895
0.713853	0.724823	0.738601	0.277422	0.724823	1.09708	-0.0014977	0.0237835	0.0238426	-0.0569364	0.0237835	-0.0246237	41.761	42.079	4	0	0	1	0	2	0.619776	0.65924	0.605505	3.76552	3.40791	4.12964	2.74414	3.40791	2.55404
0.792616	0.3938	1.27845	1.15927	0.3938	1.20919	0.0190873	0.00957744	0.0233046	-0.0307188	0.00957744	-0.0233035	41.751	41.294	2	0	0	0	0	1	0.574858	0.37156		3.7677	3.84911	4.36812	2.61513	3.84911	2.74286
0.884547	0.866337	1.38294	1.55068	0.866337	1.60709	0.0110797	0.0300761	0.00119423	-0.0532963	0.0300761	-0.0139276	40.666	43.834	4	1	1	0	1	5	0.73211	0.394495	0.458716	3.16079	4.75534	4.39201	2.56054	4.75534	3.13231
1.00389	0.785941	1.12276	1.10512	1.04101	2.03067	-0.0105134	-0.0043639	0.00597437	-0.0387918	0.0379597	-0.0164106	40.771	42.117	3	1	1	1	3	0	0.637457	0.880043	0.770642	3.06745	4.09955	3.73596	2.34879	3.55588	2.71307
1.58799	1.16375	1.07644	1.81385	0.354756	1.28677	-0.0254913	-0.0124466	0.014732	-0.0332511	0.0249694	-0.0366202	39.405	42.266	0	0	1	0	1	1	0.480255	0.678899	0.623853	2.66895	3.7666	4.93205	2.39306	3.7084	2.71959
1.09708	1.20919	0.42364	0.496969	1.06439	2.04751	-0.0246237	-0.0233035	0.0187468	-0.0272895	0.00574303	-0.0399138	40.042	39.535	2	1	4	0	0	0	0.624933	0.659021	0.522936	2.55404	2.74286	5.78462	3.04217	3.72145	2.49875
1.60709	2.03067	1.90416	0.423913	0.713853	1.55941	-0.0139276	-0.0164106	0.0242479	-0.0283726	-0.0014977	-0.0282252	37.581	37.844	5	0	2	1	4	0	0.849279	0.697248	0.807339	3.13231	2.71307	3.97344	2.80021	3.76552	2.42819
0.623034	1.28677	3.00223	0.59426	1.16375	1.39913	0.023021	-0.0366202	0.00556534	-0.0465674	-0.0124466	-0.0294522	42.374	38.445	3	1	1	0	0	0	0.683448	0.419572	0.192661	3.13136	2.71959	3.93576	2.16795	3.7666	2.01427
0.554344	2.04751	1.97126	1.8764	0.792616	1.19703	0.00913444	-0.0399138	-0.0181839	-0.0625194	0.0190873	-0.0236198	44.563	37.603	0	0	0	0	2	1	0.694954	0.740061	0.834862	4.60602	2.49875	3.46661	2.8156	3.7677	2.35584
0.970373	1.55941	2.26841	1.02413	0.884547	1.07665	0.0228207	-0.0282252	-0.0177144	-0.0360023	0.0110797	-0.0293333	43.528	38.304	0	0	1	1	4	0	0.710285	0.723751	0.917431	4.84828	2.42819	3.62199	2.4795	3.16079	2.62408
1.14631	1.39913	1.84836	1.73844	0.595312	1.2066	-0.0034882	-0.0294522	-0.0210094	-0.0569603	-0.0122581	-0.0288662	42.294	36.722	2	0	2	1	2	0	0.368625	0.519266	0.752294	4.01288	2.01427	2.7481	3.09969	4.35432	2.48731
1.42218	1.19703	2.62157	1.66706	0.927831	1.14692	0.0229879	-0.0236198	0.00261981	-0.0680899	0.00763337	-0.0255619	41.934	37.203	0	1	1	0	1	0	0.522658	0.473624	0.678899	4.16843	2.35584	3.38042	2.44444	3.43961	2.50798
1.25906	1.07665	1.73464	0.666702	0.67562	0.980199	0.00406101	-0.0293333	-0.0228535	-0.0412394	0.00315379	-0.0250345	41.611	36.194	2	0	4	0	1	3	0.57844	0.706422	0.59633	3.94658	2.62408	2.83052	2.06754	3.54694	2.03388
1.16353	1.2066	2.03144	1.9665	0.614254	1.09234	-0.0130965	-0.0288662	-0.0122897	-0.0310614	0.00609399	-0.0226815	42.312	37.306	4	0	1	0	1	1	0.64526	0.643512	0.724771	3.86591	2.48731	3.25859	2.87444	3.9763	2.35022
0.716824	1.14692	2.29848	1.5346	0.525332	1.58141	0.0168866	-0.0255619	-0.0191266	-0.0466832	0.00977084	-0.0340479	41.036	37.74	0	0	0	0	1	0	0.628746	0.732416	0.669725	3.69822	2.50798	3.65582	2.18616	4.09402	2.25406
1.31808	0.980199	1.04791	1.29481	0.623034	1.45604	0.0120113	-0.0250345	-0.0270121	-0.0346561	0.023021	-0.0184713	41.512	36.822	2	3	1	0	3	0	0.555352	0.743119	0.917431	3.97175	2.03388	3.74676	2.23603	3.13136	1.93333
1.04572	1.09234	1.8476	0.44455	0.554344	1.42446	-0.0047051	-0.0226815	-0.0215331	-0.032612	0.00913444	-0.0589103	41.747	37.138	1	1	2	0	0	0	0.331193	0.689602	0.816514	3.69575	2.35022	4.16057	1.92139	4.60602	2.21997
1.06255	1.58141	3.48056	0.684885	0.970373	1.29289	0.00272841	-0.0340479	-0.0142905	-0.0242586	0.0228207	-0.0489747	41.06	36.508	1	0	3	1	0	0	0.443935	0.617431	0.651376	2.81191	2.25406	3.15959	2.02371	4.84828	2.27238
0.989916	1.45604	2.3578	0.697972	1.14631	1.24899	0.0268016	-0.0184713	-0.0218733	-0.0264558	-0.0034882	-0.0381814	42.229	36.348	2	0	4	0	2	0	0.417161	0.534731	1	4.07846	1.93333	2.70678	2.60465	4.01288	2.35006
0.886846	1.42446	2.17601	0.239785	1.42218	1.45661	0.0270279	-0.0589103	-0.0134921	-0.0398943	0.0229879	-0.0379465	41.087	36.374	0	0	0	0	0	0	0.577982	0.725535	0.504587	3.56103	2.21997	3.15302	2.64169	4.16843	2.0311
0.626613	1.29289	3.06396	0.75203	1.25906	1.41782	0.0445333	-0.0489747	-0.028118	-0.0403263	0.00406101	-0.0343586	41.809	35.152	2	0	1	0	2	0	0.634107	0.927523	0.37963	3.38014	2.27238	2.95277	2.33424	3.94658	2.58889
0.705446	1.24899	1.34635	0.462091	1.16353	1.81064	0.0257379	-0.0381814	-0.0167242	-0.018786	-0.0130965	-0.0298695	41.217	36.316	3	0	1	0	4	1	0.53211	0.892529	0.614679	3.9801	2.35006	3.57228	1.94025	3.86591	2.05724
0.655382	1.45661	1.94195	0	0.716824	1.47771	0.0307157	-0.0379465	-0.0252198	-0.024581	0.0168866	-0.0022465	42.081	36.561	3	0	2	0	0	0	0.629969	0.802752	0.541284	3.74747	2.0311	3.15482	2.28245	3.69822	2.47685
0.559154	1.41782	0.920854	0.62006	1.31808	1.66005	0.0196664	-0.0343586	-0.0275219	-0.0094703	0.0120113	-0.0280776	43.025	35.968	2	0	1	2	2	0	0.608945	0.678193	0.605505	4.63162	2.58889	2.63017	2.07436	3.97175	2.41292
0.870995	1.81064	1.48417	0.937485	1.04572	1.71642	0.0167769	-0.0298695	-0.0143814	-0.0250893	-0.0047051	-0.039553	43.394	36.839	1	1	0	1	1	0	0.911154	0.602883	0.587156	5.08003	2.05724	2.88225	2.0516	3.69575	2.1896
0.872248	1.47771	0.863819	0.257839	1.06255	1.74858	0.0158925	-0.0022465	-0.0202338	-0.0273193	0.00272841	-0.0134454	42.478	36.851	0	0	1	1	1	1	0.923688	0.66055	0.934579	4.49924	2.47685	3.37794	2.46862	2.81191	2.61175
0.670095	1.66005	0.987221	1.1911	0.989916	1.24527	0.0225791	-0.0280776	-0.0234827	-0.043306	0.0268016	-0.0190534	45.502	36.673	1	0	0	0	2	1	0.677798	0.617355	0.761468	5.35792	2.41292	3.16357	2.14172	4.07846	2.7398
0.926775	1.71642	0.617941	3.25431	0.886846	1.00591	0.0375622	-0.039553	-0.0220763	-0.0228837	0.0270279	-0.0260893	44.801	37.191	4	0	4	1	0	0	0.485822	0.925318	0.834862	4.7709	2.1896	4.01478	2.5932	3.56103	2.8258
0.841526	1.74858	0.634153	1.33246	0.626613	0.892743	0.0381434	-0.0134454	-0.0072942	-0.028759	0.0445333	0.00283675	41.149	38.282	3	1	1	1	2	2	0.491335	0.650357	0.743119	3.8923	2.61175	3.72549	2.29492	3.38014	3.16421
0.846535	1.24527	0.595552	0.638587	0.705446	0.7901	0.010393	-0.0190534	0.0167339	-0.0182196	0.0257379	-0.0123963	42.414	38.346	0	1	1	0	3	0	0.907454	0.740061	0.825688	4.31195	2.7398	3.58104	2.32468	3.9801	3.34708
0.395512	1.00591	0.951229	0.42364	0.655382	0.868191	0.0138126	-0.0260893	-0.0109866	-0.0192678	0.0307157	0.0270247	41.863	39.239	3	0	1	1	3	2	0.33945	0.635649	0.449541	4.14636	2.8258	2.67563	2.31234	3.74747	2.76124
0.659854	0.892743	1.11684	1.18084	0.559154	0.857834	0.0327004	0.00283675	-0.0181918	-0.0471955	0.0196664	-0.0075074	43.549	39.903	5	2	1	2	2	1	0.643425	0.675229	0.880734	4.88517	3.16421	3.00408	2.09091	4.63162	2.98846
0.537995	0.7901	2.11692	0.942756	0.870995	0.537995	0.0271603	-0.0123963	-0.0378385	-0.0450556	0.0167769	0.0271603	42.02	39.802	1	0	0	0	1	1	0.789825	0.579393	0.853211	4.1638	3.34708	3.15856	2.11096	5.08003	4.1638
0.627178	0.868191	1.7513	0.132665	0.872248	0.627178	0.0367779	0.0270247	-0.0194955	-0.0370993	0.0158925	0.0367779	42.948	41.24	3	2	1	1	0	3	0.564573	0.681957	0.688073	4.50143	2.76124	3.08437	2.49743	4.49924	4.50143
1.0503	0.857834	1.66033	0.582881	0.670095	1.0503	0.0244882	-0.0075074	-0.0066515	-0.0535361	0.0225791	0.0244882	43.836	40.791	1	1	2	0	1	1	0.452282	0.575688	0.605505	4.22781	2.98846	2.803	2.0678	5.35792	4.22781
0.625959	0.595312	1.79168	1.3195	0.926775	0.625959	0.0214778	-0.0122581	0.00610867	-0.0408161	0.0375622	0.0214778	41.927	42.007	0	2	2	1	4	0	0.578746	0.885321	0.844037	3.61836	4.35432	2.92718	2.45109	4.7709	3.61836
0.482839	0.927831	3.23002	1.47563	0.841526	0.501074	0.0345629	0.00763337	0.00418222	-0.0447519	0.0381434	0.033895	43.072	40.417	1	1	0	3	3	5	0.558222	0.748957		4.12059	3.43961	3.28465	2.58773	3.8923	4.48938
1.14143	0.67562	0.982535	1.90992	0.846535	0.648526	0.0349214	0.00315379	-0.0108111	-0.040792	0.010393	0.00549208	42.835	40.355	2	1	0	1	0	2	0.663991	0.719037	0.853211	4.56572	3.54694	3.06076	2.12318	4.31195	3.82348
0.847432	0.614254	1.66234	1.69971	0.834521	0.759536	0.0206985	0.00609399	-0.0274977	-0.030365	0.0205578	0.0232041	43.82	42.174	2	1	4	1	0	0	0.431957	0.465269	0.688073	4.43517	3.9763	3.26782	2.48333	4.04129	3.70279
0.756043	0.525332	2.25405	1.52536	0.434651	0.677946	0.0185051	0.00977084	-0.0167087	-0.0063468	0.013436	0.00998041	43.654	42.542	1	1	1	1	0	0	0.732634	0.944644	0.587156	5.59118	4.09402	3.90537	3.58528	3.2	3.31051
1.06663	0.834521	1.79446	1.37632	1.04572	0.779703	0.0130388	0.0205578	-0.0075195	-0.0155799	0.0141231	0.0165728	43.014	42.284	1	0	0	2	1	1	0.557843	0.369594	0.577982	3.47569	4.04129	3.40697	3.10835	3.65944	2.84561
0.427795	0.434651	1.40961	1.36598	0.973207	0.865072	0.0274869	0.013436	0.00665436	0.00723926	0.028812	0.0137651	44.356	41.553	0	0	0	0	1	0	0.499664	0.50247	0.798165	4.69436	3.2	3.14864	2.73929	3.38005	2.66636
0.501074	1.04572	0.974058	2.20556	0.269352	0.693438	0.033895	0.0141231	0.00948639		0.0246081	0.00826588	43.471	40.793	5	1	1	2	0	1	0.56175	0.603837	0.918919	4.48938	3.65944	3.5911	2.77219	3.8717	3.22734
0.648526	0.973207	1.07433	2.69605	0.395512	0.868428	0.00549208	0.028812	0.0153268		0.0138126	-0.0029003	41.573	40.233	2	1	1	1	3	0	0.55474	0.505352	0.908257	3.82348	3.38005	4.7268	2.56522	4.14636	3.22868
0.759536	0.269352	0.44455		0.659854	0.865264	0.0232041	0.0246081	0.00319871		0.0327004	-0.0086115	41.312	40.373	0	0	2	0	5	0	0.211014	0.759939	0.93578	3.70279	3.8717	4.47878	0	4.88517	3.25641
1.12297	0.972546	0.278834	0	0.482839	1.02061	-0.005015	0.0125019	0.0287775		0.0345629	-0.0080039	41.124	42.504	8	1	3	0	1	2	0.582299	0.754587	0.587156	4.02383	5.75978	4.59781	0	4.12059	3.84921
0.882558	0.715609	1.02477		1.14143	1.13321	0.0044575	0.00133328	0.0299255		0.0349214	0.012819	40.049	42.908	6	2	3	0	2	1	0.554862	0.842726	0	3.29422	5.51984	4.16567	0	4.56572	3.50668
0.68374	0.456892	1.35213	3.84165	0.847432	0.836576	0.0241826	-0.0013775	0.0237835	0.0139238	0.0206985	0.00392538	41.839	43.383	4	3	0	3	2	1	0.532569	0.727829	0.880734	4.41721	6.17403	3.40791	7.14506	4.43517	3.005
0.745497	0.353972	1.09813	1.68787	0.756043	0.977748	0.0394586	0.0349081	0.00957744	-0.0133921	0.0185051	-0.0163133	40.691	42.879	0	1	0	0	1	1	0.649781	0.412271	0.816514	3.12776	3.108	3.84911	2.99252	5.59118	3.94605
0.823411	0.935644	1.70887	1.28416	1.06663	1.49887	0.0344194	0.0320015	0.0300761	-0.0186088	0.0130388	-0.0180967	40.759	42.672	1	0	1	1	1	2	0.814985	0.587156	0.59633	3.35411	3.4156	4.75534	2.46233	3.47569	3.88414
0.877417	0.677946	2.09785	2.51649	0.972546	1.71642	0.0221644	0.00998041	0.0379597	-0.0087439	0.0125019	-0.0474583	40.252	40.741	1	0	3	1	1	2	0.623119	0.348624	0.623853	3.27691	3.31051	3.55588	3.34585	5.75978	2.9543
0.517011	0.779703	1.82231	2.80978	0.715609	1.79828	0.0300596	0.0165728	0.0249694	-0.0222911	0.00133328	-0.0592621	41.295	39.658	2	1	1	0	2	0	0.671764	0.524465	0.917431	4.23841	2.84561	3.7084	2.58013	5.51984	2.56087
0.753945	0.865072	2.41724	0.89821	0.456892	1.88203	0.026665	0.0137651	0.00574303	-0.0170381	-0.0013775	-0.0462803	42.016	38.693	0	0	0	0	3	0	0.555399	0.687054	0.495413	4.34961	2.66636	3.72145	2.41331	6.17403	2.85342
0.770347	0.693438	1.77431	1.25728	0.353972	1.25192	0.0388057	0.00826588	-0.0014977	-0.0249391	0.0349081	-0.0164125	42.076	39.993	1	1	4	1	1	0	0.567947	0.621232	0.981651	4.55177	3.22734	3.76552	2.35992	3.108	2.85323
0.911134	0.868428	2.30698	1.12584	0.935644	1.94499	0.0399939	-0.0029003	-0.0043639	-0.0290804	0.0320015	-0.0641947	42.244	40.198	2	0	1	0	0	1	0.370961	0.639581	0.330275	3.91243	3.22868	4.09955	2.03233	3.4156	2.56712
0.762972	0.865264	1.91706	0.873657	0.427795	1.58566	0.0401029	-0.0086115	-0.0124466	-0.034115	0.0274869	-0.0497596	42.349	40.001	4	0	0	0	0	1	0.534539	0.744037		3.87237	3.25641	3.7666	2.22311	4.69436	2.37161
0.664205	0.462032	2.26841	1.98929	0.462032	1.80634	0.0360057	0.0269661	0.0190873	-0.0275638	0.0269661	-0.0273458	42.465	41.274	2	2	2	0	2	0	0.368807	0.70948	1	4.62509	3.51512	3.7677	2.22321	3.51512	2.64188
0.882704	0.556661	1.99481	0.715794	0.556661	1.52115	0.0206816	0.0236136	0.0110797	-0.0525181	0.0236136	-0.0415787	43.267	41.613	0	4	4	0	4	3	0.396024	0.634862	0.954128	4.97732	3.88734	3.16079	2.37855	3.88734	3.00807
0.823994	0.820147	1.35365	0.507322	0.820147	1.99905	0.026698	0.016161	-0.0105134	-0.03383	0.016161	-0.0284124	42.707	43.434	2	2	3	0	2	0	0.489584	0.689821	0.642202	4.65214	3.83734	3.06745	3.04717	3.83734	2.44308
0.945119	0.689322	1.5255	0.678104	1.12297	1.39126	0.0185895	-0.0088021	-0.0254913	-0.023651	-0.005015	-0.0348227	42.477	39.168	2	1	0	0	8	1	0.515291	0.669725	0.633028	4.03495	2.81176	2.66895	2.39405	4.02383	2.74673
1.08168	1.43365	1.24211	1.55964	0.882558	1.23564	0.0326743	-0.0440502	-0.0246237	-0.048196	0.0044575	-0.0135554	42.684	39.621	0	0	2	1	6	0	0.418677	0.88246	1	4.58104	3.17269	2.55404	2.24222	3.29422	2.90373
0.535698	1.04572	0.261531	0.902436	0.68374	0.806021	0.0362057	-0.0232733	-0.0233035	-0.0442653	0.0241826	-0.0109086	42.6	39.711	2	0	1	1	4	0	0.607204	0.643512	0.761468	3.90875	2.73637	2.74286	2.36168	4.41721	3.80921
1.02061	0.980951	1.46761	0.549128	0.745497	1.24567	-0.0080039	-0.0406067	-0.0139276	-0.0242104	0.0394586	-0.0311494	41.903	41.547	2	1	5	0	0	0	0.668578	0.579128	0.366972	3.84921	3.36185	3.13231	2.00507	3.12776	3.30408
1.13321	0.965178	1.37251	0.832457	0.823411	1.31379	0.012819	-0.0421154	-0.0164106	-0.0313846	0.0344194	-0.000521	41.327	40.287	1	0	0	0	1	1	0.431193	0.633028	0.851852	3.50668	2.65144	2.71307	2.2567	3.35411	3.22185
0.836576	1.71642	1.24012	0.960119	0.877417	1.33013	0.00392538	-0.0474583	-0.0260893	-0.0436543	0.0221644	-0.0329838	41.33	40.147	1	2	0	0	1	0	0.490473	0.855505	0.807339	3.005	2.9543	2.8258	2.33848	3.27691	3.02867
0.977748	1.79828	1.13649	0.46887	0.517011	1.31397	-0.0163133	-0.0592621	0.00283675	-0.0317022	0.0300596	-0.0216286	41.611	38.185	1	0	2	0	2	0	0.40883	0.687156	0.715596	3.94605	2.56087	3.16421	2.12564	4.23841	2.75588
1.49887	1.88203	1.55579	0.380492	0.753945	1.67627	-0.0180967	-0.0462803	-0.0123963	-0.0441164	0.026665	-0.0147854	40.683	38.382	2	0	0	0	0	1	0.549032	0.819135	0.633028	3.88414	2.85342	3.34708	2.01813	4.34961	3.10531
0.710278	1.25192	1.59276	1.06011	0.770347	1.31608	0.00529355	-0.0164125	0.0270247	-0.0341	0.0388057	-0.0230328	40.504	37.363	0	0	2	0	1	0	0.604093	0.776097	0.412844	3.04233	2.85323	2.76124	2.69033	4.55177	2.79816
0.989916	1.94499	2.13763	2.55381	0.911134	1.50495	-0.0020305	-0.0641947	-0.0075074	-0.0255693	0.0399939	-0.0292009	41.028	37.447	1	1	1	0	2	1	0.568268	0.764089	0.724771	3.24204	2.56712	2.98846	2.12614	3.91243	2.75862
0.848291	1.58566	2.08787	1.84605	0.762972	1.1646	-0.0350613	-0.0497596	-0.0122581	-0.0429747	0.0401029	-0.0089824	41.454	36.728	3	1	2	1	4	0	0.707733	0.748216	0.59633	3.43716	2.37161	4.35432	2.32174	3.87237	2.75564
1.99905	1.80634	1.14386	1.33778	0.664205	1.61416	-0.0284124	-0.0273458	0.00763337	-0.0295202	0.0360057	-0.0285615	38.197	37.442	0	0	1	0	2	2	0.829358	0.682793	0.59633	2.44308	2.64188	3.43961	2.19822	4.62509	3.02081
1.39126	1.52115	1.23637	0.490455	0.882704	1.85012	-0.0348227	-0.0415787	0.00315379	-0.0130835	0.0206816	-0.0424395	40.792	38.726	1	3	1	0	0	0	0.545519	0.7579	0.788991	2.74673	3.00807	3.54694	3.16936	4.97732	3.16051
1.23564	1.31204	1.55909	0.803777	0.823994	1.07862	-0.0135554	-0.011059	0.00609399	0.00954692	0.026698	-0.0273816	38.971	38.69	0	8	1	0	2	2	0.788285	0.875263	0.642202	2.90373	3.4473	3.9763	3.1661	4.65214	3.95865
0.806021	1.45781	0.906703	0.980909	0.945119	1.25192	-0.0109086	-0.0261149	0.00977084	-0.0460187	0.0185895	-0.0089044	40.669	38.29	0	1	1	1	2	2	0.738179	0.663609	0.614679	3.80921	2.51431	4.09402	2.89752	4.03495	2.85767
1.24567	1.57647	0.704087	1.29058	1.08168	1.31204	-0.0311494	-0.0182249	0.023021	-0.0428407	0.0326743	-0.011059	39.572	38.629	0	1	3	1	0	8		0.844819	0.587156	3.30408	3.09216	3.13136	2.5761	4.58104	3.4473
1.31379	0.879094	0.824808	0.492501	0.535698	1.45781	-0.000521	0.00512559	0.00913444	-0.0287442	0.0362057	-0.0261149	38.634	40.045	1	2	0	0	2	1		0.719831	0.926606	3.22185	3.42003	4.60602	2.26407	3.90875	2.51431
1.33013	0.907002	1.01686	1.2769	0.710278	1.57647	-0.0329838	-0.0151697	0.0228207	-0.045692	0.00529355	-0.0182249	38.036	40.342	0	2	0	0	0	1		0.634047	0.816514	3.02867	4.2825	4.84828	2.35196	3.04233	3.09216
1.31397	1.15624	1.21629	1.54435	0.989916	1.27598	-0.0216286	-0.011008	-0.0034882	-0.0205923	-0.0020305	-0.0155526	37.777	39.443	0	1	2	1	1	1		0.671254	0.522936	2.75588	3.34435	4.01288	2.65052	3.24204	2.40331
1.67627	1.0762	1.28919	1.35438	0.848291	0.810433	-0.0147854	-0.0045139	0.0229879	-0.0114867	-0.0350613	-0.0325125	38.051	41.019	1	1	0	2	3	0		0.781346	0.862385	3.10531	3.50309	4.16843	2.86721	3.43716	2.48941
1.31608	0.96906	2.02714	2.24458	0.689322	1.29626	-0.0230328	-0.0157647	0.00406101	-0.0349201	-0.0088021	-0.0151265	38.419	39.921	0	1	2	1	1	0		0.637105	0.678899	2.79816	2.92963	3.94658	2.75869	2.81176	2.62753
1.50495	0.737566	3.46852	0.729659	1.43365	1.35967	-0.0292009	-0.0058761	-0.0130965	-0.0286834	-0.0440502	-0.0216578	37.876	40.17	1	0	4	0	0	0		0.569641	0.715596	2.75862	3.31935	3.86591	2.98064	3.17269	2.29442
1.1646	0.928977	2.27243	2.72591	1.04572	1.4918	-0.0089824	-0.0099146	0.0168866	-0.0356494	-0.0232733	-0.0182878	38.003	40.629	0	3	0	0	0	1		0.644823	0.715596	2.75564	2.95993	3.69822	2.89722	2.73637	3.36066
1.61416	1.11969	2.34371	2.76778	0.980951	1.22781	-0.0285615	-0.0299059	0.0120113	-0.0457474	-0.0406067	-0.0328071	39.001	39.535	2	1	2	0	1	0		0.612058	0.623853	3.02081	3.02534	3.97175	2.83688	3.36185	2.49089
1.85012	1.33807	1.38128	0.624199	0.965178	1.68437	-0.0424395	-0.032532	-0.0047051	-0.0494571	-0.0421154	-0.0452186	39.539	39.575	0	1	1	0	0	1		0.512997	0.715596	3.16051	3.4485	3.69575	2.3602	2.65144	2.66913
1.07862	1.59657	2.64507	1.50112	2.05246	1.10614	-0.0273816	-0.0463609	0.00272841	-0.0468794	-0.0184648	-0.0278477	39.245	39.798	2	0	1	1	1	0		0.861075	0.706422	3.95865	3.05819	2.81191	2.31935	3.11382	2.76691
1.25192	1.52376	2.034	1.53179	2.40907	1.25937	-0.0089044	-0.0111697	0.0268016	-0.004448	-0.0196568	-0.0280035	38.796	38.75	2	1	2	0	1	1		0.674967	0.715596	2.85767	2.44765	4.07846	2.15593	3.06445	2.9876
1.27598	1.30295	1.55303	1.25956	0.881665	1.16902	-0.0155526	-0.045742	0.0270279	-0.0347915	-0.0018084	-0.0185003	37.416	37.277	1	0	0	6	3	2		0.722936	0.788991	2.40331	2.50377	3.56103	2.93515	2.93021	3.64566
0.810433	1.40655	1.43057	1.28016	1.31367	1.26702	-0.0325125	-0.0420797	0.0445333	-0.0372325	-0.0202249	-0.0245063	37.768	36.971	0	0	2	4	4	4		0.737281	0.889908	2.48941	2.53821	3.38014	2.92344	3.76894	3.28694
1.29626	1.42008	1.68503	2.1278	1.50837	0.879094	-0.0151265	-0.0240135	0.0257379	-0.0355341	-0.0127418	0.00512559	38.115	37.544	0	0	3	6	3	2		0.62844	0.962963	2.62753	2.4918	3.9801	2.38821	3.61381	3.42003
1.35967	1.71064	0.504984	1.01464	0.908614	0.907002	-0.0216578	-0.0416887	0.0307157	-0.0434833	-0.0207379	-0.0151697	37.898	36.618	0	2	3	8	6	2		0.847871	0.66055	2.29442	2.20324	3.74747	2.57743	4.32865	4.2825
1.4918	1.29257	1.66393	0.550354	1.36305	1.15624	-0.0182878	-0.0220165	0.0196664	-0.028983	-0.000967	-0.011008	38.663	36.926	1	0	2	4	2	1		0.536697	0.926606	3.36066	2.15508	4.63162	4.06166	3.13333	3.34435
1.22781	1.74361	1.58315	0.963354	1.43035	1.0762	-0.0328071	-0.0318328	0.0167769	-0.023481	-0.008934	-0.0045139	37.898	36.585	0	1	1	2	1	1		0.823067	0.853211	2.49089	2.16647	5.08003	2.60158	3.93931	3.50309
1.68437	1.68884	1.28016	1.54508	1.2724	0.96906	-0.0452186	-0.0284532	0.0158925	-0.0479485	-0.0041498	-0.0157647	38.047	37.216	1	0	0	2	0	1		0.87156	0.916667	2.66913	2.87406	4.49924	2.53162	2.36083	2.92963
1.10614	1.54812	0.485949	1.29282	1.08477	0.737566	-0.0278477	-0.0138391	0.0225791	-0.0084731	0.0134351	-0.0058761	38.694	37.101	0	1	1	3	1	0		0.721435	0.724771	2.76691	2.5426	5.35792	2.71731	2.98014	3.31935
1.25937	1.53315	0.454426	1.2142	0.669532	0.928977	-0.0280035	-0.0325887	0.0375622		0.00875366	-0.0099146	39.622	37.574	1	0	4	3	0	3		0.695836		2.9876	2.73223	4.7709	4.0592	3.43949	2.95993
1.16902	1.53713	0.648412	1.65859	1.05907	0.917403	-0.0185003	-0.0387302	0.0381434	0.0294436	-0.001773	-0.0142738	40.504	37.938	2	1	3	0	0	5		0.775885	0.954128	3.64566	3.24492	3.8923	2.75049	2.90756	3.3175
1.26702	1.84917	1.435	2.58115	0.960037	1.11969	-0.0245063	-0.0403598	0.010393	0.0244509	0.0248484	-0.0299059	40.028	38.44	4	1	0	0	5	1		0.889908	0.886792	3.28694	2.49346	4.31195	2.40851	4.13037	3.02534
0.917403	1.37864	2.27298	1.98838	1.1153	1.33807	-0.0142738	-0.0570688	0.0205578	0.0189948	0.0226863	-0.032532	40.722	38.086	5	0	0	0	1	1		0.732634	0.944444	3.3175	2.35011	4.04129	2.83634	3.99928	3.4485
2.05246	1.29705	0.803777	0.957044	0.584778	1.59657	-0.0184648	-0.0614029	0.013436	0.0245192	0.0137063	-0.0463609	39.796	35.309	1	1	0	0	1	0		0.770642	0.559633	3.11382	2.03647	3.2	2.61002	3.95291	3.05819
2.40907	1.47797	1.67347	1.24525	0.509669	1.52376	-0.0196568	-0.0415404	0.0141231	0.0225552	-0.0036106	-0.0111697	39.183	36.769	1	2	1	0	0	1		0.819954	0.706422	3.06445	2.28696	3.65944	2.60849	4.55463	2.44765
0.881665	1.2448	1.59973	2.4481	0.370359	1.30295	-0.0018084	-0.0757192	0.028812	0.0313555	0.0330657	-0.045742	38.923	36.158	3	0	1	1	1	0		0.562691	0.697248	2.93021	2.73491	3.38005	4.50169	5.66587	2.50377
1.31367	1.21515	0.652271	2.51278	1.02722	1.40655	-0.0202249	-0.0569364	0.0246081	0.0196877	-0.012853	-0.0420797	40.673	36.111	4	1	0	1	3	0		0.472207	0.862385	3.76894	2.74414	3.8717	3.33712	4.582	2.53821
1.50837	2.53064	1.28316	2.22588	0.754694	1.42008	-0.0127418	-0.0310972	0.0138126	0.0236847	0.00275556	-0.0240135	40.578	37.99	3	1	3	0	2	0		0.364679		3.61381	2.86039	4.14636	3.18053	3.71773	2.4918
0.908614	2.44836	0.957044	1.78415	0.874583	1.71064	-0.0207379	-0.0305102	0.0327004	0.0215281	-0.000559	-0.0416887	40.723	39.193	6	3	5	2	2	2		0.604194	0.642202	4.32865	3.19677	4.88517	2.93266	3.02908	2.20324
1.36305	1.28629	0.865118	1.4572	0.915233	1.29257	-0.000967	-0.011597	0.0271603	0.015738	0.00572348	-0.0220165	40.633	38.633	2	1	1	1	2	0		0.428899	0.706422	3.13333	2.5901	4.1638	4.0628	3.91469	2.15508
1.43035	1.0905	1.59973	2.05465	1.2469	1.74361	-0.008934	-0.0351959	0.0367779	0.0281444	0.0206681	-0.0318328	40.622	39.099	1	0	3	1	1	1		0.59289	0.93578	3.93931	2.46759	4.50143	4.53161	4.08239	2.16647
1.2724	1.19511	3.1172	1.63962	0.803294	1.68884	-0.0041498	-0.0323924	0.0244882	0.00904848	0.0218039	-0.0284532	37.34	37.727	0	0	1	0	4	0		0.696228	0.619718	2.36083	2.67925	4.22781	4.15329	4.61372	2.87406
1.77369	1.58372	2.70095	1.8177	0.587677	1.54812	-0.0391055	-0.0307188	0.0214778	0.0280773	0.0191198	-0.0138391	38.7	37.808	0	0	0	2	5	1		0.43825	0.743119	3.64169	2.61513	3.61836	3.76789	4.19927	2.5426
1.61439	1.1926	1.4205	1.98338	0.680468	1.53315	-0.0521288	-0.0532963	0.0345629	0.0234043	0.0257654	-0.0325887	38.983	37.287	1	0	1	0	2	0		0.67728	0.394495	2.64042	2.56054	4.12059	3.1592	4.24187	2.73223
1.5433	1.54749	2.99403	3.01814	0.470071	1.53713	-0.031332	-0.0387918	0.0349214	0.0297316	0.0275413	-0.0387302	39.776	36.885	1	1	2	0	1	1		0.620795	1	3.29471	2.34879	4.56572	3.28339	3.7132	3.24492
1.27871	1.42056	2.72793	1.62745	0.565172	1.84917	-0.0291509	-0.0332511	0.0206985	0.0129426	0.00589306	-0.0403598	40.23	36.793	1	0	2	0	0	1		0.573394	0.633028	2.64686	2.39306	4.43517	3.00291	4.11391	2.49346
0.870344	1.87447	0.944669	2.27873	0.75899	1.37864	-0.0474716	-0.0272895	0.0185051	0.0286672	-0.0013176	-0.0570688	41.446	37.896	0	0	1	0	2	0		0.633028	0.770642	4.1072	3.04217	5.59118	2.15664	4.06061	2.35011
1.24851	1.68488	0.398478	1.09122	0.591415	1.29705	-0.0234215	-0.0283726	0.0130388	0.0252513	0.0382822	-0.0614029	40.416	37.644	1	1	1	0	0	1		0.551769	0.899083	3.2828	2.80021	3.47569	2.4904	3.70985	2.03647
1.25422	1.56177	0.697084	1.76744	0.70119	1.47797	-0.0238709	-0.0465674	0.0125019	0.0251534	0.0354068	-0.0415404	41.018	36.339	3	0	1	0	3	2		0.849388	0.761468	3.4119	2.16795	5.75978	2.45455	4.18301	2.28696
1.4747	1.5342	0.812575	1.8695	0.580956	1.2448	-0.0251249	-0.0625194	0.00133328	0.0244723	0.0409483	-0.0757192	41.038	37.438	1	0	2	0	1	0		0.583224	0.568807	3.96096	2.8156	5.51984	2.56662	4.33114	2.73491
1.76668	1.66142	1.15214	1.49311	0.631038	1.21515	-0.0455516	-0.0360023	-0.0013775	0.0236184	0.0281498	-0.0569364	40.323	36.788	1	1	3	0	2	1		0.835967	0.770642	3.30787	2.4795	6.17403	2.69007	4.26477	2.74414
1.4622	1.61434	0.484874	0.647135	0.58865	2.53064	-0.0240627	-0.0569603	0.0349081	0.0303688	0.0130119	-0.0310972	38.626	37.336	0	1	1	0	2	1		0.66896	0.587156	2.40773	3.09969	3.108	2.88323	3.59333	2.86039
1.60599	1.80297	0.793025	0.507322	0.695082	2.44836	-0.0353592	-0.0680899	0.0320015	0.0221119	0.0250885	-0.0305102	37.881	36.424	0	0	0	0	1	3		0.70118	0.798165	2.51925	2.44444	3.4156	2.53263	4.74635	3.19677
1.34337	1.59287	0.659247	0.33614	0.559574	1.28629	-0.0302387	-0.0412394	0.0274869	0.0376588	0.0256655	-0.011597	37.951	35.847	0	0	0	0	2	1		0.592096	0.93578	2.36529	2.06754	4.69436	2.31976	4.42944	2.5901
0.669532	1.51811	0.470019	0.757745	0.653875	1.0905	0.00875366	-0.0310614	0.033895	0.0264815	0.0328945	-0.0351959	41.134	37.912	0	0	5	0	5	0		0.573904	0.66055	3.43949	2.87444	4.48938	2.43263	6.12739	2.46759
1.05907	1.60316	1.23456	1.14386	0.338804	1.19511	-0.001773	-0.0341054	0.00549208	0.0196716	0.0296849	-0.0323924	40.612	38.01	0	0	2	0	4	0		0.511009	0.844037	2.90756	2.23195	3.82348	2.54476	4.62656	2.67925
0.960037	1.72741	0.949032	0.403722	0.799976	1.58372	0.0248484	-0.0344575	0.0232041	0.0284003	0.0383861	-0.0307188	43.568	37.971	5	1	0	0	2	0		0.523853	0.954128	4.13037	2.45375	3.70279	2.0758	5.22304	2.61513
1.1153	1.61434	1.04474	0.817773	0.371269	1.1926	0.0226863	-0.0431496	0.00998041	0.0255489	0.0482399	-0.0532963	44.055	37.528	1	0	0	1	1	0		0.719674	0.605505	3.99928	2.74173	3.31051	2.26928	3.60088	2.56054
0.584778	1.50423	0.323823	1.04311	0.647663	1.54749	0.0137063	-0.0436721	0.00826588	0.024559	0.0323221	-0.0387918	43.027	38.91	1	0	1	0	2	1		0.813456	0.944954	3.95291	2.48383	3.22734	2.25346	3.99835	2.34879
0.509669	1.87031	0.551057	1.04188	0.729323	1.42056	-0.0036106	-0.0280677	-0.0029003	0.0278391	0.0262228	-0.0332511	45.459	37.473	0	0	0	0	1	0		0.72531	0.59633	4.55463	2.45212	3.22868	2.47448	4.55886	2.39306
0.370359	1.90334	1.15158	1.65514	0.720699	1.87447	0.0330657	-0.0202162	-0.0086115	0.0277422	0.0209429	-0.0272895	47.827	37.227	1	1	0	0	2	0		0.761468	0.559633	5.66587	2.12903	3.25641	2.48231	4.55465	3.04217
1.02722	1.54734	1.9665	1.16082	0.534505	1.68488	-0.012853	-0.0397146	0.0269661	0.0255226	0.0361783	-0.0283726	44.358	37.052	3	0	2	1	0	1		0.791612	0.422018	4.582	2.10114	3.51512	2.63842	5.87368	2.80021
0.754694	2.03739	0.774819	1.00534	0.573459	1.56177	0.00275556	-0.0401032	0.0236136	0.0314496	0.0196111	-0.0465674	38.948	37.822	2	3	4	1	1	0		0.899083	0.963303	3.71773	2.35429	3.88734	2.03301	5.34837	2.16795
0.874583	1.56988	0.819812	1.95333	0.459756	1.5342	-0.000559	-0.0424364	0.016161	0.0252307	0.0399899	-0.0625194	39.482	37.854	2	1	2	0	1	0		0.668196	0.678899	3.02908	2.39947	3.83734	2.13749	4.22001	2.8156
0.915233	2.27067	0.821275	0.537165	0.51084	1.66142	0.00572348	-0.0433539	-0.005015	0.024818	0.0275716	-0.0360023	43.709	37.389	2	1	8	0	2	1		0.650066	0.761468	3.91469	2.39211	4.02383	2.23681	4.29705	2.4795
1.2469	1.88599	2.33152	1.35353	0.665668	1.61434	0.0206681	-0.0243943	0.0044575	0.0255492	0.0437095	-0.0569603	43.226	37.837	1	0	6	0	2	1		0.62156	0.844037	4.08239	2.55088	3.29422	2.18984	5.93477	3.09969
0.803294	1.75053	1.82256	1.7271	0.718076	1.80297	0.0218039	-0.0128912	0.0241826	0.0157826	0.00970774	-0.0680899	45.134	38.227	4	0	4	0	2	0		0.455657	0.724771	4.61372	2.2079	4.41721	2.64751	5.71138	2.44444
0.587677	0.920147	1.35504	0.92344	0.495853	1.59287	0.0191198	-0.0173858	0.0394586	0.0218803	0.0189065	-0.0412394	43.987	39.76	5	1	0	0	1	0		0.690695	0.743119	4.19927	2.42312	3.12776	2.55098	4.18248	2.06754
0.680468	0.939946	1.95217	2.06202	0.244437	1.51811	0.0257654	-0.0218341	0.0344194	0.0345394	0.0286146	-0.0310614	42.686	39.583	2	0	1	0	4	0		0.76671	0.954128	4.24187	2.97294	3.35411	2.33995	4.31847	2.87444
0.470071	1.08477	2.5279	0.730544	0.512805	1.60316	0.0275413	0.0134351	0.0221644	0.0310766	0.0277889	-0.0341054	42.623	41.394	1	1	1	0	1	0		0.54893	0.587156	3.7132	2.98014	3.27691	2.33609	5.17175	2.23195
0.565172	0.552088	0.919308	0.377867	0.559737	1.72741	0.00589306	0.052799	0.0300596	0.0275289	0.0233089	-0.0344575	44.276	46.391	0	5	2	2	1	1		0.568807	0.522936	4.11391	5.01831	4.23841	2.74898	5.04881	2.45375
0.75899	0.929265	0.489203	1.70826	0.727251	1.61434	-0.0013176	0.0219226	0.026665	0.032003	0.0439157	-0.0431496	44.176	44.633	2	3	0	0	4	0		0.644495	0.59633	4.06061	4.20029	4.34961	2.36585	4.22067	2.74173
0.591415	0.642067	0.365272	1.47923	0.560055	1.77369	0.0382822	-0.0058617	0.0388057	0.0221006	0.00307442	-0.0391055	42.503	42.534	0	2	1	0	0	0		0.557339	0.688073	3.70985	3.65118	4.55177	2.18233	3.90874	3.64169
0.70119	1.07677	0.31202	3.2303	0.582224	1.61439	0.0354068	-0.0272455	0.0399939	0.031687	0.0336665	-0.0521288	41.967	38.043	3	1	2	0	1	1		0.563565	0.651376	4.18301	3.04792	3.91243	2.84812	4.36953	2.64042
0.580956	1.33538	0.705461	1.55068	0.645754	1.5433	0.0409483	-0.0474321	0.0401029	0.0265863	0.0287671	-0.031332	42.029	40.621	1	1	4	0	2	1		0.553517	0.688073	4.33114	3.01759	3.87237	2.39636	4.6628	3.29471
0.631038	1.10158	1.2644	2.49049	0.552088	1.27871	0.0281498	-0.0067686	0.0360057	0.0236149	0.052799	-0.0291509	44.827	38.924	2	1	2	0	5	1		0.720183	0.412844	4.26477	2.91581	4.62509	2.40109	5.01831	2.64686
0.58865	0.926236	1.70826	2.21495	0.929265	0.870344	0.0130119	-0.0235675	0.0206816	0.0133134	0.0219226	-0.0474716	44.393	39.899	2	1	0	1	3	0		0.609582	0.910891	3.59333	3.02828	4.97732	2.17415	4.20029	4.1072
0.695082	1.4257	1.18875	0.468297	0.690922	1.24851	0.0250885	-0.0403491	0.026698	0.0242431	0.0280657	-0.0234215	44.785	38.775	1	0	2	0	3	1		0.727392	0.788991	4.74635	2.51752	4.65214	2.71967	5.01059	3.2828
0.559574	1.74701	0.901621	1.62566	0.668165	1.25422	0.0256655	-0.0295712	0.0185895	0.0280236	0.0504656	-0.0238709	42.992	39.403	2	0	2	1	1	3		0.622834	0.568807	4.42944	2.73173	4.03495	3.07573	3.74523	3.4119
0.653875	1.66398	1.15959	1.94584	0.709596	1.4747	0.0328945	-0.0585696	0.0326743	0.0190227	0.0337573	-0.0251249	46.493	39.1	5	0	0	0	2	1		0.442661		6.12739	2.63848	4.58104	3.01076	4.41573	3.96096
0.338804	1.71466	1.34531	1.31021	0.778704	1.76668	0.0296849	-0.0379531	0.0362057	0.0270664	0.0333637	-0.0455516	44.682	37.91	4	0	2	2	0	1		0.482461	0.743119	4.62656	2.5461	3.90875	3.56324	4.19941	3.30787
0.799976	1.71269	1.65859	2.41916	1.03917	1.4622	0.0383861	-0.0419701	-0.0080039	0.0204949	0.0256425	-0.0240627	45.382	38.515	2	2	2	0	1	0		0.426032	0.761468	5.22304	2.42468	3.84921	2.73235	3.53922	2.40773
0.371269	1.48445	1.36431	1.68876	0.960492	1.60599	0.0482399	-0.0344182	0.012819	0.0211508	0.0223429	-0.0353592	43.195	37.122	1	0	1	0	0	0		0.798999	0.836538	3.60088	2.29548	3.50668	2.99704	3.31066	2.51925
0.647663	1.09158	1.41811	1.40318	0.76064	1.34337	0.0323221	-0.0236523	0.00392538	0.026838	0.0505331	-0.0302387	42.511	38.13	2	0	1	1	2	0		0.772893	0.779817	3.99835	2.27474	3.005	2.73744	3.8461	2.36529
0.729323	1.83969	1.02733	1.36357	0.389133	1.50423	0.0262228	-0.0164564	-0.0163133	0.0285532	0.0217317	-0.0436721	45.826	37.032	1	1	1	0	1	0		0.768349	0.587156	4.55886	2.33297	3.94605	2.70859	4.17121	2.48383
0.720699	0.947614	0.483448	1.38576	0.883224	1.87031	0.0209429	-0.0307564	-0.0180967	0.0298044	0.0330006	-0.0280677	45.823	37.018	2	0	2	2	3	0		0.787971	0.706422	4.55465	2.13416	3.88414	3.33761	3.6031	2.45212
0.534505	1.55905	2.31422	2.07018	0.927356	1.90334	0.0361783	-0.016487	0.00529355	0.00965664	0.0395265	-0.0202162	47.636	37.379	0	1	0	1	5	1		0.814846	0.889908	5.87368	2.28962	3.04233	3.30527	3.08866	2.12903
0.573459	1.55232	1.97043	2.42915	1.04684	1.54734	0.0196111	-0.052888	-0.0020305	0.0251628	0.00778452	-0.0397146	47.096	37.399	1	0	1	1	3	0		0.423547	0.851852	5.34837	2.50386	3.24204	3.08399	2.88399	2.10114
0.459756	1.30887	1.5346	1.61489	1.29879	2.03739	0.0399899	-0.0563577	-0.0350613	0.0296238	0.0106798	-0.0401032	44.07	37.549	1	1	3	2	2	3		0.62895	0.907407	4.22001	2.27426	3.43716	2.93154	2.7988	2.35429
0.51084	1.39948	0.950452	1.20769	1.1761	1.56988	0.0275716	-0.0385845	-0.0088021	0.0281422	-0.0066791	-0.0424364	44.176	36.221	2	1	1	0	2	1		0.675459	0.66055	4.29705	2.17552	2.81176	2.43035	3.32229	2.39947
0.665668	1.22465	1.87413	0.64918	0.601486	2.27067	0.0437095	-0.0636827	-0.0273458	0.0236951	0.000711	-0.0433539	46.086	35.073	2	0	0	0	2	1		0.416667	0.697248	5.93477	2.08345	2.64188	2.46981	4.59773	2.39211
0.718076	1.88099	1.58159	1.22972	0.844707	1.88599	0.00970774	-0.0466832	-0.0415787	0.0341216	-0.0245721	-0.0243943	45.854	37.631	2	0	3	1	1	0		0.434862	0.761468	5.71138	2.18616	3.00807	2.5262	4.02557	2.55088
0.495853	1.74677	0.825162	1.09781	0.682321	1.75053	0.0189065	-0.0346561	-0.0284124	0.0287287	-0.0020365	-0.0128912	41.755	37.186	1	0	0	0	3	0		0.519878	0.743119	4.18248	2.23603	2.44308	2.58592	3.34073	2.2079
0.244437	1.78494	0.297776	1.11137	0.642067	0.920147	0.0286146	-0.032612	-0.0348227	0.0171476	-0.0058617	-0.0173858	44.229	36.539	4	0	1	0	2	1		0.448836	0.669725	4.31847	1.92139	2.74673	2.30903	3.65118	2.42312
0.512805	0.933305	1.04422	1.45183	1.07677	0.939946	0.0277889	-0.0242586	-0.0135554	0.0277728	-0.0272455	-0.0218341	46.19	37.815	1	1	0	0	1	0		0.755046	0.733945	5.17175	2.02371	2.90373	2.25703	3.04792	2.97294
0.559737	1.6041	1.03509	1.34242	0.621132	1.33538	0.0233089	-0.0264558	-0.0109086	0.0487547	-0.0079926	-0.0474321	45.793	38.691	1	0	0	0	0	1		0.46789	0.59633	5.04881	2.60465	3.80921	2.54931	3.81924	3.01759
0.727251	1.10865	1.30144	1.26831	0.621838	1.10158	0.0439157	-0.0398943	-0.0311494	0.0481621	0.0296402	-0.0067686	42.731	36.428	4	0	0	0	4	1		0.288991	0.889908	4.22067	2.64169	3.30408	2.76941	3.76175	2.91581
0.560055	1.25486	2.21441	0.980909	0.686942	0.926236	0.00307442	-0.0403263	-0.000521	0.0394713	0.0104726	-0.0235675	41.657	36.701	0	0	1	0	4	1		0.534731	0.614679	3.90874	2.33424	3.22185	2.26418	4.40597	3.02828
0.582224	1.24226	1.6268	2.05736	0.692058	0.907477	0.0336665	-0.018786	-0.0329838	0.0312883	-0.002848	-0.0206773	42.636	35.417	1	0	0	0	0	2		0.461218	0.798165	4.36953	1.94025	3.02867	2.76106	3.09028	3.0095
0.645754	1.62239	1.48888	1.8764	1.14134	1.4257	0.0287671	-0.0284736	-0.0216286	0.0131679	-0.0127499	-0.0403491	45.936	35.477	2	0	0	0	2	0		0.771953	0.733945	4.6628	2.08608	2.75588	2.40785	2.74958	2.51752
0.690922	1.3904	0.815744	1.98517	1.08619	1.74701	0.0280657	-0.0125596	-0.0147854	0.0162147	-0.0204764	-0.0295712	44.684	37.023	3	0	1	0	4	0		0.572977	0.908257	5.01059	1.96125	3.10531	2.75333	2.87812	2.73173
0.668165	1.1931	1.37289	1.40646	0.918776	1.66398	0.0504656	-0.024581	-0.0230328	0.0366096	-0.0088384	-0.0585696	43.812	35.879	1	0	0	1	4	0		0.718218	0.238532	3.74523	2.28245	2.79816	2.84479	3.15284	2.63848
0.709596	1.60946	1.95681	1.49865	0.789264	1.71466	0.0337573	-0.0094703	-0.0292009	0.0331372	0.0130006	-0.0379531	45.103	35.913	2	2	1	0	1	0		0.672346	1	4.41573	2.07436	2.75862	3.00659	3.30828	2.5461
0.778704	2.01092	1.42519	1.12104	1.14368	1.71269	0.0333637	-0.0250893	-0.0089824	0.0269628	-0.0037455	-0.0419701	43.656	36.788	0	1	0	1	5	2		0.652687	0.440367	4.19941	2.0516	2.75564	3.50554	3.66747	2.42468
1.03917	1.46401	1.72465	2.20142	0.717175	1.48445	0.0256425	-0.0273193	-0.0285615	0.0148425	-0.0267718	-0.0344182	43.065	36.316	1	1	2	1	3	0		0.596729	0.385321	3.53922	2.46862	3.02081	3.0335	3.08754	2.29548
0.960492	1.17695	1.11565	2.28295	0.659156	1.09158	0.0223429	-0.043306	-0.0424395	0.0177642	0.00714316	-0.0236523	41.133	36.895	0	0	0	4	2	0		0.636086	0.651376	3.31066	2.14172	3.16051	2.38884	2.83969	2.27474
0.76064	1.45904	0.677189	1.37222	1.28732	1.83969	0.0505331	-0.0228837	-0.0273816	0.0283387	0.0139238	-0.0164564	43.61	37.649	2	1	2	1	3	1		0.733945	0.844037	3.8461	2.5932	3.95865	3.12035	7.14506	2.33297
0.389133	1.67742	0.128617	1.74864	0.705151	0.947614	0.0217317	-0.028759	-0.0089044	0.0241451	0.0162852	-0.0307564	44.329	36.935	1	1	2	1	2	0		0.576835	0.898148	4.17121	2.29492	2.85767	3.07194	3.87798	2.13416
0.883224	2.36201	1.25301	2.01861	0.536382	1.55905	0.0330006	-0.0182196	-0.011059	0.0284017	0.0265154	-0.016487	41.278	37.246	3	0	8	0	2	1		0.542595	0.522936	3.6031	2.32468	3.4473	3.27179	3.18871	2.28962
0.927356	1.51198	1.18568	0.621211	0.782851	1.55232	0.0395265	-0.0192678	-0.0261149	0.0172864	0.03142	-0.052888	40.92	34.704	5	1	1	2	1	0		0.507645	0.642202	3.08866	2.31234	2.51431	3.42453	2.88505	2.50386
1.04684	1.66023	1.9642	0.493611	1.09158	1.30887	0.00778452	-0.0471955	-0.0182249	0.0274601	0.0262425	-0.0563577	40.636	35.02	3	2	1	2	1	1		0.83792	0.486239	2.88399	2.09091	3.09216	3.38175	4.94132	2.27426
1.29879	1.36748	0.399933	0.356711	1.15148	1.39948	0.0106798	-0.0450556	-0.0155526	0.0280841	0.0274654	-0.0385845	40.37	36.26	2	0	1	1	3	1		0.538991	0.876712	2.7988	2.11096	2.40331	4.09543	3.46559	2.17552
1.1761	1.2698	0.483448	0.307813	0.674428	1.22465	-0.0066791	-0.0370993	-0.0325125	0.0254125	0.0213928	-0.0636827	41.016	35.525	2	1	0	0	0	0		0.83578	0.93578	3.32229	2.49743	2.48941	2.7712	4.96827	2.08345
0.601486	1.3002	2.45417	1.93835	0.736626	1.88099	0.000711	-0.0535361	-0.0151265	0.0254454	0.0453781	-0.0466832	43.679	35.488	2	0	0	1	1	0		0.672783	0.651376	4.59773	2.0678	2.62753	2.73113	3.75413	2.18616
0.844707	1.59017	1.68876	1.4449	0.922759	1.74677	-0.0245721	-0.0408161	-0.0216578	0.00965582	0.0436811	-0.0346561	44.453	35.674	1	1	0	0	0	0		0.559633	0.669725	4.02557	2.45109	2.29442	2.81763	4.71931	2.23603
0.682321	1.3947	1.97962	1.22251	0.605094	1.78494	-0.0020365	-0.0447519	-0.0182878	0.0304279	0.0295401	-0.032612	42.061	36.776	3	3	1	0	2	0		0.589979	0.724771	3.34073	2.58773	3.36066	2.85476	4.46088	1.92139
0.907477	1.89779	1.27916	1.45141	0.581498	0.933305	-0.0206773	-0.040792	-0.0328071	0.0205363	0.0137519	-0.0242586	40.395	38.486	2	1	0	0	2	1		0.618119	0.40367	3.0095	2.12318	2.49089	2.42787	5.02465	2.02371
1.95851	1.58957	0.688012	1.71221	0.688151	1.6041	-0.0131687	-0.030365	-0.0452186	0.0210099	0.0219278	-0.0264558	37.972	38.298	0	1	1	1	1	0		0.673165	0.697248	2.24249	2.48333	2.66913	2.71275	3.81193	2.60465
1.47819	1.69111	2.06987	1.49573	0.548197	1.10865	0.00375423	-0.0386688	-0.0278477	0.00825902	0.0443758	-0.0398943	37.902	39.131	0	2	0	0	2	0		0.522936	0.614679	2.83452	2.50847	2.76691	2.21584	4.59687	2.64169
1.70516	1.50655	1.01256	1.22558	0.596423	1.25486	-0.0292578	-0.0218595	-0.0280035	-0.0097672	0.0230703	-0.0403263	38.388	39.852	1	0	1	0	0	0		0.683486	0.486239	2.45614	2.84059	2.9876	2.98089	4.01013	2.33424
1.45865	1.56561	1.1803	1.28854	0.619289	1.24226	-0.037379	-0.0654477	-0.0185003	0.0207345	0.0387822	-0.018786	38.457	35.584	1	1	2	0	2	0		0.683486	0.917431	2.44511	2.51534	3.64566	2.46609	4.51589	1.94025
1.36615	1.49655	0.781009	1.08215	0.716824	1.62239	-0.0290724	-0.045688	-0.0245063	0.0237326	0.0291365	-0.0284736	37.597	36.173	0	0	4	1	0	0		0.683486	0.844037	2.2116	2.91454	3.28694	2.13901	3.9015	2.08608
1.30715	2.05561	2.34818	2.10734	0.776477	1.3904	-0.0303958	-0.0480942	0.00512559	0.0385701	0.0408273	-0.0125596	38.685	39.404	2	2	2	0	4	0		0.844037	0.93578	2.68682	3.4223	3.42003	2.6371	6.6733	1.96125
0.935644	0.944521	1.30454	1.62295	0.779703	1.1931	-0.0304482	-0.0461249	-0.0151697	0.0319905	0.0410059	-0.024581	38.521	39.143	4	1	2	0	1	0		0.61599	0.706422	2.56282	3.68662	4.2825	2.18594	7.0524	2.28245
1.09303	1.15939	0.890907	1.15278	0.396308	1.60946	-0.005387	-0.041278	-0.011008	0.0113482	0.0418077	-0.0094703	39.302	38.679	1	0	1	0	2	2		0.609033	0.66055	2.5362	2.95282	3.34435	2.26115	4.83215	2.07436
1.25762	1.23407	2.45699	2.11785	0.400388	2.01092	-0.0054895	-0.0545496	-0.0045139	0.0170881	0.0350164	-0.0250893	39.961	38.613	1	1	1	0	2	1		0.804281	0.954128	3.1001	2.50429	3.50309	2.50171	6.32623	2.0516
1.20919	1.49743	1.75083	1.45411	0.715609	1.46401	-0.0084179	-0.026586	-0.0157647	-0.0045268	0.0261613	-0.0273193	41.333	37.145	2	0	1	1	2	1		0.631717	0.853211	3.77408	2.41964	2.92963	2.21769	6.30328	2.46862
1.08191	0.983789	1.57378	1.43871	0.210095	1.17695	0.00238584	-0.0189155	-0.0058761	0.0195177	0.0381783	-0.043306	40.491	40.352	1	4	0	0	2	0		0.724771	0.825688	3.45045	2.93045	3.31935	2.38261	7.33144	2.14172
0.621132	0.662132	2.01724	1.65614	0.410819	1.45904	-0.0079926	-0.0233307	-0.0099146	-0.0141446	0.0376824	-0.0228837	43.281	40.039	0	3	3	1	1	1			0.623853	3.81924	3.33782	2.95993	2.10116	6.96109	2.5932
0.621838	1.14627	2.01067	1.88123	0.320311	1.67742	0.0296402	-0.0132168	-0.0142738	-0.000684	0.0157093	-0.028759	41.352	39.938	4	0	5	0	0	1			0.963303	3.76175	3.00624	3.3175	2.35666	6.68039	2.29492
0.686942	1.14134	2.07058	2.07975	0.520672	2.36201	0.0104726	-0.0127499	-0.0299059	0.00572017	0.0186274	-0.0182196	41.29	40.844	4	2	1	0	1	0			0.706422	4.40597	2.74958	3.02534	2.5103	6.77733	2.32468
0.692058	1.08619	2.17985	1.29836	0.510003	1.51198	-0.002848	-0.0204764	-0.032532	0.0153356	0.0433643	-0.0192678	40.784	39.738	0	4	1	0	1	1			0.614679	3.09028	2.87812	3.4485	2.20169	7.88652	2.31234
1.01834	0.918776	1.84529	1.3195	0.50165	1.66023	0.00141397	-0.0088384	-0.0463609	0.00740259	0.0294318	-0.0471955	39.249	38.653	2	4	0	0	2	2			0.761468	3.61909	3.15284	3.05819	2.12617	7.78221	2.09091
0.72952	0.789264	0.823922	1.30766	0.447482	1.36748	0.00790437	0.0130006	-0.0387302	0.0219674	0.0428153	-0.0450556	39.463	43.393	0	1	1	0	4	0			0	2.83796	3.30828	3.24492	2.42892	6.14402	2.11096
1.13165	1.14368	0.966896	1.02477	0.745624	1.2698	-0.0280355	-0.0037455	-0.0310972	0.0141856	0.0439772	-0.0370993	39.006	42.78	2	5	1	0	4	1			0.972477	2.7234	3.66747	2.86039	2.55208	7.0753	2.49743
1.18366	0.717175	1.91385	0.449105	0.507421	1.3002	-0.0139373	-0.0267718	-0.0305102	0.0405398	0.0529986	-0.0535361	39.233	40.705	1	3	3	0	3	0			0.715596	2.46845	3.08754	3.19677	2.1808	5.48245	2.0678
1.76428	0.844707	2.0422	1.40356	0.491927	1.59017	-0.0450307	-0.0147742	-0.0184648	0.0349758	0.0324786	-0.0408161	39.472	42.512	0	1	1	1	1	1			0.440367	3.14741	4.07982	3.11382	2.41782	6.81295	2.45109
1.30475	1.46934	2.24028	1.02733	0.504594	1.3947	-0.0225018	-0.0196903	-0.0196568	0.00418924	0.0595122	-0.0447519	40.015	40.564	3	1	1	1	4	3			0.651376	3.29828	2.4269	3.06445	2.28402	8.16169	2.58773
1.4077	2.36333	0.776388	0.380492	0.444431	1.89779	-0.0189019	-0.0391704	-0.0018084	-0.0436799	0.0534574	-0.040792	39.897	37.982	0	0	3	2	6	1			0.678899	2.57967	2.59202	2.93021	2.7257	6.45288	2.12318
1.67336	1.37957	0.578406	0.183451	0.71182	1.58957	-0.0399726	-0.0457891	-0.0202249	-0.0706871	0.0422041	-0.030365	38.464	38.389	0	0	4	5	2	1			0.587156	2.5016	2.02165	3.76894	2.49274	5.65898	2.48333
1.81898	1.37025	1.32826	0.897229	0.592575	1.95851	-0.0153665	-0.0531789	-0.0127418	-0.0238209	0.0173853	-0.0131687	38.354	37.343	1	0	3	4	5	0			0.770642	2.54883	2.3274	3.61381	2.35798	5.83938	2.24249
1.33432	1.24682	1.40021	0.059426	0.540289	1.47819	-0.0220329	-0.0354348	-0.0207379	-0.028631	0.0207072	0.00375423	39.055	37.283	0	1	6	6	4	0			0.66055	2.52033	2.67083	4.32865	3.06685	5.4481	2.83452
1.64246	1.52321	2.72179	0.439205	0.710396	1.70516	-0.0344841	-0.0169909	-0.000967	0.0151755	0.0272263	-0.0292578	37.277	37.217	0	0	2	3	1	1			0.614679	2.03468	1.97803	3.13333	2.86389	7.37824	2.45614
1.02645	1.71147	1.7004	1.59023	0.33542	1.45865	-0.0249094	-0.0312545	-0.008934	0.00098	0.00867569	-0.037379	38.255	38.235	0	0	1	0	0	1			1	2.38437	2.54264	3.93931	3.93031	7.54222	2.44511
0.88444	1.35773	2.35298	1.44186	0.658416	1.69111	-0.018163	-0.0344888	-0.0041498	-0.0041271	0.0493089	-0.0386688	38.221	37.806	0	0	0	0	1	2			0.577982	2.7918	2.11484	2.36083	2.94533	6.23737	2.50847
1.01207	1.32726	1.9314	2.3049	0.555539	1.50655	-0.0186453	-0.0293768	-0.011597	0.00480511	0.012872	-0.0218595	38.484	36.21	2	0	1	0	3	0			0.743119	2.68135	2.03632	2.5901	3.1288	6.39332	2.84059
0.705151	1.3565	0.634153	2.92362	0.60881	1.56561	0.0162852	-0.0419251	-0.0351959	0.0048498	0.0246801	-0.0654477	41.768	36.376	2	0	0	2	2	1			0.669725	3.87798	2.42874	2.46759	2.406	7.36022	2.51534
0.536382	1.10873	0.997591	2.08066	0.671585	1.49655	0.0265154	-0.0170159	-0.0323924	0.00962623	0.0350056	-0.045688	39.535	36.721	2	0	0	2	2	0			0.825688	3.18871	2.21687	2.67925	3.4222	5.91285	2.91454
0.782851	1.05134	0.494105	2.32549	0.417742	2.05561	0.03142	-0.0301354	-0.0341054	-0.0077306	0.0309543	-0.0480942	40.863	37.453	1	0	0	1	4	2				2.88505	2.39802	2.23195	2.53585	5.68659	3.4223
1.09158	1.3691	1.13717	2.05465	0.430591	0.944521	0.0262425	-0.0157478	-0.0344575	-0.0061869	0.0275791	-0.0461249	46.984	37.17	1	0	1	0	3	1			0.477064	4.94132	2.27586	2.45375	2.38453	5.29618	3.68662
1.15148	0.983073	1.37876	1.05819	0.59522	1.15939	0.0274654	-0.009528	-0.0431496	-0.000603	0.0338536	-0.041278	42.638	38.444	3	0	0	0	4	0			0.633028	3.46559	2.39417	2.74173	2.3884	5.09334	2.95282
0.674428	1.12434	1.80151	2.47227	0.740718	1.23407	0.0213928	-0.0190398	-0.0391055	-0.0061658	0.0405459	-0.0545496	44.974	37.903	0	0	0	1	4	1			0.899083	4.96827	2.27529	3.64169	2.16498	4.13066	2.50429
0.736626	1.16133	2.40002	1.09856	0.799976	1.49743	0.0453781	-0.0154035	-0.0521288	-0.008554	0.0448479	-0.026586	43.8	39.513	1	1	1	1	2	0			0.965116	3.75413	3.78552	2.64042	2.34279	4.34153	2.41964
0.922759	1.23585	2.34818	1.53979	0.496667	1.36615	0.0436811	0.00509794	-0.031332	0.00511223	0.0275689	-0.0290724	44.459	40.16	0	1	1	0	6	0			0.46789	4.71931	3.19058	3.29471	2.13167	6.36566	2.2116
0.605094	0.723708	1.68217	1.83542	0.682241	0.983789	0.0295401	0.0297152	-0.0291509	0.00870729	0.0545355	-0.0189155	43.77	40.39	2	1	1	1	7	4			0.568807	4.46088	3.20374	2.64686	2.13069	5.49935	2.93045
0.581498	0.659156	0.741959	0.883722	0.82133	0.662132	0.0137519	0.00714316	-0.0474716	-0.004478	0.0236349	-0.0233307	43.768	40.942	2	2	0	0	1	3			0.550459	5.02465	2.83969	4.1072	2.48601	4.00755	3.33782
0.688151	0.633393	1.55068	2.31854	0.582552	1.30715	0.0219278	-0.0212816	-0.0234215	0.000149	0.0248124	-0.0303958	42.686	40.177	1	0	1	0	5	2			0.623853	3.81193	2.9674	3.2828	2.70285	3.5718	2.68682
0.548197	0.721272	1.06444	0.729659	0.717927	0.935644	0.0443758	-0.008017	-0.0238709	-0.0090001	0.0090994	-0.0304482	44.742	38.692	2	0	3	0	3	4			0.825688	4.59687	2.65811	3.4119	2.45533	3.8438	2.56282
0.596423	0.805902	1.74334	0.877192	0.781008	1.09303	0.0230703	-0.007124	-0.0251249	-0.009621	0.0114372	-0.005387	43.163	39.454	0	0	1	1	2	1			0.93578	4.01013	2.45254	3.96096	2.61782	3.40924	2.5362
0.619289	1.13386	2.04189	0	0.956953	1.25762	0.0387822	-0.008321	-0.0455516		0.00228582	-0.0054895	42.977	39.081	2	0	1	0	0	1			0.614679	4.51589	2.45029	3.30787	1.52632	3.14208	3.1001
0.716824	0.836842	1.18595	1.84124	0.913997	1.20919	0.0291365	0.00521777	-0.0240627	0.007645	-0.0215964	-0.0084179	44.119	38.018	0	2	0	0	0	2			0.990741	3.9015	2.41504	2.40773	2.72975	3.75307	3.77408
0.776477	0.999774	1.56825	1.62343	1.16399	1.08191	0.0408273	-0.0259694	-0.0353592	-0.0028563	-0.0080731	0.00238584	48.616	38.335	4	0	0	0	1	1			0.706422	6.6733	2.54171	2.51925	2.38284	3.65423	3.45045
0.779703	1.16236	2.69124	1.5255	0.448508	1.01834	0.0410059	-0.001535	-0.0302387	-0.0028857	0.00824427	0.00141397	48.967	38.326	1	0	0	1	2	2			0.678899	7.0524	2.28753	2.36529	2.71287	4.19025	3.61909
0.396308	0.890842	2.45856	1.03249	0.628104	0.72952	0.0418077	-0.0063468	-0.0436721	-0.0095242	0.0118951	0.00790437	46.46	39.187	2	1	0	0	4	0			0.788991	4.83215	3.58528	2.48383	2.95248	4.21064	2.83796
0.400388	0.978173	0.570737	1.92731	0.515781	1.13165	0.0350164	-0.0155799	-0.0280677	0.0159756	0.0102837	-0.0280355	49.762	38.443	2	2	0	2	2	2			0.981481	6.32623	3.10835	2.45212	2.95808	4.38877	2.7234
0.715609	0.640178	0.997263	1.01663	0.287392	1.18366	0.0261613	0.00723926	-0.0202162	0.0202547	0.0063852	-0.0139373	49.129	38.936	2	0	1	2	2	1			0.908257	6.30328	2.73929	2.12903	3.65612	4.96629	2.46845
0.210095	0.753273	0.847826	3.16569	0.7789	1.14627	0.0381783		-0.0397146	0.013882	0.0263387	-0.0132168	51.132	39.552	2	2	0	0	0	0			0.971963	7.33144	2.77219	2.10114	2.14689	4.04542	3.00624
0.410819	1.1005	2.70876	1.31021	1.10107	0.844707	0.0376824		-0.0401032	0.0156542	0.0330624	-0.0147742	51.8	39.896	1	1	3	0	3	1			0.59633	6.96109	2.56522	2.35429	2.38703	4.44871	4.07982
0.320311		0.817773	1.18538	0.544646	1.46934	0.0157093		-0.0424364	0.022072	0.0345706	-0.0196903	50.22	0	0	0	1	1	0	1			0.625	6.68039	0	2.39947	2.31556	3.6766	2.4269
0.520672	0	1.31594	2.31854	0.927356	1.76428	0.0186274		-0.0433539	0.00162591	0.0465174	-0.0450307	50.164	0	1	0	1	1	4	0			0.770642	6.77733	0	2.39211	2.22249	4.42847	3.14741
0.510003		0.699686	2.37941	0.565805	1.30475	0.0433643		-0.0243943	0.0183956	0.0468905	-0.0225018	51.83	0	1	0	0	0	5	3			0.926606	7.88652	0	2.55088	2.61032	4.78052	3.29828
0.50165	1.28732	0.785719	2.16126	0.613008	1.4077	0.0294318	0.0139238	-0.0128912	0.00894963	0.0341134	-0.0189019	50.019	42.3689	2	3	0	0	0	0			0.577982	7.78221	7.14506	2.2079	2.77402	3.94919	2.57967
0.447482	0.913997	0.453754	0.742087	1.00626	1.67336	0.0428153	-0.0215964	-0.0173858	-0.0156408	0.0500616	-0.0399726	48.944		4	0	1	0	1	0			0.743119	6.14402	3.75307	2.42312	2.36433	3.47348	2.5016
0.745624	1.02299	0.440845	0.450027	0.647137	1.81898	0.0439772	-0.0166126	-0.0218341	-0.0059845	0.0357165	-0.0153665	50.097		4	0	0	1	2	1			0.651376	7.0753	3.10538	2.97294	2.35644	3.70903	2.54883
0.507421	0.989965	0.399204	1.19892	0.546992	2.36333	0.0529986	-0.0133921	0.0134351	0.00076	0.0430539	-0.0391704	45.148		3	0	1	0	0	0			0.752294	5.48245	2.99252	2.98014	2.41298	3.64678	2.59202
0.491927	1.23012	0.996196	2.03659	0.445359	1.37957	0.0324786	-0.0186088	0.00875366	-0.0056592	0.0353015	-0.0457891	49.673		1	1	0	1	2	0			0.623853	6.81295	2.46233	3.43949	2.34301	2.96192	2.02165
0.504594	0.946387	0.874321	1.55068	0.765004	1.37025	0.0595122	-0.0087439	-0.001773	0.00081	0.0104988	-0.0531789	50.575		4	1	0	0	0	0			0.605505	8.16169	3.34585	2.90756	2.3778	2.96628	2.3274
0.444431	1.18101	0.918281	0.94217	0.526061	1.24682	0.0534574	-0.0222911	0.0248484	-0.0015384	0.0502032	-0.0354348	48.569		6	0	5	1	1	1				6.45288	2.58013	4.13037	2.37338	3.32148	2.67083
0.71182	1.41552	0.41666	1.67991	0.806427	1.52321	0.0422041	-0.0170381	0.0226863	0.00834668	0.0174335	-0.0169909			2	0	1	0	2	0			0.513761	5.65898	2.41331	3.99928	3.14148	3.61601	1.97803
0.592575	1.09497	0.360466	2.1255	0.637748	1.71147	0.0173853	-0.0249391	0.0137063	0.00873983	0.0303208	-0.0312545			5	1	1	0	2	0			0.678899	5.83938	2.35992	3.95291	2.74389	3.52467	2.54264
0.540289	1.42056	0.502668	1.43808	0.738907	1.35773	0.0207072	-0.0290804	-0.0036106	-0.0040682	0.0541938	-0.0344888			4	0	0	1	2	0			0.825688	5.4481	2.03233	4.55463	3.0463	5.54969	2.11484
0.710396	1.17435	0	1.86494	0.63357	1.32726	0.0272263	-0.034115	0.0330657	0.00629852	0.0503776	-0.0293768			1	0	1	1	2	0			0.816514	7.37824	2.22311	5.66587	3.17322	4.80698	2.03632
0.33542	1.12491	0.193835	1.58284	0.742157	1.3565	0.00867569	-0.0275638	-0.012853	0.00998135	0.0333022	-0.0419251			0	0	3	1	0	0			0.899083	7.54222	2.22321	4.582	2.66488	3.87379	2.42874
0.658416	1.35124	0.323059	0.525571	0.888862	1.10873	0.0493089	-0.0525181	0.00275556	-0.0099001	0.0395078	-0.0170159			1	0	2	0	0	0			0.788991	6.23737	2.37855	3.71773	2.48247	3.81747	2.21687
0.555539	1.29332	0.605119	0.805747	0.928129	1.05134	0.012872	-0.03383	-0.000559	-0.0101093	0.0184642	-0.0301354			3	0	2	0	0	0			0.770642	6.39332	3.04717	3.02908	2.43349	3.75109	2.39802
0.60881	1.03407	0.191242	1.01464	0.705749	1.3691	0.0246801	-0.023651	0.00572348	-0.0234586	0.0350877	-0.0157478			2	0	2	0	0	0			0.688073	7.36022	2.39405	3.91469	2.05033	4.11088	2.27586
0.671585	1.76012	0.494105	1.36977	0.688707	0.983073	0.0350056	-0.048196	0.0206681	-0.0152534	0.0465776	-0.009528			2	1	1	0	0	0			0.559633	5.91285	2.24222	4.08239	2.49631	3.80959	2.39417
0.417742	1.25486	0.484398	1.25041	0.724258	1.33432	0.0309543	-0.0442653	0.0218039	-0.0160651	0.0285035	-0.0220329			4	1	4	0	0	0			0.899083	5.68659	2.36168	4.61372	2.37486	4.25535	2.52033
0.430591	1.36596	0.905633	0.556566	0.73561	1.64246	0.0275791	-0.0242104	0.0191198	-0.0079047	0.05434	-0.0344841			3	0	5	1	1	0			0.614679	5.29618	2.00507	4.19927	2.41531	4.98094	2.03468
0.59522	1.32593	0.262157	0.3643	0.477123	1.02645	0.0338536	-0.0313846	0.0257654	-0.0097623	0.0488359	-0.0249094			4	0	2	0	1	0			0.811881	5.09334	2.2567	4.24187	2.78092	5.6556	2.38437
0.740718	1.43298	0.329272	0.575231	0.688151	1.12434	0.0405459	-0.0436543	0.0275413	-0.000413	0.0541622	-0.0190398			4	0	1	0	3	0			0.614679	4.13066	2.33848	3.7132	2.26571	4.44141	2.27529
0.799976	1.21702	0.52785	0.896111	0.724403	1.16133	0.0448479	-0.0317022	0.00589306	0.00327399	0.0137894	-0.0154035			2	0	0	1	0	1			0.770642	4.34153	2.12564	4.11391	2.20479	4.52177	3.78552
0.496667	1.23453	0.103967	1.06735	0.794917	1.23585	0.0275689	-0.0441164	-0.0013176	0.00709372	0.00829355	0.00509794			6	0	2	0	1	1			0.651376	6.36566	2.01813	4.06061	2.49275	4.24283	3.19058
0.682241	1.44825	0.321668	1.26525	0.980199	0.723708	0.0545355	-0.0341	0.0382822	-0.0020057	0.0182836	0.0297152			7	0	0	2	2	1			0.990826	5.49935	2.69033	3.70985	2.49688	4.80672	3.20374
0.82133	1.6572	0.25425	1.75203	0.943368	0.633393	0.0236349	-0.0255693	0.0354068	-0.0063368	0.0124628	-0.0212816			1	0	3	0	1	0			0.669725	4.00755	2.12614	4.18301	2.23558	3.58819	2.9674
0.582552	2.06043	0.11937	1.21512	1.1005	0.721272	0.0248124	-0.0429747	0.0409483	0.00221384	0.0190653	-0.008017			5	1	1	1	1	0			0.944954	3.5718	2.32174	4.33114	2.33053	4.1003	2.65811
0.717927	1.64185	0	1.03136	0.67562	0.805902	0.0090994	-0.0295202	0.0281498	-0.0028116	0.0164467	-0.007124			3	0	2	2	7	0			0.889908	3.8438	2.19822	4.26477	2.76008	4.10084	2.45254
0.781008	1.77772	0.181426	2.15612	0.487561	1.13386	0.0114372	-0.0275559	0.0130119	0.00107923	0.0217634	-0.008321			2	3	2	0	2	0			0.87156	3.40924	2.52209	3.59333	2.67671	4.34016	2.45029
0.956953	1.61082	0	1.87889	0.944777	0.836842	0.00228582	-0.0521906	0.0250885	-0.0079531	0.0231954	0.00521777			0	0	1	1	1	2			0.834862	3.14208	2.66178	4.74635	2.99811	4.02994	2.41504
1.68219	0.771399	0.198998	1.49639	1.11332	0.88444	-0.0425329	0.0333315	0.0256655	-0.0082505	0.0327416	-0.018163			0	4	2	1	2	0			0.623853	2.92636	3.62249	4.42944	2.67126	4.69543	2.7918
1.32211	0.841436	0.377867	1.35213	0.707462	1.01207	-0.0063807	0.00581847	0.0328945	-0.0288235	0.0199263	-0.0186453			1	2	5	0	4	2			0.633028	3.22537	3.54209	6.12739	2.08442	5.20773	2.68135
1.33878	1.23766	0.245699	1.4772	0.664747	0.999774	0.00618927	-0.0043651	0.0296849	-0.0245882	0.00360331	-0.0259694			0	1	4	1	2	0			0.568807	3.73064	3.17015	4.62656	2.3008	5.25182	2.54171
1.16399	0.39505	0.273954	0.663765	0.554384	1.16236	-0.0080731	0.0106345	0.0383861	0.0228651	0.033137	-0.001535			1	2	2	3	2	0			0.816514	3.65423	3.03707	5.22304	2.4346	4.40978	2.28753
0.448508	0.743196	0.201932	1.59198	0.584457	0.890842	0.00824427	0.0405734	0.0482399	0.0119862	-0.0061675	-0.0063468			2	0	1	2	1	1			0.990291	4.19025	3.27036	3.60088	2.65721	4.20443	3.58528
0.628104	0.477241	0.412996	1.74993	0.417306	0.978173	0.0118951	0.0173967	0.0323221	-0.000104	0.0024302	-0.0155799			4	3	2	3	0	2			0.697248	4.21064	5.20982	3.99835	3.18154	8.82413	3.10835
0.515781	0.877275	0.280978	1.24795	0.673932	0.640178	0.0102837	0.0142285	0.0262228	-0.0124394	0.0148063	0.00723926			2	1	1	0	3	0			0.715596	4.38877	4.53382	4.55886	2.49379	7.22626	2.73929
0.287392	0.61228	0.0673105	1.50299	0.475523	0.753273	0.0063852	0.0414738	0.0209429	0.0144932	0.0241087				2	3	2	1	1	2			0.844037	4.96629	4.01416	4.55465	2.50902	6.11013	2.77219
0.7789	0.767228	0.305071	1.65674	0.603898	1.1005	0.0263387	0.0440027	0.0361783	0.0184929	0.0187519				0	2	0	0	0	1			0.486239	4.04542	4.9138	5.87368	2.03249	4.39009	2.56522
1.10107	0.731099	0.0589148	1.04791	0.693312	1.02299	0.0330624	0.0115008	0.0196111	-0.0048826	0.0353024	-0.0166126			3	1	1	0	2	0			0.807339	4.44871	4.28767	5.34837	2.38854	6.53968	3.10538
0.544646	0.617265	0.404858	0.617519	0.601344	0.989965	0.0345706	-0.0018322	0.0399899	-0.0088235	0.028396	-0.0133921			0	1	1	0	2	0			0.807339	3.6766	3.55277	4.22001	2.28149	5.21389	2.99252
0.927356	0.921783	0.629779	0.958275	0.708108	1.23012	0.0465174	0.00434132	0.0275716	-0.0147207	0.0461103	-0.0186088			4	0	2	0	4	1			0.972477	4.42847	3.07021	4.29705	2.48316	7.61548	2.46233
0.565805	0.729663	0.422396	2.42744	0.446291	0.946387	0.0468905	-0.0151704	0.0437095	0.00258936	0.0324981	-0.0087439			5	0	2	0	3	1			0.770642	4.78052	2.88984	5.93477	2.45777	9.51027	3.34585
0.749433	1.10654	0.299076	2.06404	0.614254	1.18101	0.0399236	0.00185375	0.00970774	-0.0049827	0.0455808	-0.0222911			1	0	2	0	5	0			0.979798	4.91667	3.15831	5.71138	2.2469	6.28156	2.58013
0.717467	0.764612	0.226408	0.879938	0.598272	1.41552	0.0389182	0.00360682	0.0189065	-0.0033589	0.023587	-0.0170381			3	1	1	0	4	0			0.550459	3.93073	4.23983	4.18248	1.99616	6.76611	2.41331
0.656985	0.937701	0.273954	0.666702	0.759862	1.09497	0.0267746	0.0182316	0.0286146	-0.0200582	0.0417192	-0.0249391			1	1	4	0	6	1			0.93578	3.7119	4.05945	4.31847	2.56	7.34721	2.35992
0.922616	0.703275	0.117074	0.936061	0.598812	1.42056	0.0375538	-0.0142968	0.0277889	-0.0094181	0.0385163	-0.0290804			2	1	1	0	4	0			0.8	4.72537	3.58482	5.17175	2.41696	4.88338	2.03233
0.457502	0.391842	0.621054	2.33927	0.562571	1.17435	0.0598799	0.014239	0.0233089	-0.0218841	0.0413385	-0.034115			2	2	1	0	2	0			0.788991	4.81597	4.50737	5.04881	2.35714	4.38854	2.22311
0.613008	0.877658	0.249049	0.625783	0.649958	1.12491	0.0341134	-0.0077982	0.0439157	-0.0040609	0.0461225	-0.0275638			0	2	4	0	4	0			0.862385	3.94919	5.05211	4.22067	2.06917	6.4	2.22321
1.00626	0.829321	0.278408	1.04612	0.752266	1.35124	0.0500616	-0.0029549	0.00307442	0.0152969	0.0532758	-0.0525181			1	2	0	1	1	0			0.743119	3.47348	4.45193	3.90874	2.14758	5.68238	2.37855
0.647137	0.81839	0.179446	0.89821	0.427695	1.29332	0.0357165	-0.0130835	0.0336665	0.00207064	0.0354904	-0.03383			2	0	1	0	5	0			0.776699	3.70903	3.16936	4.36953	2.95147	6.06623	3.04717
0.546992	1.17356	0.936595	1.73939	0.759236	1.03407	0.0430539	0.00954692	0.0287671	-0.0069047	0.046125	-0.023651			0	0	2	0	6	0			0.752294	3.64678	3.1661	4.6628	2.42871	6.86573	2.39405
0.445359	1.07907	0.794069	0.902436	0.651181	1.76012	0.0353015	-0.0224562	0.052799	-0.0092319	0.0235438	-0.048196			2	0	5	0	2	1			0.767123	2.96192	3.2451	5.01831	2.43716	5.99145	2.24222
0.765004	1.35162	0.56036	1.5674	0.530664	1.25486	0.0104988	-0.003914	0.0219226	-0.0114587	0.0303351	-0.0442653			0	0	3	0	2	1			0.201835	2.96628	2.94981	4.20029	3.05815	7.41974	2.36168
1.05361	0.883103	0.633087	0	0.350867	1.36596	0.0307707	-0.0161856	0.0280657	-0.038344	0.0502192	-0.0242104			1	0	3	3	0	0			0.93578	3.10494	3.27957	5.01059	0	5.24651	2.00507
0.646445	1.60256	1.12327	0.365272	0.466798	1.32593	0.0346365	-0.0061862	0.0504656	0.00871844	0.0367076	-0.0313846			0	1	1	1	2	0			0.651376	3.0876	3.05035	3.74523	2.1471	5.35619	2.2567
0.526061	1.09063	0.460427	0.298425	0.513157	1.43298	0.0502032	0.0186171	0.0337573	0.0163312	0.0490948	-0.0436543			1	0	2	0	4	0			0.853211	3.32148	2.82104	4.41573	2.43024	7.07368	2.33848
0.806427	0.696733	1.17074	0.68775	0.515581	1.21702	0.0174335	0.00847714	0.0333637	-0.0189857	0.0589081	-0.0317022			2	0	0	0	1	0			0.788991	3.61601	3.26103	4.19941	2.50901	7.83254	2.12564
0.637748	0.720699	1.42982	0.906209	0.432632	1.23453	0.0303208	0.0186605	0.0256425	-0.014358	0.0602963	-0.0441164			2	1	1	0	2	0			0.59633	3.52467	4.36042	3.53922	3.18993	8.57431	2.01813
0.738907	0.451375	0.551922	0.747147	0.886934	1.44825	0.0541938	0.0173958	0.0223429	0.0116767	0.031894	-0.0341			2	2	0	0	0	0			0.614679	5.54969	4.11954	3.31066	2.34359	5.25933	2.69033
0.63357	0.708791	1.13868	0.858545	0.600357	1.6572	0.0503776	-0.0038069	0.0505331	-0.0170284	0.0352167	-0.0255693			2	1	2	0	2	0			0.275229	4.80698	4.96174	3.8461	2.21647	6.78039	2.12614
0.742157	0.514511	1.45183	1.15837	0.675941	2.06043	0.0333022	0.0401683	0.0217317	0.00847892	0.0547361	-0.0429747			0	2	1	0	3	1			0.816514	3.87379	4.46298	4.17121	2.49488	7.82141	2.32174
0.888862	0.722652	1.2742	0.581506	0.606473	1.64185	0.0395078	0.020224	0.0330006	-0.0229081	0.0287458	-0.0295202			0	4	3	0	6	0			0.954128	3.81747	5.01584	3.6031	2.37032	8.33946	2.19822
0.928129	0.720699	2.26497	0.958839	0.478618	1.77772	0.0184642	0.0322683	0.0395265	-0.0017685	0.0353635	-0.0275559			0	1	5	0	14	3			0.844037	3.75109	4.13487	3.08866	2.47212	5.95165	2.52209
0.705749	0.609301	1.29058	2.30582	0.4022	1.61082	0.0350877	0.00569074	0.00778452	0.007024	0.0511873	-0.0521906			0	1	3	0	9	0			0.66055	4.11088	3.94493	2.88399	3.05237	7.68996	2.66178
0.688707	1.17801	1.56366	1.91942	0.613008	1.68219	0.0465776	0.0355159	0.0106798	0.00475511	0.037546	-0.0425329			0	0	2	2	5	0			0.779817	3.80959	3.48331	2.7988	3.0326	9.65984	2.92636
0.724258	0.501946	1.95183	0.434847	0.553442	1.32211	0.0285035	0.0121771	-0.0066791		0.0493417	-0.0063807			0	0	2	1	4	1			0.761468	4.25535	3.63183	3.32229	1.8794	8.06912	3.22537
0.73561	0.908614	1.16722	1.75611	0.505215	1.33878	0.05434	5.42e-05	0.000711	0.000267	0.0223408	0.00618927			1	0	2	2	3	0			0.577982	4.98094	3.1812	4.59773	2.97212	7.63874	3.73064
0.477123	0.708908	1.36089	2.72412	0.586466	0.749433	0.0488359	0.0174653	-0.0245721	-0.0016249	0.0346978	0.0399236			1	0	1	1	3	1			0.678899	5.6556	3.52278	4.02557	2.69706	6.77057	4.91667
0.688151	1.05134	0.909391	1.93835	0.549104	0.717467	0.0541622	0.0131865	-0.0020365	-0.0016983	0.0351638	0.0389182			3	0	3	1	7	3			0.899083	4.44141	3.08773	3.34073	2.73372	7.07565	3.93073
0.724403	1.11965	1.42233	2.2636	1.03056	0.656985	0.0137894	0.00369126	-0.0058617	-0.0211965	-0.0094621	0.0267746			0	1	2	1	9	1			0.678899	4.52177	2.8373	3.65118	2.45603	7.56427	3.7119
0.794917	0.938939	1.88709	0.887814	0.803584	0.922616	0.00829355	0.0136616	-0.0272455	-0.0210773	0.023522	0.0375538			1	4	1	1	7	2			0.963303	4.24283	2.67897	3.04792	2.28753	6.37001	4.72537
0.980199	0.670478	1.35048	2.77924	0.827685	0.457502	0.0182836	0.0189127	-0.0474321	-0.0370772	-0.0068132	0.0598799			2	7	1	0	3	2			0.504587	4.80672	2.5945	3.01759	2.26692	3.59655	4.81597
0.943368	0.716549	1.5805	0.997405	0.727608	1.05361	0.0124628	0.00818959	-0.0067686	-0.0074485	0.00757758	0.0307707			1	0	1	1	3	1			0.0862069	3.58819	3.2	2.91581	2.30886	5.06825	3.10494
1.1005	0.612327	1.30216	0.949032	1.39781	0.646445	0.0190653	-0.0010925	-0.0235675	-0.0382611	0.00763268	0.0346365			1	1	1	0	1	0			0.697248	4.1003	2.86123	3.02828	2.43964	2.49433	3.0876
0.67562	0.834372	1.14745	1.52197	1.16168	0.960328	0.0164467	0.00898412	-0.0206773	-0.0067481	0.0118707	0.0005			7	2	2	0	2	1			0.87156	4.10084	3.14718	3.0095	2.872	2.93257	2.92625
0.487561	0.724124	1.24771	2.57028	0.622398	1.12871	0.0217634	0.0060954	-0.0403491	-0.0323685	0.0173699	-0.0258204			2	1	0	0	4	0			0.66055	4.34016	3.10214	2.51752	2.56808	8.22046	3.2933
0.944777	0.765953	1.77508	2.30639	0.564357	1.29879	0.0231954	0.0143094	-0.0295712	-0.0122917	0.0284121	-0.0093735			1	2	0	1	8	1			0.678899	4.02994	2.92325	2.73173	2.67664	11.5749	2.40426
1.11332	0.667137	1.55803	2.9463	0.669691	1.25422	0.0327416	-0.0010194	-0.0585696	-0.0277734	0.0333824	-0.0222357			2	2	0	0	9	0			0.807339	4.69543	3.32309	2.63848	2.69143	14.3929	2.65695
0.707462	0.840023	2.12603	0.324206	0.690731	1.42364	0.0199263	0.0168414	-0.0379531	-0.0164882	0.0296893	-0.0130629			4	0	0	1	10	0			0.926606	5.20773	3.67167	2.5461	2.64239	11.192	2.56364
0.664747	0.411734	1.06909	2.35181	0.34631	1.24408	0.00360331	0.00821945	-0.0419701	-0.0011974	0.0356064	0.0115819			2	0	2	3	11	1			0.715596	5.25182	3.84433	2.42468	3.36356	13.8284	2.41876
0.554384	0.61169	0.446361	2.29937	0.575146	1.12703	0.033137	0.0257713	-0.0344182	-0.0370293	0.018132	0.0147441			2	2	0	2	4	0			0.880734	4.40978	4.91366	2.29548	3.12108	13.9804	2.35996
0.584457	0.49791	0.617941	1.94051	0.731574	1.04211	-0.0061675	0.0202115	-0.0236523	-0.0344029	0.025289	-0.0083382			1	1	0	3	8	0			0	4.20443	4.2064	2.27474	2.8386	15.7083	2.41667
0.960328	0.66769	1.49212	1.77336	0.538704	0.984889	0.0005	0.0266289	-0.0164564	-0.0444923	0.0501614	-0.0106629			1	1	1	0	7	0			0.669725	2.92625	5.12974	2.33297	3.20081	10.8624	2.30761
1.12871	0.765913	0.584124	0.472334	0.344661	1.18515	-0.0258204	0.0295502	-0.0307564	-0.0397172	0.0418998	0.00995125			0	3	0	0	11	1			0.394495	3.2933	4.61986	2.13416	2.66154	16.1366	2.46999
1.29879	0.658416	0.624041	1.28205	0.780299	0.994679	-0.0093735	0.0313455	-0.016487	-0.0401205	0.0451824	0.0064876			1	2	1	1	3	1				2.40426	5.59463	2.28962	2.72686	11.5311	3.03516
1.25422	0.660399	2.42495	0.976356	0.789691	1.04809	-0.0222357	0.0181584	-0.052888	-0.0102783	0.0251845	0.00275967			0	4	0	0	7	0			0.669725	2.65695	4.09898	2.50386	2.47023	12.8385	2.4894
1.42364	0.428987	2.28797	1.46862	0.385579	1.32697	-0.0130629	0.00709712	-0.0563577	-0.0407056	0.0568693	-0.0112741			0	0	1	3	7	0			0.989899	2.56364	5.46638	2.27426	2.53938	12.6668	2.74862
1.24408	0.584229	1.69035	1.53907	0.505698	1.18013	0.0115819	0.0473787	-0.0385845	-0.0468439	0.0161758	-0.0238318			1	4	1	0	6	1			0.66055	2.41876	4.60881	2.17552	2.89059	11.2889	3.06313
1.12703	0.535904	0.791422	0.953805	0.601344	1.67191	0.0147441	0.028407	-0.0636827	-0.0237424	-0.0094929	-0.0369397			0	3	0	1	9	1			0.504587	2.35996	5.45163	2.08345	2.57717	14.4079	2.83819
1.04211	0.827685	0.638339	2.03614	0.537618	1.62331	-0.0083382	0.00638761	-0.0284736	-0.0237487	0.0479105	-0.0263275			0	4	0	1	3	1			0.724771	2.41667	5.23686	2.08608	2.89788	10.4058	2.90622
0.984889	1.03498	0.306094	1.31648	0.479386	1.67746	-0.0106629	0.0246372	-0.0125596	-0.027948	0.0666734	-0.0273478			0	4	0	1	7	0			0.605505	2.30761	5.10691	1.96125	3.1202	10.2085	2.44479
1.18515	0.718272	1.56711	1.99758	0.491788	1.28964	0.00995125	0.0275382	-0.0131687		0.0202022	-0.0349879			1	4	0	0	9	1			0.743119	2.46999	4.9572	2.24249	2.87801	15.0191	2.65256
0.994679	0.792968	0.839246	1.63743	0.511219	1.1931	0.0064876	0.0130345	0.00375423	-0.0048294	0.0292768	-0.0242447			1	5	0	0	9	0			0.688073	3.03516	4.33504	2.83452	2.87904	15.2352	2.48992
1.04809	1.15068	1.11818	1.28751	0.457783	1.02561	0.00275967	-0.0181177	-0.0292578	-0.0118772	0.048614	-0.0217298			0	0	1	0	14	1			0.990741	2.4894	5.02809	2.45614	2.84607	16.8243	2.5265
1.32697	0.627178	0.91318	2.21013	0.218932	1.38714	-0.0112741	0.0104145	-0.037379	-0.0344265	0.0403912	-0.0274327			0	2	1	0	6	0			0.724771	2.74862	3.62292	2.44511	2.8364	18.4865	2.66993
1.18013	1.01114	0.444937	2.09926	0.491537	1.08191	-0.0238318	-0.0145051	-0.0386688	-0.000562	0.0251457	-0.0058478			1	1	2	1	8	0			0.844037	3.06313	3.10554	2.50847	2.79983	13.0339	2.6297
1.67191	0.737397	1.18662	1.6517	0.681555	1.38267	-0.0369397	-0.0061568	-0.0218595	-0.0062827	0.0285371	-0.0188294			1	0	0	0	5	0			0.59633	2.83819	3.20295	2.84059	3.19082	9.18371	2.7315
1.62331	0.865264	0.233483	0.97344	0	1.80785	-0.0263275	0.00495166	-0.0654477	-0.0349729	0.00106853	-0.0181742			1	0	1	0	2	0			0.770642	2.90622	3.14818	2.51534	2.92381	2.64865	2.41359
1.67746	0.812983	0	0.166033	0.34187	1.37319	-0.0273478	0.0233657	-0.045688	-0.0361875	-0.0126171	-0.0146863			0	0	0	2	2	0			0.504587	2.44479	4.01319	2.91454	3.50355	1.4375	3.05352
1.28964	0.614639	0.586625	0.253661	0.216796	1.09158	-0.0349879	0.0305819	-0.0480942	-0.0359063	0.0183259	-0.0472614			1	2	2	2	1	0			0.633028	2.65256	4.27749	3.4223	3.5798	2.87435	2.64066
1.1931	0.610003	1.09166	0.330065	0.582126	1.17435	-0.0242447	0.0354249	-0.0461249	0.0115942	0.0336137	-0.0089495			0	5	1	0	2	0			0.357798	2.48992	4.94154	3.68662	3.46099	3.67879	2.49804
1.02561	0.794302	0.510473	0	0.771399	1.4557	-0.0217298	0.0152431	-0.041278	-0.0044657	0.0333315	-0.0216301			1	6	0	0	4	0			0.834862	2.5265	5.49334	2.95282	2.06623	3.62249	3.11443
1.38714	0.554206	0.513985	0.421468	0.841436	1.42381	-0.0274327	0.0168842	-0.0545496	-0.0124691	0.00581847	-0.0108043			0	0	1	2	2	0			0.53211	2.66993	3.55509	2.50429	4.28793	3.54209	3.11749
1.08191	0.734597	0.177508	0.338215	1.23766	1.55317	-0.0058478	0.0144087	-0.026586	-0.027485	-0.0043651	0.00656384			0	3	0	1	1	0			0.825688	2.6297	3.66742	2.41964	3.24766	3.17015	2.3297
1.38267	0.780118	0.106597	0	0.39505	1.59324	-0.0188294	0.0300883	-0.0290724	0.00125389	0.0106345	-0.008135			0	0	0	3	2	1			0.642202	2.7315	3.81577	2.2116	3.79605	3.03707	3.16507
1.80785	1.21924	0.531949	0.18764	0.743196	1.40869	-0.0181742	-0.0040131	-0.0189155	-0.0192609	0.0405734	-0.028425			0	2	4	1	0	0			0.376147	2.41359	3.52821	2.93045	2.98684	3.27036	3.0689
1.37319	1.36398	0.123681	0.263417	0.571156	0.85806	-0.0146863	-0.01545	-0.0233307	-0.0355019	0.0285863	0.00502407			0	1	3	0	3	0			0.651376	3.05352	3.14591	3.33782	3.0146	4.8423	3.3563
1.09158	1.16265	0.537165	0.777598	0.910788	0.728224	-0.0472614	0.02444	-0.0303958	-0.0566327	0.0330836	0.00740979			0	2	2	1	3	3			0.311927	2.64066	3.15463	2.68682	2.42023	5.08309	2.79686
1.17435	1.15939	0.519071	1.66033	0.597554	0.838926	-0.0089495	0.0177937	-0.0304482	-0.0431032	0.0441303	-0.0067633			0	0	4	1	5	4			0.633028	2.49804	2.97632	2.56282	2.64437	6.10172	2.80188
1.4557	0.850586	0.699186	1.31594	0.477123	0.80128	-0.0216301	-0.0011444	-0.005387	-0.0515665	0.0431934	0.0159197			0	0	1	0	0	4			0.541284	3.11443	3.43641	2.5362	2.83352	6.64848	2.86863
1.42381	0.968787	0.788357	1.2884	0.656985	1.33092	-0.0108043	-0.0153057	-0.0054895	-0.0440251	0.0487932	0.0149379			0	4	1	0	1	1			0.897196	3.11749	2.68715	3.1001	2.58176	5.89552	2.7722
1.55317	1.48896	0.523062	1.31648	0.394588	1.28096	0.00656384	-0.0437587	-0.0084179	-0.045325	0.0477016	-0.0051183			0	1	2	0	3	1			0.917431	2.3297	2.63665	3.77408	2.83514	6.53391	2.70952
1.59324	1.41089	0.653828	0.725172	0.612405	0.455271	-0.008135	-0.0150411	0.00238584	-0.0325707	0.0542165	0.0166376			1	7	1	0	0	2				3.16507	3.49415	3.45045	3.97514	4.49078	3.81335
1.40869	0.882077	0.594117	0.387671	0.391323	0.468944	-0.028425	-0.0305682	-0.0079926	-0.0245354	0.0246887	0.0356672			0	2	0	2	2	0			0.807339	3.0689	3.17868	3.81924	2.75615	4.7645	3.09515
0.85806	1.75631	0.394584	0.513664	0.515857	0.703682	0.00502407	-0.0288477	0.0296402	-0.0261047	0.00685735	0.0113005			0	3	4	0	1	3			0.926606	3.3563	2.90142	3.76175	2.35575	4.04928	3.32799
0.417306	1.61405	0.641578	1.10623	0.671506	0.631789	0.0024302	-0.0460187	0.0104726	-0.000786	0.0414485	0.0251422			0	1	4	1	2	1			0.715596	8.82413	2.89752	4.40597	2.68953	4.46059	3.40747
0.673932	1.92238	0.666555	0.435836	0.674309	0.651522	0.0148063	-0.0428407	-0.002848	-0.0172983	0.0316637	0.0104831			3	1	0	0	1	1			0.844037	7.22626	2.5761	3.09028	2.70824	6.64544	5.1316
0.475523	1.47811	0.582881	0.549128	0.7901	1.34096	0.0241087	-0.0287442	0.00141397	-0.019562	0.0335234	0.00556143			1	0	2	0	1	1			0.908257	6.11013	2.26407	3.61909	2.59521	5.36861	3.58919
0.603898	1.31144	0.769201	0.968796	0.350867	0.911134	0.0187519	-0.0492573	0.00790437	-0.0515089	0.0337851	-0.0098608			0	0	0	0	0	0			0.495413	4.39009	2.49306	2.83796	2.27095	4.25892	3.54834
0.693312	1.48144	0.317076	0.576745	0.528217	0.729663	0.0353024	-0.0361779	-0.0280355	0.000343	0.0517791	-0.0151704			2	0	2	0	0	0			0.724771	6.53968	2.16175	2.7234	2.44645	5.09748	2.88984
0.601344	1.52538	0.894824	0.0502668	0.71109	0.501946	0.028396	-0.045692	-0.0139373	-0.0398516	0.0403324	0.0121771			2	0	1	0	3	0			0.844037	5.21389	2.35196	2.46845	2.26619	4.6522	3.63183
0.708108	1.68719	1.23961	0.190687	0.680252	0.908614	0.0461103	-0.034748	-0.0132168	-0.0182942	0.00665565	5.42e-05			4	0	0	0	1	0				7.61548	2.28689	3.00624	2.03988	3.67079	3.1812
0.446291	1.75968	2.29183	0.57173	0.349552	0.708908	0.0324981	-0.0349593	-0.0127499	-0.0029777	0.0505669	0.0174653			3	0	2	2	1	0			0.642202	9.51027	2.63895	2.74958	2.46948	3.84251	3.52278
0.614254	1.60861	2.56657	0.948758	0.435523	1.05134	0.0455808	-0.0427695	-0.0204764	-0.0434524	0.0524066	0.0131865			5	0	4	0	0	0			0.825688	6.28156	2.27406	2.87812	2.11415	5.63312	3.08773
0.598272	1.5964	1.77807	1.75331	0.572863	1.11965	0.023587	-0.0259088	-0.0088384	-0.0360309	0.0314239	0.00369126			4	1	4	0	4	1			0.706422	6.76611	2.49682	3.15284	2.07454	6.07205	2.8373
0.759862	1.42737	1.50588	0.678362	0.70119	0.938939	0.0417192	-0.0373793	0.0130006	-0.0419852	0.0461003	0.0136616			6	0	1	0	3	4			0.825688	7.34721	2.65193	3.30828	2.13498	5.36642	2.67897
0.598812	1.60139	1.73154	0.419317	0.541534	0.670478	0.0385163	-0.0123301	-0.0037455	-0.0435758	0.0533123	0.0189127			4	2	5	0	3	7			0.853211	4.88338	2.44094	3.66747	2.49079	4.68986	2.5945
0.562571	1.20686	0.669814	0.503823	0.779703	0.716549	0.0413385	-0.0117538	-0.0267718	-0.0573105	0.0269015	0.00818959			2	0	3	1	1	0			0.752294	4.38854	2.33857	3.08754	2.17638	5.80249	3.2
0.649958	1.37961	1.47923	1.62057	0.428837	0.612327	0.0461225	-0.0227162	-0.0147742	-0.0365858	0.019065	-0.0010925			4	0	1	0	1	1			0.989899	6.4	2.27149	4.07982	2.18111	5.72005	2.86123
0.752266	1.18964	2.34818	1.77418	0.644425	0.834372	0.0532758	-0.0167024	-0.0196903	-0.0449159	0.0299848	0.00898412			1	0	1	0	1	2			0.715596	5.68238	2.21978	2.4269	2.1268	4.40453	3.14718
0.427695	1.36748	2.07149	1.51102	0.659076	0.724124	0.0354904	-0.0072665	-0.0450307	-0.0562281	0.0487561	0.0060954			5	0	0	0	1	1			0.568807	6.06623	3.05843	3.14741	2.12704	5.63544	3.10214
0.759236	0.733311	1.19384	0.802376	0.498427	0.742346	0.046125	-0.0063144	-0.0225018	-0.0282869	0.0342999	0.0268301			6	0	3	0	4	1			0.963303	6.86573	2.67942	3.29828	2.3923	5.34923	3.56469
0.651181	1.38429	1.42555	0.150524	0.510436	0.892581	0.0235438	-0.0040134	-0.0189019	-0.063453	0.00661207	-0.000796			2	2	0	1	2	3			0.816514	5.99145	2.94091	2.57967	2.18851	4.13625	3.72082
0.530664	1.13128	0.776388	1.21267	0.554489	1.03522	0.0303351	-0.0272049	-0.0399726	-0.0474557	0.0516752	-0.0144258			2	4	0	0	1	0			0.853211	7.41974	2.65517	2.5016	2.38471	5.65175	3.54192
0.350867	1.57358	3.23659	0.323059	0.412967	0.627178	0.0502192	-0.039742	-0.0153665	-0.0237113	0.0564484	0.0104145			0	2	1	0	0	2			0.862385	5.24651	2.68591	2.54883	2.50426	4.7413	3.62292
0.466798	1.69929	0.902436	0.163717	0.418485	0.998501	0.0367076	-0.0205923	-0.0391704	-0.0190432	0.0377974	-0.009478			2	1	0	0	0	1			0.59633	5.35619	2.65052	2.59202	2.03666	6.55317	4.26534
0.513157	1.41818	0.968796	0.565383	0.620561	1.03575	0.0490948	-0.0114867	-0.0457891	-0.0263809	0.0217808	0.0115536			4	2	0	0	1	0			0.899083	7.07368	2.86721	2.02165	2.13909	5.26542	3.42846
0.515581	1.53123	1.7782	0.707393	0.727852	0.816897	0.0589081	-0.0349201	-0.0531789	-0.0224805	0.0490194	0.00149593			1	1	0	0	1	2			0.568807	7.83254	2.75869	2.3274	2.23602	4.06215	3.48351
0.432632	1.61416	1.30159	1.55068	0.72952	1.10605	0.0602963	-0.0286834	-0.0354348	-0.0191378	0.0568775	0.0250899			2	0	1	1	2	1			0.697248	8.57431	2.98064	2.67083	2.09931	4.46006	2.6521
0.886934	1.98407	0.950816	1.47053	0.571675	0.955572	0.031894	-0.0433075	-0.0169909	-0.0030478	0.0342325	0.0138312			0	2	0	0	3	1			0.688073	5.25933	2.66225	1.97803	2.20305	4.49931	3.4223
0.600357	1.65675	0.623912	0.421468	0.68374	1.66933	0.0352167	-0.0326428	-0.0312545	-0.0309509	0.0283236	-0.0140389			2	0	0	0	4	0			0.706422	6.78039	2.54852	2.54264	2.69793	5.2686	2.87868
0.675941	1.81595	0.669541	0.444937	0.51105	1.30837	0.0547361	-0.0451342	-0.0344888	-0.044761	0.0377936	-0.0164268			3	0	0	0	2	0			0.53211	7.82141	2.03186	2.11484	2.35232	5.39871	2.7892
0.606473	1.5649	0.495844	1.02174	0.376133	1.16122	0.0287458	-0.0397874	-0.0293768	-0.0448846	0.0556606	-0.0273089			6	1	0	0	0	0			0.678899	8.33946	2.21223	2.03632	3.10226	4.57508	3.27042
0.478618	1.4741	1.59531	0.869695	0.767123	0.994389	0.0353635	-0.0281267	-0.0419251	-0.022671	0.0323369	-0.0165759			14	2	0	0	1	1			0.93578	5.95165	2.92928	2.42874	2.17009	4.96218	2.94758
0.4022	1.61793	0.521265	1.09582	0.571156	0.652154	0.0511873	-0.0252068	-0.0170159	0.00270685	0.0216327	-0.0188297			9	0	0	0	1	3			0.761468	7.68996	2.51351	2.21687	2.5545	3.90564	2.54496
0.613008	1.63738	0.353489	1.76194	0.677608	1.10394	0.037546	-0.0161452	-0.0301354	-0.0472092	0.0313108	0.000497			5	7	0	0	1	3			0.633028	9.65984	2.45433	2.39802	2.66351	3.3528	3.2627
0.553442	1.08288	0.129836	1.3195	0.845599	1.01584	0.0493417	-0.0427742	-0.0157478	-0.032844	0.0473917	0.00839789			4	2	0	1	2	3			0.449541	8.06912	2.57781	2.27586	3.45269	3.4124	2.83952
0.505215	1.37194	0.189369	0.964227	0.545314	0.82411	0.0223408	-0.0054827	-0.009528	-0.0427536	0.023519	-0.0235496			3	0	0	1	3	0			0.889908	7.63874	2.35507	2.39417	2.75109	5.821	2.50433
0.586466	1.31451	0.759226	1.10045	0.559033	1.17188	0.0346978	-0.0114632	-0.0220329	-0.0802027	0.0354357	-0.0065834			3	1	0	1	3	1			0.431193	6.77057	2.30272	2.52033	2.69202	5.62132	2.42708
0.549104	1.81355	0.074444	0.635624	0.372812	1.09034	0.0351638	-0.0403494	-0.0344841	-0.0679273	0.0259682	-0.0126333			7	0	0	2	1	0			0.394495	7.07565	2.2016	2.03468	3.13846	4.13656	2.21146
1.03056	1.18515	0.740416	1.81215	1.34317	1.03171	-0.0094621	-0.0275736	-0.0249094	-0.0254474	-0.0101784	-0.0027779			9	0	0	2	0	0			0.953704	7.56427	2.40609	2.38437	4.56684	3.37606	2.80146
0.803584	1.71797	0.523062	1.61149	1.22174	1.12977	0.023522	-0.0172967	-0.0190398	-0.0037506	-0.0094708	-0.0119547			7	0	0	1	1	0			0.798165	6.37001	2.72477	2.27529	3.75154	3.86583	2.14271
0.827685	1.4301	1.51432	0.179055	1.13386	1.12385	-0.0068132	-0.0395326	-0.0154035	-0.0244705	0.019844	-0.0262241			3	1	1	0	2	1			0.844037	3.59655	2.36773	3.78552	2.76087	3.03168	2.57424
0.727608	1.83122	0.878997	0.569419	0.482328	1.11807	0.00757758	0.00156288	0.00509794	-0.0592443	0.0129138	0.00142347			3	1	1	1	3	1			0.926606	5.06825	2.97146	3.19058	2.37716	3.4219	2.46435
0.728224	1.07422	0.629122	0.672655	0.700679	1.23509	0.00740979	-0.0047299	0.0297152	-0.0331168	0.0219688	-0.0077955			3	2	1	0	5	1			0.853211	2.79686	2.55748	3.20374	2.63734	3.82272	2.97356
0.838926	1.75217	0.307813	1.10886	0.87429	1.01114	-0.0067633	0.00550016	0.00714316	-0.0239604	0.0257527	-0.0145051			4	1	2	0	1	1			0.788991	2.80188	2.78204	2.83969	2.91784	3.85684	3.10554
0.80128	1.10029	1.10623	0.679786	0.753867	0.737397	0.0159197	-0.0137805	-0.0212816	-0.034289	0.0084658	-0.0061568			4	0	0	0	1	0			0.220183	2.86863	2.58098	2.9674	3.60646	5.4375	3.20295
1.33092	1.12159	0.523062	1.46109	0.477241	0.865264	0.0149379	0.00302478	-0.008017		0.0173967	0.00495166			1	0	0	0	3	0			0.53125	2.7722	2.44335	2.65811	2.41224	5.20982	3.14818
1.28096	1.16835	0.730544	1.93647	0.877275	0.812983	-0.0051183	-4.96e-06	-0.007124	-0.0176343	0.0142285	0.0233657			1	0	0	3	1	0			0.614679	2.70952	2.36272	2.45254	2.49819	4.53382	4.01319
1.39781	1.32431	0.499233	2.80665	0.61228	0.614639	0.00763268	0.00187465	-0.008321	-0.0151754	0.0414738	0.0305819			1	0	0	0	3	2			0.605505	2.49433	2.51114	2.45029	3.07246	4.01416	4.27749
1.16168	1.54861	0.41825	1.34103	0.767228	0.610003	0.0118707	-0.0063424	0.00521777	0.00565724	0.0440027	0.0354249			2	1	2	1	2	5			0.889908	2.93257	2.90711	2.41504	2.76873	4.9138	4.94154
0.622398	1.35826	0	0.627811	0.731099	0.794302	0.0173699	-0.0044782	-0.018163	-0.0070714	0.0115008	0.0152431			4	0	0	0	1	6			0.678899	8.22046	2.18009	2.7918	3.37307	4.28767	5.49334
0.564357	0.925449	0.203431	1.01049	0.617265	0.554206	0.0284121	-0.0184792	-0.0186453	-0.0111065	-0.0018322	0.0168842			8	0	2	1	1	0			0.917431	11.5749	2.22262	2.68135	3.36896	3.55277	3.55509
0.669691	1.15592	0.481466	0.307813	0.921783	0.734597	0.0333824	0.00662944	-0.0259694	0.00774135	0.00434132	0.0144087			9	1	0	0	0	3			0.623853	14.3929	2.43392	2.54171	2.90836	3.07021	3.66742
0.690731	1.27274	1.10635	0.271915	1.10654	0.780118	0.0296893	0.0200812	-0.001535	-0.0018634	0.00185375	0.0300883			10	0	0	0	0	0			0.614679	11.192	2.57981	2.28753	2.42095	3.15831	3.81577
0.34631	1.32009	0.285964	0.265331	0.764612	1.21924	0.0356064	-0.0099555	0.0162852	0.0062786	0.00360682	-0.0040131			11	2	2	0	1	2			0.779817	13.8284	2.43991	3.87798	3.33843	4.23983	3.52821
0.575146	1.31683	0.295209	0.508668	0.937701	1.36398	0.018132	0.0124012	0.0265154	0.0334544	0.0182316	-0.01545			4	1	2	1	1	1			0.954128	13.9804	3.20775	3.18871	2.58675	4.05945	3.14591
0.731574	0.631989	0.201067	0.177892	0.703275	1.16265	0.025289	0.026031	0.03142	-0.0152088	-0.0142968	0.02444			8	1	1	0	1	2			0.87156	15.7083	4.02398	2.88505	2.67637	3.58482	3.15463
0.538704	0.679385	0.720931	0.85201	0.391842	1.15939	0.0501614	0.0156261	0.0262425	-0.0298933	0.014239	0.0177937			7	2	1	1	2	0			1	10.8624	4.38216	4.94132	2.81788	4.50737	2.97632
0.344661	0.460447	0.747147	0.4271	0.877658	0.850586	0.0418998	0.0363298	0.0274654	0.0129623	-0.0077982	-0.0011444			11	3	3	1	2	0			0.706422	16.1366	4.53413	3.46559	2.64545	5.05211	3.43641
0.780299	0.549182	1.06597	0.537165	0.829321	0.968787	0.0451824	0.0196347	0.0213928	-0.0176931	-0.0029549	-0.0153057			3	1	0	0	2	4			0.587156	11.5311	3.71884	4.96827	2.63469	4.45193	2.68715
0.789691	0.699567	1.13517	0.51087	0.81839	1.48896	0.0251845	-0.0033338	0.0453781	-0.0140867	-0.0130835	-0.0437587			7	6	1	0	0	1			0.550459	12.8385	4.52752	3.75413	2.50163	3.16936	2.63665
0.385579	0.739054	0.638452	0.276024	1.17356	1.41089	0.0568693	0.0272862	0.0436811	0.00144319	0.00954692	-0.0150411			7	1	0	2	0	7			0.416667	12.6668	3.94218	4.71931	3.41914	3.1661	3.49415
0.505698	0.809768	0.900318	1.89528	1.07907	0.882077	0.0161758	0.0299772	0.0295401	-0.015015	-0.0224562	-0.0305682			6	2	2	0	0	2			0.53211	11.2889	3.76653	4.46088	2.84356	3.2451	3.17868
0.601344	0.526577	0.704087	1.30766	1.35162	1.75631	-0.0094929	0.0287132	0.0137519	-0.0210482	-0.003914	-0.0288477			9	1	2	1	0	3			0.697248	14.4079	3.89416	5.02465	3.07385	2.94981	2.90142
0.537618	0.569523	0.589148	1.75237	0.883103	1.61405	0.0479105	0.0253253	0.0219278	-0.0043098	-0.0161856	-0.0460187			3	0	1	1	0	1			0.862385	10.4058	3.84823	3.81193	2.6045	3.27957	2.89752
0.479386	0.605094	1.08616	2.10195	1.60256	1.92238	0.0666734	0.0304933	0.0443758	-0.0411203	-0.0061862	-0.0428407			7	1	2	2	1	1			0.761468	10.2085	5.73505	4.59687	2.42828	3.05035	2.5761
0.491788	0.550791	0.474379	1.18568	1.09063	1.47811	0.0202022	0.0156593	0.0230703	-0.0149477	0.0186171	-0.0287442			9	2	0	0	0	0			0.87156	15.0191	4.42779	4.01013	2.74951	2.82104	2.26407
0.511219	0.462032	0.168414	0.73735	0.696733	1.31144	0.0292768	0.0137375	0.0387822	-0.0372428	0.00847714	-0.0492573			9	4	2	0	0	0			0.688073	15.2352	4.91779	4.51589	2.43355	3.26103	2.49306
0.457783	0.548941	0.497094	0.976356	0.720699	1.48144	0.048614	0.0102534	0.0291365	-0.0227598	0.0186605	-0.0361779			14	3	0	0	1	0			0.53211	16.8243	4.74467	3.9015	2.76459	4.36042	2.16175
0.218932	0.493812	0.692757	0.599899	0.451375	1.52538	0.0403912	0.0234528	0.0408273	0.00997376	0.0173958	-0.045692			6	2	4	0	2	0			0.366972	18.4865	5.82669	6.6733	3.17182	4.11954	2.35196
0.491537	0.696813	0.24031	0	0.708791	1.68719	0.0251457	0.0451514	0.0410059	-0.111163	-0.0038069	-0.034748			8	0	1	3	1	0			0.587156	13.0339	4.22214	7.0524	1	4.96174	2.28689
0.681555	0.62145	0.232657	0	0.514511	1.75968	0.0285371	0.0293486	0.0418077	-0.0212099	0.0401683	-0.0349593			5	3	2	4	2	0			0.733945	9.18371	4.86816	4.83215	3.5	4.46298	2.63895
0	0.82451	0	3.05058	0.722652	1.60861	0.00106853	0.0149651	0.0350164	0.0125519	0.020224	-0.0427695			2	4	2	2	4	0			0.788991	2.64865	4.44152	6.32623	3.10351	5.01584	2.27406
0.34187	0.517565	0.464329	1.37275	0.720699	1.5964	-0.0126171	0.0337976	0.0261613	0.00482821	0.0322683	-0.0259088			2	3	2	0	1	1			0.642202	1.4375	4.35344	6.30328	2.73589	4.13487	2.49682
0.216796	0.435523	0.0996196	1.35175	0.609301	1.42737	0.0183259	0.0238681	0.0381783	-0.000211	0.00569074	-0.0373793			1	1	2	0	1	0			0.816514	2.87435	4.25018	7.33144	2.74487	3.94493	2.65193
0.582126	0.661298	0.0575534	0.647135	1.17801	1.60139	0.0336137	0.0255222	0.0376824	0.00328728	0.0355159	-0.0123301			2	4	1	0	0	2			0.678899	3.67879	4.05162	6.96109	3.34554	3.48331	2.44094
0.571156	1.69586	0.185104	2.95847	0.765953	1.20686	0.0285863	-0.0202472	0.0157093	0.00828227	0.0143094	-0.0117538			3	0	0	0	2	0			0.733945	4.8423	2.65376	6.68039	2.59942	2.92325	2.33857
0.910788	1.53876	0.343875	3.01908	0.667137	1.37961	0.0330836	-0.0403993	0.0186274	0.0121848	-0.0010194	-0.0227162			3	0	1	0	2	0			0.678899	5.08309	2.33333	6.77733	2.92526	3.32309	2.27149
0.597554	1.28266	0.224552	1.72335	0.840023	1.18964	0.0441303	-0.0494571	0.0433643	0.00292406	0.0168414	-0.0167024			5	0	1	1	0	0				6.10172	2.3602	7.88652	2.80848	3.67167	2.21978
0.477123	1.77772	0.676429	1.65847	0.411734	1.36748	0.0431934	-0.0468794	0.0294318	-0.0046305	0.00821945	-0.0072665			0	1	2	1	0	0			0.651376	6.64848	2.31935	7.78221	2.6926	3.84433	3.05843
0.656985	1.6248	0	1.96762	0.61169	0.733311	0.0487932	-0.004448	0.0428153	-0.0048421	0.0257713	-0.0063144			1	0	4	1	2	0			0.715596	5.89552	2.15593	6.14402	2.69467	4.91366	2.67942
0.394588	1.36748	0.302377	1.73154	0.49791	1.38429	0.0477016	-0.0253399	0.0439772	6.21e-05	0.0202115	-0.0040134			3	0	4	0	1	2			0.788991	6.53391	3.05916	7.0753	2.38496	4.2064	2.94091
0.612405	0.600582	0	2.13538	0.66769	1.13128	0.0542165	0.00887924	0.0529986	-0.0001	0.0266289	-0.0272049			0	0	3	1	1	4			0.59633	4.49078	3.67007	5.48245	2.62712	5.12974	2.65517
0.391323	0.4257	0.209125	2.73954	0.765913	1.33648	0.0246887	0.00337089	0.0324786	0.00284191	0.0295502	-0.0321083			2	0	1	1	3	1			0.669725	4.7645	4.59189	6.81295	2.50091	4.61986	2.4373
0.515857	0.730071	0.239261	2.07911	0.658416	1.30366	0.00685735	0.0101099	0.0595122	0.00193417	0.0313455	-0.0329285			1	2	4	0	2	1			0.816514	4.04928	3.5881	8.16169	2.69646	5.59463	2.421
0.671506	0.40892	0.342442	4.21468	0.660399	1.84944	0.0414485	0.00527811	0.0534574	0.00519153	0.0181584	-0.0051923			2	0	6	0	4	0			0.605505	4.46059	3.50988	6.45288	2.97524	4.09898	2.58848
0.674309	0.773706	0.16876	2.71642	0.524002	1.86406	0.0316637	0.0308202	0.0422041	0.00812033	0.0283024	-0.0256534			1	1	2	2	3	0			0.724771	6.64544	3.36749	5.65898	3.17165	4.84686	2.56526
0.7901	0.576559	0.483448	2.10228	0.737305	1.72956	0.0335234	0.0307574	0.0173853	0.0124707	0.0503548	-0.020819			1	1	5	0	2	0			0.688073	5.36861	3.2194	5.83938	2.65198	3.27446	3.24553
0.350867	0.417306	0.161149	2.14665	0.594041	1.57358	0.0337851	0.0124987	0.0207072	0.00715339	0.00269122	-0.039742			0	0	4	0	3	2			0.779817	4.25892	3.64434	5.4481	2.61942	3.73592	2.68591
0.528217	0.514388	0.267012	2.18414	0.636238	1.69929	0.0517791	0.0523269	0.0272263	0.00851313	0.0420343	-0.0205923			0	3	1	0	3	1			0.972477	5.09748	4.2237	7.37824	2.76875	3.7461	2.65052
0.71109	0.431486	0.258447	2.88726	0.57796	1.41818	0.0403324	0.0240931	0.00867569	0.00798976	0.0253222	-0.0114867			3	1	0	1	2	2			0.541284	4.6522	4.53801	7.54222	2.89532	4.02273	2.86721
0.680252	0.793935	0.112738	2.93119	0.562571	1.53123	0.00665565	-0.0200299	0.0493089	0.00926715	0.0545023	-0.0349201			1	5	1	1	4	1				3.67079	5.78071	6.23737	3.36758	4.72532	2.75869
0.349552	0.673664	0.0535066	2.8112	0.76626	1.61416	0.0505669	-0.011984	0.012872	-0.0038572	0.0148707	-0.0286834			1	6	3	0	2	0			0.944954	3.84251	5.87265	6.39332	2.8	4.297	2.98064
0.435523	0.638703	0.268057	2.77552	0.52286	1.98407	0.0524066	-0.0419252	0.0246801	-0.0066141	-0.0132801	-0.0433075			0	8	2	1	0	2			0.990291	5.63312	6.61514	7.36022	2.45307	4.91123	2.66225
0.572863	1.39462	0.182636	1.94688	0.816121	1.65675	0.0314239	-0.0288628	0.0350056	-0.000764	0.0454039	-0.0326428			4	6	2	1	1	0			0.669725	6.07205	3.4701	5.91285	2.79449	4.64169	2.54852
0.70119	1.61426	0.357642	1.44186	0.438452	1.81595	0.0461003	-0.0347915	0.0309543	-0.0034607	0.0423857	-0.0451342			3	6	4	1	2	0			0.743119	5.36642	2.93515	5.68659	2.49213	4.9447	2.03186
0.541534	2.11832	0.521366	1.49819	0.602618	1.5649	0.0533123	-0.0372325	0.0275791	0.00171749	0.0241134	-0.0397874			3	4	3	1	4	1			0.926606	4.68986	2.92344	5.29618	2.97775	4.95725	2.21223
0.779703	1.61807	0.550354	2.08676	0.936693	1.4741	0.0269015	-0.0355341	0.0338536	0.00471564	0.0079251	-0.0281267			1	6	4	0	2	2			0.743119	5.80249	2.38821	5.09334	2.4387	3.12793	2.92928
0.428837	1.71206	0.66818	2.10734	0.74407	1.61793	0.019065	-0.0548938	0.0405459	0.0137453	0.0349413	-0.0252068			1	5	4	4	2	0			0.899083	5.72005	2.64115	4.13066	3.48307	4.87068	2.51351
0.644425	1.42853	0.876653	1.28992	0.555539	1.63738	0.0299848	-0.028983	0.0448479	-0.0054921	0.0341704	-0.0161452			1	4	2	0	3	7			0.788991	4.40453	4.06166	4.34153	2.72304	6.24264	2.45433
0.659076	1.23073	0.633419	0.788873	0.731574	1.08288	0.0487561	-0.023481	0.0275689	0.00659316	0.0397822	-0.0427742			1	2	6	1	0	2			0.862385	5.63544	2.60158	6.36566	2.63129	4.49322	2.57781
0.498427	1.69674	0.420543	2.53461	0.688278	1.37194	0.0342999	-0.0479485	0.0545355	0.00256569	0.0336596	-0.0054827			4	2	7	0	4	0			0.697248	5.34923	2.53162	5.49935	2.62004	4.14689	2.35507
0.510436	1.49808	0.618787	1.29959	0.428987	1.31451	0.00661207	-0.0084731	0.0236349	-0.0101625	0.00709712	-0.0114632			2	3	1	0	0	1			0.899083	4.13625	2.71731	4.00755	2.48842	5.46638	2.30272
0.554489	1.13262	0.0579184	2.02726	0.584229	1.81355	0.0516752		0.0248124	0.011279	0.0473787	-0.0403494			1	3	5	0	4	0				5.65175	4.0592	3.5718	2.87252	4.60881	2.2016
0.412967	0.804942	0.737568	1.5605	0.535904	1.18515	0.0564484	0.0174935	0.0090994	0.0119929	0.028407	-0.0275736		45.504	0	0	3	0	3	0			0.53211	4.7413	6.01071	3.8438	2.34623	5.45163	2.40609
0.418485	0.657576	0.974313	1.04657	0.827685	1.71797	0.0377974	0.022135	0.0114372	0.0116393	0.00638761	-0.0172967		47.527	0	2	2	0	4	0			0.93578	6.55317	5.88751	3.40924	2.63284	5.23686	2.72477
0.620561	1.12057	1.30454	2.08897	1.03498	1.4301	0.0217808	0.0163451	0.00228582	0.00542638	0.0246372	-0.0395326		43.752	1	3	0	0	4	1			0.733945	5.26542	5.08886	3.14208	2.43573	5.10691	2.36773
0.727852	0.561196	1.47893	2.00607	0.718272	1.25328	0.0490194	0.0152513	-0.0215964	0.00325805	0.0275382	-0.0235877		39.678	1	0	0	1	4	0			0.925926	4.06215	3.2307	3.75307	2.64912	4.9572	2.65496
0.72952	0.890718	0.840779	0.862325	0.792968	1.22681	0.0568775	0.023187	-0.0166126	0.00734188	0.0130345	-0.032123		42.379	2	0	0	0	5	1			0.669725	4.46006	4.2567	3.10538	2.42375	4.33504	2.46965
0.571675	0.525548	1.94051	1.20272	1.15068	1.17435	0.0342325	0.019009	-0.0275559	-0.0098363	-0.0181177	-0.0252087		41.895	3	0	3	1	0	2			0.66055	4.49931	3.34124	2.52209	2.13948	5.02809	2.38559
0.68374	1.20947	1.43557	2.47863	1.14573	2.10059	0.0283236	0.0222598	-0.0521906	0.00206026	0.00406888	-0.030501		40.661	4	0	0	0	1	0			0.642202	5.2686	3.07506	2.66178	2.37185	3.22731	3.22507
0.51105	0.584109	1.53619	1.54602	0.777147	1.2238	0.0377936	0.0185931	-0.0425329	0.00216376	0.0280173	-0.0293827		39.632	2	0	0	0	2	3			0.697248	5.39871	3.19115	2.92636	2.10755	3.78947	2.54323
0.376133	0.791607	0.814966	0.811715	1.54212	0.774795	0.0556606	0.0188394	-0.0063807	-0.002436	0.001512	-0.0191732		41.265	0	1	1	1	0	0			0.743119	4.57508	3.34957	3.22537	2.09292	3.38894	3.12328
0.767123	0.648129	1.82636	1.48753	1.24272	0.704824	0.0323369	0.0207177	0.00618927	0.00835545	-0.0054612	-0.0103093		40.371	1	0	0	1	0	4			0.688073	4.96218	3.37162	3.73064	2.17191	3.47439	3.61668
0.571156	1.1864	1.68503	1.86241	1.20919	1.09557	0.0216327	0.0192193	-0.0080731	0.0145494	-0.022523	-0.0052805		41.39	1	1	1	0	1	0			0.642202	3.90564	3.51482	3.65423	2.11449	3.83279	2.72709
0.677608	0.728575	0.502668	1.10813	0.90483	1.18932	0.0313108	0.0149995	0.00824427	0.0102183	-0.0057862	-0.0280852		39.89	1	0	2	0	1	0			0.845361	3.3528	2.99915	4.19025	1.87171	4.86649	3.3256
0.845599	0.669261	0.117325	0.996196	0.788507	1.4385	0.0473917	0.0202051	0.0118951	0.00013	-0.0207997	0.0290808		42.03	2	0	4	1	3	4			0.880734	3.4124	3.68198	4.21064	2.31968	4.14366	3.44553
0.545314	0.887188	0.63587	1.52905	0.946831	1.83122	0.023519	0.0187556	0.0102837	0.00190985	-0.008384	0.00156288		41.954	3	0	2	0	0	1			0.779817	5.821	4.35495	4.38877	2.1797	4.12193	2.97146
0.559033	1.02957	0.253075	1.0123	0.578435	1.07422	0.0354357	0.0208656	0.0063852	0.00505898	-0.0036468	-0.0047299		42.849	3	1	2	1	2	2			0.788991	5.62132	4.56534	4.96629	3.33946	5.5336	2.55748
0.372812	1.06184	0.494247	1.95681	0.931558	1.75217	0.0259682	0.0261953	0.0263387	-0.0051649	0.00601747	0.00550016		40.624	1	1	0	2	2	1			0.880734	4.13656	3.49455	4.04542	2.02778	3.71997	2.78204
0.455271	1.52959	0.555312	0	0.873574	1.10029	0.0166376	0.0180591	0.0330624	-0.0296682	0.00357192	-0.0137805		40.466	2	0	3	10	2	0			0.568807	3.81335	3.09075	4.44871	3.24242	3.98313	2.58098
0.468944	1.28056	0.872892	1.00303	0.896834	1.12159	0.0356672	0.0287646	0.0345706	-0.0082423	0.0231387	0.00302478		40.507	0	0	0	1	1	0			0.980769	3.09515	3.25993	3.6766	2.30238	4.79078	2.44335
0.703682	1.15104	1.50998	0.775341	0.890887	1.16835	0.0113005	0.026017	0.0465174	-0.0012397	-0.0018976	-4.96e-06		39.435	3	0	4	0	1	0			0.834862	3.32799	3.02082	4.42847	2.36485	4.45191	2.36272
0.631789	1.95437	0.618787	0.815744	0.979462	1.32431	0.0251422	0.0249282	0.0468905	-0.0092674	0.0124027	0.00187465		39.054	1	0	5	1	1	0				3.40747	2.54145	4.78052	2.3427	3.83926	2.51114
0.651522	1.10846	0.698314	0.757476	0.913951	1.54861	0.0104831	0.0290219	0.0399236	-0.0051593	0.0338042	-0.0063424		39.273	1	1	1	0	2	1			0.733945	5.1316	2.84157	4.91667	2.15926	4.63402	2.90711
1.34096	1.39531	0.614246	1.83057	1.11597	1.35826	0.00556143	0.0227518	0.0389182	-0.0003	-0.0024474	-0.0044782		38.949	1	0	3	0	2	0			0.633028	3.58919	2.85458	3.93073	2.52998	4.31847	2.18009
0.911134	1.25409	0.893328	1.61829	0.980669	0.925449	-0.0098608	0.0274388	0.0267746	0.000338	0.0259061	-0.0184792		39.296	0	0	1	0	3	0			0.733945	3.54834	2.598	3.7119	2.31536	5.84947	2.22262
1.34317	1.19688	1.2484	1.83425	0.853035	1.15592	-0.0101784	0.0280536	0.0375538	-0.008039	0.0154401	0.00662944		38.734	0	0	2	0	1	1			0.880734	3.37606	2.78564	4.72537	2.21739	4.29574	2.43392
1.22174	1.76347	0.872892	1.28919	0.875539	1.27274	-0.0094708	0.0263505	0.0598799	-0.005646	0.00586611	0.0200812		38.629	1	0	2	0	1	0			0.642202	3.86583	2.42942	4.81597	1.96648	3.95896	2.57981
1.13386	1.06741	0.944669	1.69591	1.20223	1.32009	0.019844	0.0214937	0.0341134	-0.0119041	-0.0020433	-0.0099555		38.581	2	0	0	0	3	2			0.825688	3.03168	2.90554	3.94919	2.06167	3.60554	2.43991
0.482328	1.32693	1.42146	0.980596	0.838977	1.31683	0.0129138	0.0258932	0.0500616	-0.000106	-0.0202269	0.0124012		37.785	3	0	1	0	2	1			1	3.4219	2.53216	3.47348	2.05068	3.84737	3.20775
0.700679	1.13428	1.17325	1.39772	0.954788	1.04984	0.0219688	0.0222546	0.0357165	0.00183754	-0.013473	-0.0124943		38.976	5	0	2	0	1	0			0.623853	3.82272	2.80213	3.70903	2.2638	3.2004	3.01059
0.87429	1.47819	0.662306	1.00227	1.05588	1.1281	0.0257527	0.0256346	0.0430539	-0.0040077	-0.0086686	-0.010826		37.578	1	0	0	0	3	5			0.568807	3.85684	2.57812	3.64678	2.42098	3.40273	3.00707
0.753867	1.50309	1.37263	0.476902	1.06413	1.53682	0.0084658	0.0294436	0.0353015	-0.000223	0.002442	-0.0089649		38.145	1	0	2	0	0	0			0.962963	5.4375	2.75049	2.96192	1.87902	4.19336	2.79012
0.524002	1.63688	0.336829	2.80379	1.3863	2.15047	0.0283024	0.0244509	0.0104988	-0.0057669	0.00201076	-0.0117174		37.993	3	0	0	0	1	0			0.623853	4.84686	2.40851	2.96628	2.35	4.59676	2.70761
0.737305	1.60091	0.944669	1.66393	0.703416	1.49138	0.0503548	0.0189948	0.0307707	-0.0068791	-0.0086724	0.000932		37.633	2	0	1	1	2	1			1	3.27446	2.83634	3.10494	2.34317	4.74077	3.26737
0.594041	1.5526	0.809409	0.516894	0.78534	1.42508	0.00269122	0.0245192	0.0346365	0.000549	-0.0039949	-0.0124191		38.794	3	0	0	0	5	0			0.87156	3.73592	2.61002	3.0876	2.09537	5.88186	3.4015
0.636238	1.36094	0.503181	0.148083	1.04673	1.33225	0.0420343	0.0225552	0.0502032	0.00180629	0.0124299	0.00420284		38.872	3	0	1	0	1	2			0.798165	3.7461	2.60849	3.32148	2.15507	3.58171	3.75787
0.57796	1.36166	0.773257	0.637102	0.926775	1.92026	0.0253222	0.0313555	0.0174335	-0.002057	-0.012868	-0.0319026		41.412	2	1	2	0	2	0			0.752294	4.02273	4.50169	3.61601	2.97971	4.61648	3.06127
0.562571	1.78965	0.79852	0.938955	0.795996	1.85818	0.0545023	0.0196877	0.0303208	-0.0085978	0.00191644	-0.0503854		38.877	4	1	2	0	0	2			0.293578	4.72532	3.33712	3.52467	2.43943	4.28482	2.49286
0.76626	1.62958	0.46887	0.233152	1.10069	1.80413	0.0148707	0.0236847	0.0541938	0.00252962	0.00746365	-0.0358949		39.114	2	0	2	0	0	0			0.522936	4.297	3.18053	5.54969	2.25086	3.75947	2.94007
0.52286	1.30715	0.86149	0.57742	1.33238	1.53178	-0.0132801	0.0215281	0.0503776	0.00334547	-0.0023012	-0.0257164		37.415	0	2	2	2	2	1			0.477064	4.91123	2.93266	4.80698	2.16894	3.17123	2.75251
0.816121	1.02561	0.851119	2.17424	1.16029	1.43633	0.0454039	0.0199352	0.0333022	0.00342046	-0.0033366	-0.0271236		41.968	1	2	0	0	0	2			0.743119	4.64169	3.83805	3.87379	2.51904	3.38699	3.33665
0.438452	0.992033	1.80561	1.55068	1.65788	1.43493	0.0423857	0.0195176	0.0395078	0.00386069	-0.0089719	-0.0402362		41.74	2	3	0	0	0	0			0.715596	4.9447	4.55123	3.81747	2.16374	3.36071	2.80853
0.602618	0.920187	1.37527	0.706067	1.55507	1.84252	0.0241134	0.0210093	0.0184642	-0.0066778	-0.0041143	-0.0222278		43.889	4	1	0	0	1	0			0.917431	4.95725	4.423	3.75109	1.9449	3.63978	2.11044
0.936693	0.704049	1.23456	1.02653	1.27516	1.29489	0.0079251	0.0217192	0.0350877	0.00496332	0.0109463	-0.0236576		43.677	2	3	0	1	2	2			0.90566	3.12793	5.52747	4.11088	2.14362	3.80293	2.7996
0.74407	1.43426	1.39299	0.272591	0.667185	1.56965	0.0349413	0.0195211	0.0465776	0.000544	0.0123889	-0.0096716		42.518	2	1	0	0	2	0			0.669725	4.87068	3.98913	3.80959	2.43782	4.75402	3.18384
0.555539	1.51341	0.659519	0.260289	1.01289	2.15139	0.0341704	0.0219432	0.0285035	-0.000966	0.0211351	-0.0399438		42.111	3	2	0	0	3	0			0.66055	6.24264	4.6531	4.25535	2.15132	5.02303	2.5124
0.731574	1.67315	0.629779	1.81293	1.22602	1.63111	0.0397822	0.0271596	0.05434	0.00636124	0.0110683	-0.0229987		39.992	0	0	1	1	4	1			0.971963	4.49322	3.77876	4.98094	2.4937	3.56334	2.85141
0.688278	1.30715	1.03482	1.3589	0.828776	1.88422	0.0336596	0.0218762	0.0488359	-0.0063531	0.0140029	-0.0134037		42.244	4	0	1	0	1	0			0.807339	4.14689	4.32398	5.6556	2.16621	4.03238	2.82759
1.14573	1.47513	0.530233	1.34291	0.828776	1.51511	0.00406888	0.015738	0.0541622	-0.0019964	0.0129182	-0.0258058		40.951	1	1	3	1	2	0			0.880734	3.22731	4.0628	4.44141	2.37764	4.91321	2.8162
0.777147	1.18515	0.603423	0.210195	0.815287	1.60252	0.0280173	0.0281444	0.0137894	-0.0028459	0.0412218	-0.0427391		41.783	2	1	0	0	1	0			0.862385	3.78947	4.53161	4.52177	2.39673	4.44089	3.00504
0.742346	1.06397	0.445454	0.782725	0.661918	1.83382	0.0268301	0.00904848	0.00829355	-0.0116852	0.0327602	-0.0317533		42.305	1	0	1	0	4	2			0.724771	3.56469	4.15329	4.24283	2.65851	5.97146	3.07363
0.892581	1.45335	0.823922	0.538484	0.809768	2.05796	-0.000796	0.0280773	0.0182836	-0.0072274	0.0186908	-0.0480929		39.466	3	2	2	0	4	1			0.87156	3.72082	3.76789	4.80672	2.75374	5.70844	2.95349
1.03522	2.13166	1.87374	0.495097	0.85148	1.47787	-0.0144258	0.0234043	0.0124628	0.00076	0.0375957	-0.0310089		39.338	0	0	1	0	3	0			0.541284	3.54192	3.1592	3.58819	2.10207	5.0727	2.97694
0.998501	1.54421	1.30454	0.869695	0.487048	1.51605	-0.009478	0.0297316	0.0190653	-0.0057374	0.00685804	-0.0279644		38.887	1	0	1	0	5	1			0.293578	4.26534	3.28339	4.1003	2.3419	4.13714	3.37261
1.03575	1.4257	1.69188	0.678104	0.585259	1.2698	0.0115536	0.0129426	0.0164467	-0.0088641	0.0107048	-0.0171596		39.202	0	0	7	0	2	1			0.825688	3.42846	3.00291	4.10084	2.63368	4.14199	3.80299
0.816897	1.75801	0.809147	0.92987	0.633393	1.42707	0.00149593	0.0286672	0.0217634	-0.0049154	0.031557	-0.0398774		37.587	2	0	2	0	2	0			0.678899	3.48351	2.15664	4.34016	2.68163	5.84167	3.50124
1.10605	1.77027	1.30737	0.717498	0.510164	1.13957	0.0250899	0.0252513	0.0231954	0.00304027	0.0135435	-0.000116		37.491	1	0	1	0	1	1			0.623853	2.6521	2.4904	4.02994	2.6875	5.74288	3.89859
0.955572	1.33124	1.93705	0.61333	0.857367	1.6392	0.0138312	0.0251534	0.0327416	-0.0051052	0.0683957	-0.0216052		36.844	1	0	2	0	3	2			0.807339	3.4223	2.45455	4.69543	2.78507	5.61959	2.67263
1.66933	1.16649	1.17409	0.547908	0.781869	1.29365	-0.0140389	0.0244723	0.0199263	0.00437563	0.0222079	-0.0268271		38.487	0	0	4	1	3	2			0.697248	2.87868	2.56662	5.20773	2.10137	5.22609	4.45312
1.30837	1.66398	0.292686	0.207541	0.778266	1.46114	-0.0164268	0.0236184	0.00360331	0.00708463	0.0394313	-0.025404		37.188	0	0	2	0	3	0			0.574074	2.7892	2.69007	5.25182	2.16851	4.875	3.00373
1.16122	2.25715	0.968236	0.492501	0.476176	1.39556	-0.0273089	0.0303688	0.033137	-0.0014889	0.0346769	-0.0125128		38.947	0	0	2	1	1	1			0.743119	3.27042	2.88323	4.40978	3.87324	5.37585	2.64661
0.994389	2.0987	0.300223	0.378738	0.554384	1.67666	-0.0165759	0.0221119	-0.0061675	-0.0138281	0.0272062	-0.0305691		37.464	1	0	1	1	1	0			0.87156	2.94758	2.53263	4.20443	2.6594	5.30728	2.86393
0.652154	1.79954	0.550661	2.35969	0.482166	1.83833	-0.0188297	0.0376588	0.0005	0.000438	0.0300533	-0.0320456		37.374	3	0	1	0	3	0			0.486239	2.54496	2.31976	2.92625	2.64099	5.18363	2.54139
1.10394	1.7399	0.124242	0.710858	0.679385	1.43821	0.000497	0.0264815	-0.0258204	-0.000209	0.0156261	-0.0271304		37.829	3	0	0	0	2	1			0.46789	3.2627	2.43263	3.2933	2.39628	4.38216	2.46243
1.01584	1.79999	0.688012	0.502156	0.460447	1.40468	0.00839789	0.0196716	-0.0093735	-0.0053247	0.0363298	-0.038645		37.895	3	0	1	0	3	1			0.697248	2.83952	2.54476	2.40426	2.3023	4.53413	3.26069
0.82411	1.57188	0.560233	0.7793	0.931189	1.7137	-0.0235496	0.0284003	-0.0222357	-0.000481	0.00857845	-0.0401763		36.54	0	0	0	0	1	4			0.623853	2.50433	2.0758	2.65695	2.54374	5.62197	3.16414
1.17188	1.44037	0.16876	1.30454	0.549182	1.58372	-0.0065834	0.0255489	-0.0130629	-0.0062605	0.0196347	-0.0151969		37.935	1	1	0	0	1	1			0.816514	2.42708	2.26928	2.56364	2.46255	3.71884	2.51512
1.09034	1.71004	0.353163	0.133963	0.699567	1.47537	-0.0126333	0.024559	0.0115819	-0.0068143	-0.0033338	-0.0420933		37.376	0	0	1	0	6	1			0.733945	2.21146	2.25346	2.41876	2.33469	4.52752	2.45078
1.03171	1.17322	0	1.93246	0.739054	1.6326	-0.0027779	0.0278391	0.0147441	0.0193123	0.0272862	-0.0528019		36.273	0	0	0	0	1	0			0.577982	2.80146	2.47448	2.35996	2.13425	3.94218	2.48834
1.12977	1.87031	0.31489	0.530661	0.809768	1.50038	-0.0119547	0.0277422	-0.0083382	-0.0036942	0.0299772	-0.0447388		37.645	0	0	0	1	2	0			0.733945	2.14271	2.48231	2.41667	2.40625	3.76653	2.61836
1.12385	1.50655	1.06243	1.35472	0.526577	1.79914	-0.0262241	0.0255226	-0.0106629	-0.0051449	0.0287132	-0.0384642		37.233	1	1	0	1	1	1			0.321101	2.57424	2.63842	2.30761	2.15642	3.89416	2.37227
1.11807	2.07945	1.7046	0.853681	0.672762	1.98373	0.00142347	0.0314496	0.00995125	0.0018334	0.0253667	-0.0427162		36.434	1	1	1	0	1	1			0.293578	2.46435	2.03301	2.46999	2.28296	4.79518	2.67554
1.23509	1.66365	2.1525	1.66421	0.569523	2.03	-0.0077955	0.0252307	0.0064876	0.00473742	0.0253253	-0.0314589		36.974	1	0	1	1	0	0			0.825688	2.97356	2.13749	3.03516	2.99253	3.84823	2.78427
1.33648	1.80096	1.11818	1.84836	0.605094	1.51557	-0.0321083	0.024818	0.00275967	0.00171168	0.0304933	-0.0393837		37.842	1	0	0	0	1	0				2.4373	2.23681	2.4894	2.35593	5.73505	2.08418
1.30366	1.68638	1.16852	0.727311	0.550791	1.5026	-0.0329285	0.0255492	-0.0112741	-0.0054256	0.0156593	-0.0478136		36.693	1	0	0	0	2	0			0.623853	2.421	2.18984	2.74862	2.616	4.42779	2.22222
1.84944	1.83569	2.01209	1.05819	0.462032	1.9047	-0.0051923	0.0157826	-0.0238318	-0.0017544	0.0137375	-0.0400045		36.876	0	0	1	0	4	1			0.733945	2.58848	2.64751	3.06313	2.24284	4.91779	2.28452
1.86406	2.07734	1.89159	0.543829	0.548941	1.74858	-0.0256534	0.0218803	-0.0369397	0.00888334	0.0102534	-0.035914		37.325	0	0	1	1	3	1			0.577982	2.56526	2.55098	2.83819	2.49714	4.74467	2.55377
1.72956	1.85419	1.40333	0.570737	0.493812	1.85419	-0.020819	0.0345394	-0.0263275	-0.0056288	0.0234528	-0.0299653		38.477	0	0	1	0	2	0			0.642202	3.24553	2.33995	2.90622	2.43923	5.82669	2.50105
1.25328	1.995	1.66393	0.185942	0.696813	1.38076	-0.0235877	0.0310766	-0.0273478	-0.0064831	0.0451514	-0.0315707		35.877	0	0	0	1	0	0			0.431193	2.65496	2.33609	2.44479	2.42938	4.22214	2.20126
1.22681	1.81859	1.34531	0.833773	0.62145	1.76582	-0.032123	0.0275289	-0.0349879	-0.0044653	0.0293486	-0.0450025		36.69	1	2	1	0	3	1			0.678899	2.46965	2.74898	2.65256	3.01907	4.86816	2.35075
1.17435	1.88858	1.8999	0.629779	0.82451	1.50505	-0.0252087	0.032003	-0.0242447	0.00462954	0.0149651	-0.0347791		36.213	2	0	0	1	4	0			0.807339	2.38559	2.36585	2.48992	3.18246	4.44152	2.29392
2.10059	1.95818	2.03709	0.878057	0.517565	1.62217	-0.030501	0.0221006	-0.0217298	0.00931277	0.0337976	-0.0221831		36.228	0	0	1	0	3	0			0.678899	3.22507	2.18233	2.5265	2.63931	4.35344	2.36655
1.2238	2.01556	1.96887	0.594117	0.802144	0.980951	-0.0293827	0.031687	-0.0274327	0.00440079	0.0368261	-0.0211773		37.579	3	0	0	0	3	0			1	2.54323	2.84812	2.66993	2.76324	4.82097	2.62522
0.774795	1.90071	0.980742	1.50998	0.435523	1.40247	-0.0191732	0.0265863	-0.0058478	0.00248758	0.0238681	-0.01677		37.724	0	0	0	1	1	1			0.66055	3.12328	2.39636	2.6297	2.54919	4.25018	3.08327
0.704824	1.98738	0.996196	1.27562	0.661298	1.20367	-0.0103093	0.0236149	-0.0188294	-0.0083599	0.0255222	-0.0240512		36.692	4	0	0	1	4	3			0.412844	3.61668	2.40109	2.7315	2.43735	4.05162	3.8559
1.09557	1.81555	0.862325	0.944669	0.687918	0.654951	-0.0052805	0.0133134	-0.0181742	-0.000341	0.0258608	0.00598803		38.531	0	1	0	0	2	4			0.623853	2.72709	2.17415	2.41359	2.2661	5.8464	3.4029
1.18932	1.67136	1.71579	0.309552	0.461746	0.68374	-0.0280852	0.0242431	-0.0146863	0.00748729	0.0363851	0.0190098		36.963	0	0	0	0	3	6			0.889908	3.3256	2.71967	3.05352	2.18099	6.95125	4.13714
1.4385	1.42609	1.09856	1.30782	0.677781	0.497265	0.0290808	0.0280236	-0.0472614	-0.0101598	0.0228376	0.0382014		38.861	4	1	0	0	3	2			0.5	3.44553	3.07573	2.64066	2.51394	6.11439	3.27078
1.04984	1.48513	0.561637	0.823922	0.678992	0.935644	-0.0124943	0.0234272	-0.0089495	0.00480013	0.0265683	0.0140597		39.054	0	0	0	0	3	1			0.779817	3.01059	2.84559	2.49804	2.30976	6.14609	3.98189
1.1281	1.3565	1.29159	1.00534	0.700763	0.562571	-0.010826	0.0178445	-0.0216301	0.00411076	0.0127726	0.017405		39.461	5	0	0	0	3	0			0.357798	3.00707	3.62356	3.11443	2.57604	5.43615	3.63901
1.53682	1.0503	1.62993	1.20609	0.52286	0.322189	-0.0089649	0.0123263	-0.0108043	0.00331257	0.0165951	0.0167567		40.798	0	1	0	0	2	2			0.59633	2.79012	3.93391	3.11749	1.99685	5.78458	4.51824
2.15047	1.15292	1.32651	2.00454	0.653284	0.779703	-0.0117174	0.0189054	0.00656384	0.0063463	0.00560092	-0.0030891		39.234	0	1	0	3	1	5			0.715596	2.70761	3.63145	2.3297	3.48597	4.8882	4.91034
1.49138	1.08994	1.61529	2.72714	0.320311	0.631989	0.000932	0.0146214	-0.008135	-0.000725	-0.0015478	0.026031		40.86	1	1	1	3	0	1			0.706422	3.26737	3.79939	3.16507	3.28306	4.66992	4.02398
1.42508	1.2173	1.34531	1.89752	1.02493	1.017	-0.0124191	0.014977	-0.028425	0.00781854	0.00642161	0.00700485		41.774	0	1	0	7	2	0			0.633028	3.4015	3.51329	3.0689	4.20735	5.28472	3.61195
1.33225	1.51811	0.339052	1.44186	1.10281	0.87663	0.00420284	0.0259842	0.00502407	0.000531	-0.0115759	-0.0067618		41.31	2	3	0	0	1	0			0.174312	3.75787	4.15379	3.3563	3.1441	3.78924	3.48339
1.54212	1.01584	0.514467	2.06646	0.22111	0.828776	0.001512	0.0183613	0.0024302	0.00329317	-0.0025935	0.00357528		40.318	0	2	0	0	2	3			0.990566	3.38894	3.43694	8.82413	2.90782	4.22946	4.08278
1.24272	0.699567	0.224552	1.40961	0.515282	0.792882	-0.0054612	0.00758406	0.0148063	0.00696732	0.0104358	0.00398863		41.072	0	0	3	0	3	2			0.917431	3.47439	4.09747	7.22626	3.32058	4.67375	3.78183
1.20919	1.10355	0.281846	1.36666	0.615203	1.83271	-0.022523	0.0213605	0.0241087	-0.000894	-0.0076704	-0.0175932		41.225	1	4	1	1	0	0			0.816514	3.83279	4.38336	6.11013	3.20941	5.60404	3.48563
0.90483	2.01924	0.116329	1.52197	0.404028	1.67921	-0.0057862	0.0212621	0.0187519	0.000591	-0.0076191	-0.0061288		39.968	1	0	0	0	2	2			0.550459	4.86649	2.91908	4.39009	2.53994	5.43666	2.90614
0.788507	1.98712	0.602699	1.23344	0.775517	1.89696	-0.0207997	0.0241202	0.0353024	0.000908	-0.0079935	-0.0224254		39.404	3	0	2	0	1	0			0.944954	4.14366	3.07385	6.53968	2.35613	4.12027	2.92314
0.946831	1.86765	0.695021	2.81635	1.12991	1.29119	-0.008384	0.0246303	0.028396	0.00914403	0.00120659	-0.0297225		38.533	0	0	2	0	3	0			0.733945	4.12193	2.4065	5.21389	2.4416	3.96817	2.79337
1.92026	1.34575	0.229731	1.83043	1.6701	1.96217	-0.0319026	0.0190227	0.0461103	-0.000786	0.0109376	-0.0225555		39.049	0	0	4	1	0	1			0.495413	3.06127	3.01076	7.61548	2.758	4.53748	2.56332
1.85818	1.35262	0.171938	1.91989	0.514388	1.45933	-0.0503854	0.0270664	0.0324981	0.00114837	0.0523269	-0.0356494		39.633	2	2	3	0	3	0			0.981481	2.49286	3.56324	9.51027	2.50875	4.2237	2.89722
1.80413	1.5274	0.222727	1.68352	0.431486	1.63111	-0.0358949	0.0204949	0.0455808	0.0111924	0.0240931	-0.0457474		39.657	0	0	5	0	1	0			0.743119	2.94007	2.73235	6.28156	2.37565	4.53801	2.83688
1.53178	1.43253	0.526834	1.40489	0.478073	1.21571	-0.0257164	0.025764	0.023587	0.00439591	0.0293618	-0.0336552		39.223	1	1	4	0	6	0			0.651376	2.75251	2.74628	6.76611	2.5285	7.5291	2.48517
1.43633	1.86276	0.381248	2.33555	0.497625	1.69586	-0.0271236	0.0215277	0.0417192	-0.009191	0.0354207	-0.0202472		39.533	2	0	6	0	10	0			0.62963	3.33665	2.86393	7.34721	2.89231	10.9944	2.65376
1.43493	1.23708	0.576745	2.60908	0.405631	1.53876	-0.0402362	0.0161583	0.0385163	-0.000824	0.00855227	-0.0403993		40.4	0	0	4	1	6	0			0.541284	2.80853	2.95	4.88338	3.65622	9.97909	2.33333
1.84252	1.65537	0.288981	1.3009	0.846535	1.28266	-0.0222278	0.0232725	0.0413385	-0.0076336	0.0414055	-0.0494571		39.686	0	3	2	0	8	0			0.642202	2.11044	2.99556	4.38854	3.44933	10.0119	2.3602
1.29489	0.879838	0.162423	0.910421	0.779703	1.77772	-0.0236576	0.0162429	0.0461225	0.00162229	0.0128633	-0.0468794		40.974	2	4	4	0	6	1			0.302752	2.7996	3.76091	6.4	2.822	8.55494	2.31935
1.56965	0.804208	0.183043	1.61545	0.843732	1.6248	-0.0096716	0.0131197	0.0532758	0.00681595	0.0085943	-0.004448		41.126	0	0	1	3	2	0			0.623853	3.18384	3.57163	5.68238	2.597	4.96726	2.15593
2.15139	1.11931	0.401188	2.10284	0.256051	1.36748	-0.0399438	0.00510735	0.0354904	0.00408716	0.0280058	-0.0253399		41.752	0	5	5	1	5	0			0.66055	2.5124	3.91961	6.06623	2.50104	13.5035	3.05916
1.63111	1.233	0.228295	0.911155	0.611093	1.97303	-0.0229987	0.0118806	0.046125	0.0082314	0.02412	-0.037562		41.597	1	1	6	0	5	0				2.85141	3.54031	6.86573	3.31589	8.45156	2.40787
1.88422	1.26457	0	0.581643	0.811194	1.75861	-0.0134037	0.00539863	0.0235438	0.00762643	0.0347376	-0.0262057		41.563	0	0	2	0	8	2			0.623853	2.82759	3.36124	5.99145	2.49302	7.30043	3.11659
1.51511	1.25651	0.459997	1.47419	0.657822	1.55905	-0.0258058	0.0187892	0.0303351	0.0102775	0.0306507	-0.0158727		41.81	0	0	2	0	4	0			0.880734	2.8162	4.06479	7.41974	2.73758	4.45781	2.34575
1.60252	0.841648	0.0600776	0.726668	0.7049	1.62388	-0.0427391	0.0172136	0.0502192	0.00693976	0.0293466	-0.0187974		42.287	0	0	0	0	2	1			0.889908	3.00504	3.80778	5.24651	3.00754	4.18369	2.77242
1.83382	1.71669	0.179838	1.16969	0.797484	1.2698	-0.0317533	0.0225834	0.0367076	0.00569464	0.0178052	-0.0237818		39.771	2	4	2	0	9	0			0.53211	3.07363	3.41297	5.35619	2.49214	6.88751	2.65948
2.05796	1.47836	0.112971	0.151775	0.526993	1.08307	-0.0480929	0.0181549	0.0490948	0.00588717	0.0139195	0.0121601		40.463	1	0	4	2	3	0			0.614679	2.95349	3.32133	7.07368	3.77932	5.99864	2.69395
1.47787	1.49544	0.127125	0.735447	0.719726	0.90495	-0.0310089	0.0241119	0.0589081	0.00303128	0.0175723	-0.0074494		40.415	0	3	1	1	9	3			0.66055	2.97694	3.66988	7.83254	2.52862	7.21827	3.48916
1.51605	1.77383	0.242437	0	0.616228	0.863905	-0.0279644	0.0215035	0.0602963		0.0345837	-0.0034926		39.001	1	0	2	0	9	0			0.587156	3.37261	3.62933	8.57431	0	9.39877	2.51212
1.2698	1.51942	0.237704	2.99277	0.586649	0.905847	-0.0171596	0.0211748	0.031894	-0.0052592	-0.000244	-0.000839		39.148	1	0	0	3	10	0			0.66055	3.80299	3.6757	5.25933	4.04231	7.55091	3
1.42707	1.59108	0.154195	2.33152	0.639711	1.01414	-0.0398774	0.0245343	0.0352167	-0.0093155	0.00561716	-0.0080501		39.264	0	1	2	1	10	0			0.963303	3.50124	2.84156	6.78039	3.42197	8.08743	3.35245
1.13957	1.38524	0.468742	2.57564	0.574057	0.391569	-0.000116	0.0196462	0.0547361	-0.033643	-0.0023116	0.00038		41.184	1	0	3	0	5	0			0.943396	3.89859	4.08086	7.82141	2.57113	5.44215	3.43864
0.578435	1.46684	0.116825	2.85719	0.793935	0.600582	-0.0036468	0.0226443	0.0287458	-0.021286	-0.0200299	0.00887924		40.231	2	1	6	0	5	0			0.899083	5.5336	4.06549	8.33946	2.90695	5.78071	3.67007
0.931558	1.72896	0.280978	2.37465	0.673664	0.4257	0.00601747	0.0206183	0.0353635	-0.0079264	-0.011984	0.00337089		38.197	2	0	14	0	6	0			0.669725	3.71997	3.16289	5.95165	2.91937	5.87265	4.59189
0.873574	1.83507	0.185942	2.85495	0.638703	0.730071	0.00357192	0.0230953	0.0511873	-0.003358	-0.0419252	0.0101099		40.299	2	0	9	1	8	2			0.642202	3.98313	4.01868	7.68996	2.62313	6.61514	3.5881
0.896834	1.42681	0.472334	2.89234	1.39462	0.40892	0.0231387	0.0243657	0.037546	0.0145833	-0.0288628	0.00527811		39.771	1	1	5	0	6	0			1	4.79078	3.10956	9.65984	2.68989	3.4701	3.50988
0.890887	1.09456	0.723652	2.19602	1.61426	0.773706	-0.0018976	0.019594	0.0493417	0.0206457	-0.0347915	0.0308202		40.416	1	2	4	0	6	1			0.431193	4.45191	3.42211	8.06912	2.62239	2.93515	3.36749
0.979462	0.765616	0.194639	2.30826	1.49808	0.576559	0.0124027	0.0195827	0.0223408	0.0269417	-0.0084731	0.0307574		42.428	1	3	3	1	3	1			0.899083	3.83926	3.76584	7.63874	3.08123	2.71731	3.2194
0.913951	0.689322	0.112971	1.69035	4.80592	0.417306	0.0338042	0.0184869	0.0346978	0.00954117	0.015666	0.0124987		42.948	2	4	3	1	3	0			0.697248	4.63402	4.23035	6.77057	3.90543	45.1234	3.64434
1.11597	0.824348	0.687529	1.1643	0.843446	0.616997	-0.0024474	0.0208232	0.0351638	0.0234436	0.0133569	0.0158443		42.399	2	2	7	2	2	0			0.568807	4.31847	3.77754	7.07565	4.46239	5.96855	3.63389
0.980669	0.790936	0.496293	3.94226	0.718076	0.582552	0.0259061	0.017377	-0.0094621	-0.0280179	0.0174982	0.0179331		42.586	3	1	9	0	5	1			0.87156	5.84947	4.63601	7.56427	3.13076	7.53892	4.33234
0.853035	1.39881	0.60654	3.03831	0.480466	2.11832	0.0154401	0.014106	0.023522	-0.0111869	0.0153172	-0.0372325		38.304	1	0	7	0	5	4			0.541284	4.29574	4.25433	6.37001	3.1079	5.83291	2.92344
0.875539	1.39299	0.499106	2.40635	0.627221	1.61807	0.00586611	0.0238853	-0.0068132	-0.0224853	0.0179821	-0.0355341		38.311	1	5	3	0	5	6			0.889908	3.95896	4.12781	3.59655	2.96276	8.60213	2.38821
1.20223	1.10631	0.969748	2.07864	0.610377	1.71206	-0.0020433	0.0230327	0.00757758	0.00368942	0.0180982	-0.0548938		43.553	3	2	3	0	7	5			0.743119	3.60554	4.01331	5.06825	2.79703	5.517	2.64115
0.838977	1.05047	0.462091	2.02714	0.489282	2.00141	-0.0202269	0.00266702	0.00740979	-0.0413154	0.0154135	-0.0432915		39.774	2	3	3	0	1	5			0.798165	3.84737	4.2523	2.79686	2.65656	8.95305	2.36897
0.954788	0.896834	0	2.409	0.589005	1.60215	-0.013473	0.0190239	-0.0067633	-0.0170796	0.0129215	-0.0434833		40.679	1	3	4	1	2	8			0.642202	3.2004	4.01085	2.80188	2.97481	6.30709	2.57743
1.6392	1.34995	0.229731	1.06275	0.713177	1.85999	-0.0216052	-0.0066053	0.0159197	-0.0119971	0.0165405	-0.0450048		40.976	2	2	4	0	6	8			0.394495	2.67263	4.36619	2.86863	2.79982	7.19217	2.37045
1.29365	0.713685	0.537165	1.13401	0.639842	2.00495	-0.0268271	0.0148297	0.0149379	-0.0574748	0.0101926	-0.030417		41.616	2	0	1	0	3	4			0.733945	4.45312	3.91573	2.7722	2.46734	6.73325	2.33442
1.46114	0.649397	0.192586	1.49954	0.528217	1.48543	-0.025404	0.0177369	-0.0051183	-0.0040725	0.0146463	-0.0161281		44.109	0	3	1	1	5	6			0.825688	3.00373	5.62925	2.70952	2.88188	8.90566	2.57627
1.39556	0.641447	0.441861	2.54238	0.718654	1.61434	-0.0125128	0.0193418	0.00763268	0.0350245	0.0118806	-0.0117413		45.785	1	3	1	0	6	3			0.697248	2.64661	5.13106	2.49433	3.39322	9.68415	2.76107
1.67666	0.327691	0.271242	1.11565	0.922972	1.42853	-0.0305691	0.0155169	0.0118707	-0.0078014	0.0106783	-0.028983		45.776	0	2	2	1	1	4			0.577982	2.86393	4.95387	2.93257	3.59327	4.79167	4.06166
1.83833	0.731342	0.239785	0.846487	0.913087	1.23073	-0.0320456	0.028386	0.0173699	-0.0288357	0.0123576	-0.023481		43.246	0	0	4	1	1	2			0.844037	2.54139	4.38349	8.22046	3.01185	4.84365	2.60158
1.43821	0.935644	0.27178	1.30737	0.791025	1.69674	-0.0271304	0.00908024	0.0284121	0.00109947	0.0130487	-0.0479485		41.68	1	0	8	0	1	2			0.568807	2.46243	3.5188	11.5749	2.98057	3.76064	2.53162
1.40468	0.875886	0.625466	2.24093	1.04792	1.13262	-0.038645	0.021677	0.0333824	-0.0347893	0.01083			40.09	1	2	9	1	3	3			0.944954	3.26069	3.07225	14.3929	3.16038	5.96054	4.0592
1.7137	0.926686	0.896373	2.67728	0.689322	0.804942	-0.0401763	0.0307886	0.0296893	-0.0111248	0.0127699	0.0174935		41.642	4	1	10	0	3	0			0.623853	3.16414	3.41117	11.192	3.39214	9.14897	6.01071
1.58372	1.17236	0.355784	1.58814	0.737923	0.657576	-0.0151969	0.0186536	0.0356064	-0.0455245	0.0115229	0.022135		41.306	1	2	11	0	3	2			0.880734	2.51512	3.2854	13.8284	2.66697	5.32493	5.88751
1.47537	1.19733	0.429732	0.507322	0.833308	1.12057	-0.0420933	0.0211508	0.018132	-0.0527541	0.00994992	0.0163451		39.599	1	0	4	0	2	3			0.697248	2.45078	2.99704	13.9804	2.42976	7.02458	5.08886
1.6326	1.30077	0.281846	0.868634	0.369626	0.561196	-0.0528019	0.026838	0.025289	-0.0596543	0.013783	0.0152513		39.179	0	1	8	1	6	0			0.899083	2.48834	2.73744	15.7083	2.50978	8.79045	3.2307
1.50038	1.52836	0.447011	0.11911	0.556782	0.890718	-0.0447388	0.0285532	0.0501614	-0.0289605	0.0147531	0.023187		38.976	0	0	7	0	2	0			0.899083	2.61836	2.70859	10.8624	2.31579	9.29476	4.2567
1.79914	1.63308	0.894543	0.407872	0.661479	0.525548	-0.0384642	0.0285903	0.0418998	-0.0362759	0.0153733	0.019009		38.609	1	0	11	0	2	0			0.715596	2.37227	2.57143	16.1366	2.1907	5.61075	3.34124
1.98373	1.68646	0.209125	0.482738	0.935644	1.20947	-0.0427162	0.0183755	0.0451824	-0.0109254	0.00703012	0.0222598		38.533	1	1	3	0	0	0			0.944954	2.67554	2.54015	11.5311	2.53751	3.48921	3.07506
2.03	1.6572	0.622623	1.55068	0.767731	0.584109	-0.0314589	0.0196884	0.0251845	-0.0403762	0.0115836	0.0185931		39.23	0	2	7	0	1	0			0.212766	2.78427	2.85536	12.8385	2.52518	5.89676	3.19115
1.51557	1.46635	0.562919	1.21457	0.67338	0.791607	-0.0393837	0.0204526	0.0568693	-0.0467829	0.0163054	0.0188394		39.198	0	0	7	1	4	1			0.788991	2.08418	2.95489	12.6668	2.30026	6.00205	3.34957
1.5026	1.99199	1.25887	1.50455	0.842268	0.648129	-0.0478136	0.0241359	0.0161758	-0.0684666	0.0163252	0.0207177		39.468	0	0	6	0	1	0			0.770642	2.22222	2.98214	11.2889	2.62819	4.71461	3.37162
1.9047	1.81224	0.289592	1.65317	1.33413	1.1864	-0.0400045	0.0267612	-0.0094929	-0.0542638	0.0141546	0.0192193		39.405	1	1	9	0	2	1			0.834862	2.28452	2.91153	14.4079	2.38757	7.10649	3.51482
1.74858	1.46315	0.276163	1.269	0.644669	0.728575	-0.035914	0.019377	0.0479105	-0.0361275	0.0102587	0.0149995		39.25	1	0	3	1	6	0			0.642202	2.55377	2.88288	10.4058	2.05596	9.09059	2.99915
1.85419	1.78952	0.677189	1.67864	0.553154	0.669261	-0.0299653	0.0289589	0.0666734	-0.0208678	0.00846658	0.0202051		39.042	0	0	7	0	3	0			0.321101	2.50105	3.3157	10.2085	2.34375	9.07232	3.68198
1.38076	1.52202	0.785933	1.94195	0.569783	1.02957	-0.0315707	0.0326335	0.0202022	-0.007466	0.01008	0.0208656		37.912	0	0	9	0	1	1			0.46789	2.20126	2.7666	15.0191	2.17053	8.60374	4.56534
1.76582	2.01658	0.813221	1.77626	0.425293	1.06184	-0.0450025	0.0329461	0.0292768	-0.0337202	0.0157888	0.0261953		39.465	1	0	9	0	0	1			0.733945	2.35075	3.11823	15.2352	2.46081	6.12772	3.49455
1.50505	1.9822	0.411519	1.41277	0.863672	1.52959	-0.0347791	0.0298813	0.048614	-0.0513169	0.0129463	0.0180591		38.751	0	0	14	0	6	0			0.522936	2.29392	2.84364	16.8243	2.42424	7.35608	3.09075
1.62217	1.66013	0.134953	0.607287	1.00129	1.28056	-0.0221831	0.0298044	0.0403912	-0.0593392	0.00839553	0.0287646		39.088	0	2	6	0	1	0			0.834862	2.36655	3.33761	18.4865	2.44916	6.7005	3.25993
0.980951	1.50009	0.441861	0.887814	0.740718	1.15104	-0.0211773	0.00965664	0.0251457	-0.0328112	0.0148135	0.026017		38.565	0	1	8	0	7	0			0.486239	2.62522	3.30527	13.0339	2.28555	6.89698	3.02082
1.40247	1.97038	0.350101	2.24655	0.780371	1.95437	-0.01677	0.0251628	0.0285371	-0.0336181	0.0126914	0.0249282		39.172	1	1	5	0	5	0			0.706422	3.08327	3.08399	9.18371	2.20513	7.39313	2.54145
1.20367	1.36604	0	1.74334	0.653575	1.10846	-0.0240512	0.0296238	0.00106853	-0.0266836	0.0154428	0.0290219		39.984	3	2	2	0	6	1			0.816514	3.8559	2.93154	2.64865	2.58495	8.23317	2.84157
1.05588	1.73235	0	1.63848	0.634901	1.39531	-0.0086686	0.0281422	-0.0126171	-0.0340081	0.00704706	0.0227518		37.576	3	0	2	0	1	0			0.853211	3.40273	2.43035	1.4375	2.49588	5.47957	2.85458
1.06413	1.66662	0	0.606093	0.964656	1.25409	0.002442	0.047352	0.0183259	-0.0167739	0.0123062	0.0274388		39.265	0	0	1	0	1	0			0.614679	4.19336	2.36158	2.87435	2.14191	4.29294	2.598
1.3863	1.4512	0.759066	0.46098	0.5524	1.19688	0.00201076	0.0322421	0.0336137	-0.0292349	0.0124687	0.0280536		38.937	1	0	2	2	0	0			0.770642	4.59676	2.52174	3.67879	2.62192	3.84449	2.78564
0.703416	1.10831	0.432274	1.59198	0.887188	1.76347	-0.0086724	0.0341216	0.0333315	-0.0504869	0.0187556	0.0263505		37.91	2	1	4	0	0	0			0.412844	4.74077	2.5262	3.62249	2.82048	4.35495	2.42942
0.78534	1.52191	1.03735	1.44186	0.84131	1.06741	-0.0039949	0.0287287	0.00581847	-0.0524743	0.0196077	0.0214937		37.746	5	0	2	0	0	0			0.577982	5.88186	2.58592	3.54209	2.63812	5.48438	2.90554
1.04673	1.78494	1.38711	1.16576	0.47406	1.32693	0.0124299	0.0171476	-0.0043651	-0.052132	0.0212621	0.0258932		36.806	1	0	1	0	0	0			0.614679	3.58171	2.30903	3.17015	2.41123	6.37342	2.53216
0.926775	1.64544	0.332065	1.38711	1.13188	1.13428	-0.012868	0.0487547	0.0106345	-0.0391783	0.0172838	0.0222546		38.099	2	0	2	0	1	0			0.706422	4.61648	2.54931	3.03707	2.32247	6.17122	2.80213
0.795996	2.0164	0.54974	1.46434	0.767491	1.47819	0.00191644	0.0481621	0.0405734	-0.0109592	0.0194535	0.0256346		37.174	0	0	0	0	0	0			0.633028	4.28482	2.76941	3.27036	2.24229	5.40718	2.57812
1.10069	1.45491	0.770152	0.678104	1.01641	1.50309	0.00746365	0.0394713	0.0285863	-0.0115406	0.0186799	0.0294436		38.369	0	0	3	1	0	0			0.87156	3.75947	2.26418	4.8423	2.5811	4.74929	2.75049
1.33238	1.26478	0.311902	2.18414	0.869539	1.63688	-0.0023012	0.0312883	0.0330836	-0.0234974	0.0228237	0.0244509		37.943	2	0	3	1	1	0			0.697248	3.17123	2.76106	5.08309	2.18772	4.8461	2.40851
1.16029	1.44375	0.575533	1.63068	0.806128	1.60091	-0.0033366	0.0131679	0.0441303	-0.0468589	0.0173129	0.0189948		38.236	0	0	5	0	3	0			0.899083	3.38699	2.40785	6.10172	2.49165	4.52967	2.83634
1.65788	1.54585	0.599104	1.79869	1.02561	1.5526	-0.0089719	0.0162147	0.0431934	-0.0585834	0.0199352	0.0245192		39.106	0	0	0	0	2	0			0.678899	3.36071	2.75333	6.64848	2.22779	3.83805	2.61002
1.55507	1.68646	0.595552	1.56865	0.992033	1.36094	-0.0041143	0.0366096	0.0487932	-0.0375898	0.0195176	0.0225552		37.845	1	1	1	2	3	0			0.550459	3.63978	2.84479	5.89552	2.03102	4.55123	2.60849
1.27516	1.45874	0.32004	1.86363	0.920187	1.36166	0.0109463	0.0331372	0.0477016	-0.0461016	0.0210093	0.0313555		37.959	2	0	3	0	1	1			0.715596	3.80293	3.00659	6.53391	2.24427	4.423	4.50169
0.667185	1.86411	0.485351	2.30477	0.704049	1.78965	0.0123889	0.0269628	0.0542165	-0.0446591	0.0217192	0.0196877		39.027	2	1	0	1	3	1			0.587156	4.75402	3.50554	4.49078	2.15517	5.52747	3.33712
1.01289	1.56741	0.402029	1.35904	1.43426	1.62958	0.0211351	0.0148425	0.0246887	-0.0252347	0.0195211	0.0236847		39.828	3	1	2	0	1	0			0.522936	5.02303	3.0335	4.7645	1.90368	3.98913	3.18053
1.22602	1.83636	0.244602	0.412996	1.51341	1.30715	0.0110683	0.0177642	0.00685735	-0.037889	0.0219432	0.0215281		38.205	4	4	1	0	2	2			0.825688	3.56334	2.38884	4.04928	2.24471	4.6531	2.93266
0.828776	1.60599	0.163392	0.11937	1.67315	1.45335	0.0140029	0.0283387	0.0414485	-0.0375015	0.0271596	0.0280773		38.962	1	1	2	0	0	2			0.605505	4.03238	3.12035	4.46059	2.17103	3.77876	3.76789
0.828776	1.61611	1.1336	0	1.30715	2.13166	0.0129182	0.0241451	0.0316637	-0.0188183	0.0218762	0.0234043		39.173	2	1	1	0	0	0			0.75	4.91321	3.07194	6.64544	2.19542	4.32398	3.1592
0.815287	1.36604	1.09582	0.696947	1.47513	1.54421	0.0412218	0.0284017	0.0335234	-0.0338112	0.015738	0.0297316		40.103	1	0	1	1	1	0			0.724771	4.44089	3.27179	5.36861	2.20584	4.0628	3.28339
0.661918	1.10856	0.978407	0.398962	1.18515	1.4257	0.0327602	0.0172864	0.0337851	-0.0330684	0.0281444	0.0129426		38.416	4	2	0	0	1	0			0.743119	5.97146	3.42453	4.25892	2.17902	4.53161	3.00291
0.809768	1.48144	1.51573	2.17758	1.06397	1.75801	0.0186908	0.0274601	0.0517791	-0.0595324	0.00904848	0.0286672		39.416	4	2	0	0	0	0			0.706422	5.70844	3.38175	5.09748	2.32899	4.15329	2.15664
0.85148	1.22681	0.922792	2.06863	1.2173	1.77027	0.0375957	0.0280841	0.0403324	-0.0449028	0.014977	0.0252513		40.304	3	1	3	0	1	0			0.788991	5.0727	4.09543	4.6522	2.33978	3.51329	2.4904
0.487048	1.77772	0.698862	2.04443	1.51811	1.33124	0.00685804	0.0254125	0.00665565	-0.0316326	0.0259842	0.0251534		36.659	5	0	1	1	3	0				4.13714	2.7712	3.67079	2.24286	4.15379	2.45455
0.585259	1.58153	0.974742	1.21886	1.01584	1.16649	0.0107048	0.017514	0.0505669	-0.0546022	0.0183613	0.0244723		39.437	2	7	1	2	2	0			0.706422	4.14199	3.71002	3.84251	2.34522	3.43694	2.56662
0.633393	0.893444	1.89144	1.3732	0.699567	1.66398	0.031557	0.0241237	0.0524066	-0.0448712	0.00758406	0.0236184		42.39	2	1	0	0	0	0			0.394495	5.84167	5.06653	5.63312	2.23489	4.09747	2.69007
0.510164	0.772923	1.6517	1.77153	1.10355	2.25715	0.0135435	0.0241246	0.0314239	-0.0589329	0.0213605	0.0303688		40.977	1	1	4	0	4	0			0.743119	5.74288	3.69008	6.07205	2.17066	4.38336	2.88323
0.857367	1.09063	0.508499	1.13591	2.01924	2.0987	0.0683957	0.0240358	0.0461003	-0.0030564	0.0212621	0.0221119		40.789	3	2	3	1	0	0				5.61959	4.54826	5.36642	2.28421	2.91908	2.53263
0.781869	1.47513	0.69064	1.41396	1.68577	1.79954	0.0222079	0.0290241	0.0533123	-0.0438065	0.0280881	0.0376588		39.921	3	0	3	0	0	0			0.798165	5.22609	3.23504	4.68986	2.76	2.98432	2.31976
0.778266	0.846535	0.841087	1.29224	1.25651	1.7399	0.0394313	0.0113809	0.0269015	-0.0322887	0.0187892	0.0264815		41.584	3	1	1	0	0	0			0.844037	4.875	4.16583	5.80249	2.37158	4.06479	2.43263
0.476176	1.14977	0.961242	0.371883	0.841648	1.79999	0.0346769	0.0287916	0.019065	-0.0345892	0.0172136	0.0196716		42.997	1	1	1	0	0	0			0.577982	5.37585	4.64602	5.72005	2.16159	3.80778	2.54476
0.554384	0.71109	2.19163	0.549128	0.93468	1.57188	0.0272062	0.0208385	0.0299848	-0.0190193	0.0144631	0.0284003		41.556	1	2	1	0	0	0			0.688073	5.30728	4.0873	4.40453	2.6255	4.29085	2.0758
0.482166	1.14644	0.549006	0.612872	0.969988	1.44037	0.0300533	0.0129949	0.0487561	-0.0194996	0.0181616	0.0255489		40.8	3	0	1	1	2	1			0.962963	5.18363	3.12223	5.63544	2.5227	4.19832	2.26928
0.654951	1.26718	0.512063	0.341588	0.730571	1.71004	0.00598803	0.0316709	0.0342999	-0.0328591	0.00787951	0.024559		40.134	4	1	4	0	0	0			0.477064	3.4029	3.4984	5.34923	2.50497	4.96182	2.25346
0.68374	1.25782	1.08497	1.55964	0.671181	1.17322	0.0190098	0.0346785	0.00661207	-0.0420667	0.019408	0.0278391		39.148	6	0	2	0	0	0			0.761468	4.13714	2.92702	4.13625	2.1985	5.66729	2.47448
0.497265	1.2783	1.13932	1.49639	0.806463	1.87031	0.0382014	0.0169277	0.0516752	-0.047095	0.0187503	0.0277422		39.608	2	1	1	1	0	0			0.770642	3.27078	3.1093	5.65175	2.15341	6.57778	2.48231
0.935644	1.30077	0.787921	1.70432	0.598074	1.50655	0.0140597	0.00107193	0.0564484	-0.0338901	0.0107919	0.0255226		40.005	1	1	0	1	1	1			0.798165	3.98189	3.78939	4.7413	2.54698	4.91721	2.63842
0.562571	1.51982	1.03184	1.43392	0.178168	2.07945	0.017405	-0.0062416	0.0377974	-0.0428768	0.0186871	0.0314496		37.761	0	2	0	0	3	1			0.807339	3.63901	3.25838	6.55317	2.38983	4.94654	2.03301
0.322189	1.95618	1.12507	2.4545	0.585879	1.66365	0.0167567	0.00387766	0.0217808	-0.055239	0.0160879	0.0252307		39.359	2	2	1	0	2	0			0.266055	4.51824	3.75865	5.26542	2.36223	5.97137	2.13749
0.779703	1.42789	0.747765	3.14725	0.745497	1.80096	-0.0030891	0.0123451	0.0490194	-0.0600019	0.0123079	0.024818		39.337	5	0	1	1	1	0			0.706422	4.91034	3.13931	4.06215	2.22187	6.69231	2.23681
0.931189	1.35427	0.295847	1.50112	0.706627	1.68638	0.00857845	0.0118172	0.0568775	-0.0304598	0.0109543	0.0255492		40.34	1	2	2	1	0	0			0.495413	5.62197	3.58499	4.46006	2.19061	6.38523	2.18984
0.672762	1.03392	0.341021	2.11638	0.901744	1.83569	0.0253667	-0.0082617	0.0342325	-0.0279965	0.00941654	0.0157826		38.888	1	0	3	0	0	0			0.697248	4.79518	2.79094	4.49931	2.29508	5.76929	2.64751
0.802144	0.701733	1.30159	1.51052	0.685441	2.07734	0.0368261	0.0284104	0.0283236	-0.0579277	0.00580248	0.0218803		43.377	3	1	4	0	1	0			0.87156	4.82097	5.07346	5.2686	1.99621	6.20903	2.55098
0.687918	0.829162	0.33752	1.25871	0.470071	1.85419	0.0258608	-0.0057013	0.0377936	-0.018677	0.0183653	0.0345394		43.324	2	0	2	3	1	0			0.926606	5.8464	3.93456	5.39871	2.34581	4.50199	2.33995
0.461746	0.716299	1.22028	0.424735	0.736118	1.995	0.0363851	0.0123377	0.0556606	-0.0291249	0.0247696	0.0310766		43.666	3	0	0	0	3	0			0.963303	6.95125	3.77937	4.57508	2.69526	6.10253	2.33609
0.677781	0.68374	0.719579	0.528104	0.765953	1.81859	0.0228376	-0.000374	0.0323369	0.00289501	0.0118584	0.0275289		48.165	3	2	1	2	1	2			0.853211	6.11439	8.15736	4.96218	2.64569	4.9555	2.74898
0.678992	0.565639	0.440087	1.29159	0.885456	1.88858	0.0265683	0.0226812	0.0216327	-0.0647861	0.0207386	0.032003		44.756	3	1	1	0	0	0			0.706422	6.14609	5.34176	3.90564	2.42678	4.30829	2.36585
0.700763	0.769035	0.491397	1.7976	0.948367	1.95818	0.0127726	0.0218435	0.0313108	-0.0318806	0.0152694	0.0221006		46.031	3	2	1	0	2	0			0.733945	5.43615	5.98583	3.3528	2.47973	3.63002	2.18233
0.52286	0.808056	0.303046	1.46016	1.37856	2.01556	0.0165951	0.0255108	0.0473917	-0.0569506	0.0151055	0.031687		40.971	2	0	2	0	1	0			0.733945	5.78458	3.6475	3.4124	2.45714	3.78776	2.84812
0.653284	0.715979	0.67228	1.68587	1.71669	1.90071	0.00560092	0.0158176	0.023519	-0.053777	0.0225834	0.0265863		42.756	1	0	3	1	4	0			0.513761	4.8882	3.72498	5.821	2.73018	3.41297	2.39636
0.320311	0.585841	0.516894	1.10465	1.47836	1.98738	-0.0015478	-0.0234629	0.0354357	-0.049062	0.0181549	0.0236149		45.021	0	0	3	0	0	0			0.917431	4.66992	5.85358	5.62132	2.1869	3.32133	2.40109
1.02493	0.62976	0.181426	1.74059	1.49544	1.81555	0.00642161	0.0163096	0.0259682	-0.0548995	0.0241119	0.0133134		46.603	2	1	1	0	3	1				5.28472	5.21056	4.13656	2.30311	3.66988	2.17415
1.10281	0.656207	0.801816	0.92987	1.83507	1.67136	-0.0115759	-0.00067	0.0166376	-0.0696235	0.0230953	0.0242431		46.247	1	1	2	2	0	0			0.706422	3.78924	5.37139	3.81335	2.90424	4.01868	2.71967
1.017	0.857674	0.854053	1.26645	1.42681	1.42609	0.00700485	0.0141713	0.0356672	-0.0636499	0.0243657	0.0280236		45.997	0	0	0	0	1	1			0.770642	3.61195	5.75962	3.09515	2.48864	3.10956	3.07573
0.87663	0.694423	0.627811	1.38294	1.09456	1.48513	-0.0067618	0.0276627	0.0113005	-0.0710687	0.019594	0.0234272		46.124	0	0	3	1	2	0			0.633028	3.48339	4.73247	3.32799	2.27067	3.42211	2.84559
0.828776	0.839708	1.41006	1.39772	0.777997	1.3565	0.00357528	-0.0023315	0.0251422	-0.0330562	0.0238467	0.0178445		48.194	3	1	1	1	1	0			0.633028	4.08278	6.62245	3.40747	2.01117	4.25926	3.62356
0.792882	0.81547	1.07574	1.80512	0.998721	1.0503	0.00398863	-0.0023362	0.0104831	-0.0379266	0.0191408	0.0123263		45.255	2	4	1	0	1	1			0.834862	3.78183	6.74384	5.1316	2.79211	5.55478	3.93391
0.22111	0.518503	1.35796	1.17689	0.972497	1.15292	-0.0025935	0.0110141	0.00556143	-0.0612315	0.010893	0.0189054		46.675	2	1	1	0	2	1			0.87156	4.22946	6.71216	3.58919	2.08249	4.97061	3.63145
0.515282	0.815948	1.06087	0.587044	0.357805	1.08994	0.0104358	0.019377	-0.0098608	-0.0661471	0.0101685	0.0146214		47.63	3	1	0	1	5	1			0.706422	4.67375	6.98129	3.54834	2.16383	5.98004	3.79939
0.615203	0.660641	2.61778	0.950816	0.765616	1.76657	-0.0076704	0.01509	-0.0101784	-0.0686033	0.0195827	0.0262327		46.489	0	1	0	0	3	1			0.825688	5.60404	6.17301	3.37606	2.6435	3.76584	3.05066
0.404028	1.00447	2.34662	0.797924	0.689322	1.98712	-0.0076191	0.0089288	-0.0094708	-0.0556253	0.0184869	0.0241202		43.822	2	0	1	0	4	0			0.651376	5.43666	4.46149	3.86583	2.37063	4.23035	3.07385
0.775517	0.481031	1.37289	1.55335	0.824348	1.86765	-0.0079935	0.0279311	0.019844	-0.0098409	0.0208232	0.0246303		43.29	1	1	2	2	2	0			0.880734	4.12027	4.37356	3.03168	2.54791	3.77754	2.4065
1.12991	0.605183	0.424735	0.680247	0.790936	1.34575	0.00120659	0.0137835	0.0129138	-0.0429094	0.017377	0.0190227		42.501	3	0	3	0	1	0			0.623853	3.96817	4.29544	3.4219	2.44708	4.63601	3.01076
1.6701	0.720699	0.617013	2.12501	1.39881	1.35262	0.0109376	0.00921691	0.0219688	-0.0436959	0.014106	0.0270664		42.699	0	0	5	0	0	2			0.559633	4.53748	3.40585	3.82272	2.57812	4.25433	3.56324
1.83271	1.07119	0.280691	0.142684	1.39299	1.5274	-0.0175932	0.018787	0.0257527	-0.0238458	0.0238853	0.0204949		41.386	0	0	1	0	5	0			0.513761	3.48563	3.20104	3.85684	2.50333	4.12781	2.73235
1.67921	1.47488	0.810515	1.04116	1.10631	1.43253	-0.0061288	0.00790993	0.0084658	-0.0415582	0.0230327	0.025764		40.072	2	0	1	0	2	1			0.87156	2.90614	2.94898	5.4375	2.48797	4.01331	2.74628
1.89696	1.79864	0.490298	0.895762	1.05047	1.58265	-0.0224254	-0.0179058	0.0173967	-0.0150452	0.00266702	0.0160095		38.522	0	1	3	0	3	0			0.669725	2.92314	3.06729	5.20982	2.9387	4.2523	2.64713
1.29119	1.36264	0.510156	2.73384	0.896834	1.31418	-0.0297225	0.0254454	0.0142285	-0.0155071	0.0190239	0.0215948		38.45	0	1	1	0	3	0			0.66055	2.79337	2.73113	4.53382	2.67115	4.01085	2.90513
1.96217	1.38767	0.260289	2.7925	1.34995	1.68219	-0.0225555	0.00965582	0.0414738	-0.0198338	-0.0066053	0.032831		38.049	1	0	3	2	2	2			0.688073	2.56332	2.81763	4.01416	2.6068	4.36619	2.40381
1.45933	1.49646	0.576745	2.67272	0.713685	1.86276	-0.0356494	0.0304279	0.0440027	-0.041323	0.0148297	0.0215277		38.463	0	0	2	0	0	0			0.522936	2.89722	2.85476	4.9138	2.47771	3.91573	2.86393
1.63111	1.6286	0.770866	1.99239	0.649397	1.23708	-0.0457474	0.0205363	0.0115008	0.00289571	0.0177369	0.0161583		37.293	0	0	1	0	3	0			0.623853	2.83688	2.42787	4.28767	2.40826	5.62925	2.95
1.21571	2.53079	1.71221	1.63949	0.641447	1.65537	-0.0336552	0.0210099	-0.0018322	-0.0155425	0.0193418	0.0232725		37.202	0	1	1	0	3	3			0.605505	2.48517	2.71275	3.55277	2.44242	5.13106	2.99556
1.97303	1.91565	0.862448	2.15114	0.327691	0.879838	-0.037562	0.00825902	0.00434132	-0.0520536	0.0155169	0.0162429		37.467	0	0	0	2	2	4			0.752294	2.40787	2.21584	3.07021	2.58218	4.95387	3.76091
1.75861	1.26312	0.749625	1.27577	0.731342	0.804208	-0.0262057	-0.0097672	-0.0151704	-0.0365266	0.028386	0.0131197		37.936	2	0	0	2	0	0			0.633028	3.11659	2.98089	2.88984	2.73529	4.38349	3.57163
1.55905	1.5087	1.62136	0.955653	0.935644	1.11931	-0.0158727	0.0207345	0.00185375	-0.0226791	0.00908024	0.00510735		38.425	0	0	0	1	0	5			0.88785	2.34575	2.46609	3.15831	2.57907	3.5188	3.91961
1.62388	1.90338	2.12093	1.26032	0.875886	1.233	-0.0187974	0.0237326	0.00360682	-0.0383975	0.021677	0.0118806		37.427	1	1	1	0	2	1			0.981651	2.77242	2.13901	4.23983	2.52286	3.07225	3.54031
1.2698	1.68005	0.602097	0.607287	0.926686	1.26457	-0.0237818	0.0385701	0.0182316	-0.0417259	0.0307886	0.00539863		37.656	0	0	1	0	1	0			0.853211	2.65948	2.6371	4.05945	2.71663	3.41117	3.36124
1.08307	1.72717	1.32461	1.10317	1.61611	1.77383	0.0121601	0.0319905	-0.0142968	-0.0232306	0.0241451	0.0215035		37.132	0	0	1	1	1	0			0.669725	2.69395	2.18594	3.58482	3.37806	3.07194	3.62933
0.90495	1.60611	1.017	3.07179	1.36604	1.51942	-0.0074494	0.0113482	0.014239	0.00335379	0.0284017	0.0211748		36.191	3	0	2	1	0	0			0.598039	3.48916	2.26115	4.50737	4.56364	3.27179	3.6757
0.863905	1.48513	0.115107	1.42998	1.10856	1.59108	-0.0034926	0.0170881	-0.0077982	-0.00089	0.0172864	0.0245343		36.917	0	0	2	1	2	1			0.715596	2.51212	2.50171	5.05211	3.4162	3.42453	2.84156
0.905847	1.90605	0.458775	1.86018	1.48144	1.38524	-0.000839	-0.0045268	-0.0029549	-0.00091	0.0274601	0.0196462		36.739	0	1	2	4	2	0			0.743119	3	2.21769	4.45193	4.83612	3.38175	4.08086
1.01414	1.47819	1.35286	2.05071	1.22681	1.46684	-0.0080501	0.0195177	-0.0224562	-0.0276401	0.0280841	0.0226443		36.12	0	0	0	0	1	1			0.587156	3.35245	2.38261	3.2451	2.73653	4.09543	4.06549
0.391569	1.41054	1.48274	2.45999	1.77772	1.72896	0.00038	-0.0141446	-0.003914	-0.0443236	0.0254125	0.0206183		36.365	0	1	0	1	0	0			0.495413	3.43864	2.10116	2.94981	3.0157	2.7712	3.16289
0.616997	1.4115	0.946709	1.73304	1.58153	1.17236	0.0158443	-0.000684	-0.0161856	-0.033936	0.017514	0.0186536		35.964	0	0	0	0	7	2			0.513761	3.63389	2.35666	3.27957	2.55699	3.71002	3.2854
0.582552	1.34958	1.37838	1.1713	0.893444	1.19733	0.0179331	0.00572017	-0.0061862	-0.0450343	0.0241237	0.0211508		37.119	1	0	1	1	1	0			0.980392	4.33234	2.5103	3.05035	2.92722	5.06653	2.99704
0.478073	1.87461	2.29696	1.32558	0.772923	1.30077	0.0293618	0.0153356	0.0186171	-0.0375329	0.0241246	0.026838		35.545	6	0	0	0	1	1				7.5291	2.20169	2.82104	3.51319	3.69008	2.73744
0.497625	1.50862	2.47274	1.95217	1.09063	1.52836	0.0354207	0.00740259	0.00847714	-0.0230157	0.0240358	0.0285532		36.187	10	0	0	0	2	0			0.724771	10.9944	2.12617	3.26103	2.28102	4.54826	2.70859
0.405631	1.14555	1.25301	1.71221	1.47513	1.63308	0.00855227	0.0219674	0.0186605	-0.0368517	0.0290241	0.0285903		36.13	6	0	1	1	0	0			0.486239	9.97909	2.42892	4.36042	3.00869	3.23504	2.57143
0.846535	1.35213	1.49819	0.70045	0.846535	1.68646	0.0414055	0.0141856	0.0173958	-0.0481278	0.0113809	0.0183755		35.867	8	0	2	1	1	1			0.688073	10.0119	2.55208	4.11954	2.55584	4.16583	2.54015
0.779703	1.47797	0.531376	1.23	1.14977	1.6572	0.0128633	0.0405398	-0.0038069	-0.0433737	0.0287916	0.0196884		35.837	6	0	1	0	1	2			0.807339	8.55494	2.1808	4.96174	2.64155	4.64602	2.85536
0.843732	1.43035	0.929584	0.743508	0.71109	1.46635	0.0085943	0.0311047	0.0401683	-0.0588905	0.0208385	0.0204526		36.666	2	0	2	0	2	0			0.642202	4.96726	2.31628	4.46298	2.34056	4.0873	2.95489
0.256051	1.69205	1.225	0.960251	1.14644	1.99199	0.0280058	0.0178361	0.020224	-0.0453234	0.0129949	0.0241359		36.783	5	0	4	1	0	0			0.761468	13.5035	2.30849	5.01584	2.3436	3.12223	2.98214
0.611093	1.28313	0.308507	0.538484	1.26718	1.81224	0.02412	0.0313037	0.0322683	-0.0764067	0.0316709	0.0267612		36.521	5	0	1	2	1	1			0.633028	8.45156	2.34731	4.13487	2.17332	3.4984	2.91153
0.811194	1.70365	0.386629	2.05759	1.25782	1.46315	0.0347376	-0.0233762	0.00569074	-0.0815338	0.0346785	0.019377		36.689	8	1	1	0	0	0			0.862385	7.30043	2.73529	3.94493	2.15852	2.92702	2.88288
0.657822	1.47609	1.32026	1.05846	1.2783	1.78952	0.0306507	0.029793	0.0355159	-0.0477551	0.0169277	0.0289589		37.749	4	0	0	1	1	0			0.853211	4.45781	2.6984	3.48331	2.47141	3.1093	3.3157
0.7049	1.34168	1.54703	1.97962	1.30077	1.52202	0.0293466	0.00616431	0.0121771	-0.0855267	0.00107193	0.0326335		38.872	2	0	0	0	1	0			0.798165	4.18369	2.75024	3.63183	2.27183	3.78939	2.7666
0.797484	1.75705	0.608787	1.11952	1.51982	2.01658	0.0178052	0.0121109	5.42e-05	-0.0461219	-0.0062416	0.0329461		38.244	9	0	0	0	2	0			0.944954	6.88751	3.37798	3.1812	2.17781	3.25838	3.11823
0.526993	1.23453	0.16807	1.59973	1.95618	1.9822	0.0139195	-0.000188	0.0174653	-0.0397191	0.00387766	0.0298813		38.563	3	0	0	0	2	0			0.779817	5.99864	2.72451	3.52278	2.32671	3.75865	2.84364
0.719726	1.51923	0.471319	1.45183	1.42789	1.66013	0.0175723	0.0183911	0.0131865	-0.0518668	0.0123451	0.0298044		38.704	9	1	0	0	0	2			0.715596	7.21827	2.82718	3.08773	2.01992	3.13931	3.33761
0.616228	1.59342	0.281701	1.35101	1.35427	1.50009	0.0345837	-0.0645503	0.00369126	-0.0400035	0.0118172	0.00965664		38.823	9	1	1	1	2	1			0.633028	9.39877	3.21006	2.8373	2.36918	3.58499	3.30527
0.586649	1.4103	0.450159	1.35743	1.03392	1.97038	-0.000244	0.0267686	0.0136616	-0.0505381	-0.0082617	0.0251628		40.435	10	0	4	0	0	1			0.697248	7.55091	3.99695	2.67897	2.07537	2.79094	3.08399
0.639711	0.818107	0.64946	1.61149	0.701733	1.36604	0.00561716	0.020486	0.0189127	-0.0453192	0.0284104	0.0296238		41.765	10	1	7	0	1	2			0.798165	8.08743	3.84121	2.5945	2.40569	5.07346	2.93154
0.574057	0.774607	0.630988	1.05638	0.829162	1.73235	-0.0023116	0.0235198	0.00818959	-0.0246525	-0.0057013	0.0281422		40.847	5	3	0	0	0	0			0.559633	5.44215	4.35267	3.2	1.90683	3.93456	2.43035
2.00141	1.28222	0.487029	1.6221	0.716299	1.5376	-0.0432915	0.0358254	-0.0010925	-0.0381709	0.0123377	0.0236951		40.207	5	0	1	0	0	0			0.577982	2.36897	3.98628	2.86123	2.35111	3.77937	2.46981
1.60215	1.32666	0.524816	1.27845	0.419634	1.96684	-0.0434833	0.0112268	0.00898412	-0.0429996	0.0162547	0.00712918		39.073	8	0	2	0	2	0			0.816514	2.57743	3.30078	3.14718	2.3224	6.22094	2.28743
1.85999	1.5023	0.948517	1.11363	0.527635	1.79007	-0.0450048	0.0318078	0.0060954	-0.0223158	-0.0095603	0.0276226		39.048	8	1	1	0	0	0			0.59633	2.37045	2.72699	3.10214	2.10269	5.22581	2.23343
2.00495	1.21208	0.768608	1.1125	0.595312	1.65021	-0.030417	0.0398776	0.0143094	-0.0051598	0.0273298	0.0312451		38.749	4	0	2	0	2	2			0.688073	2.33442	2.65902	2.92325	2.46185	4.63714	2.80677
1.48543	1.53458	0.181426	0.666702	0.70385	1.66662	-0.0161281	0.0176195	-0.0010194	-0.0285448	0.023277	0.047352		37.87	6	1	2	1	2	0			0.577982	2.57627	2.37083	3.32309	2.71349	3.69213	2.36158
1.61434	1.79133	1.2644	0.994388	0.577183	1.4512	-0.0117413	0.0190102	0.0168414	-0.0235796	0.0140788	0.0322421		36.462	3	0	0	0	1	0			0.862385	2.76107	2.39045	3.67167	2.43403	5.17145	2.52174
4.80592	1.56619	0.447881	1.26088	0.748515	1.10831	0.015666	0.0107597	0.00821945	-0.0193952	0.00893429	0.0341216	45.235	37.247	3	0	0	1	1	1			0.980952	45.1234	2.41578	3.84433	2.36667	5.81378	2.5262
0.843446	1.46838	0.589148	0.266492	0.698257	1.52191	0.0133569	-0.0125866	0.0257713	-0.0062981	0.00773391	0.0287287	44.463	37.428	2	0	2	0	9	0			0.715596	5.96855	2.48514	4.91366	2.54535	8.40358	2.58592
0.718076	1.3729	0.909391	0.23086	0.636368	1.78494	0.0174982	0.0375185	0.0202115	-0.0147467	0.00345915	0.0171476	48.067	37.023	5	0	1	0	1	0			0.651376	7.53892	2.37399	4.2064	2.67581	6.8318	2.30903
0.480466	1.90614	0.257234	0.22957	0.548197	1.67942	0.0153172	0.0138172	0.0266289	-0.023503	0.0117999	0.0277728	45.594	37.375	5	0	1	1	1	0			0.889908	5.83291	2.59041	5.12974	2.98104	5.14588	2.25703
0.627221	2.38164	0.186363	1.21332	0.68374	1.64544	0.0179821	0.00498612	0.0295502	-0.0378773	-0.000374	0.0487547	49.283	38.224	5	0	3	0	2	0			0.798165	8.60213	2.58659	4.61986	3.08206	8.15736	2.54931
0.610377	1.75145	0.253661	1.38482	0.565639	2.0164	0.0180982	0.0303815	0.0313455	-0.0399113	0.0226812	0.0481621	42.295	35.86	7	1	2	0	1	0			0.814815	5.517	2.40225	5.59463	3.08485	5.34176	2.76941
0.489282	1.88904	0.385076	0.717498	0.769035	1.45491	0.0154135	0.0349758	0.0181584	-0.0273218	0.0218435	0.0394713	49.023	36.561	1	1	4	1	2	0			0.798165	8.95305	2.41782	4.09898	2.56657	5.98583	2.26418
0.589005	1.33329	0.179446	1.61501	0.284111	1.26478	0.0129215	0.00418924	0.0283024	-0.0179203	0.0168443	0.0312883	47.275	36.034	2	1	3	2	1	0			0.651376	6.30709	2.28402	4.84686	3.57722	5.19326	2.76106
0.713177	1.78532	0.252492	0.940345	0.39505	1.44375	0.0165405	0.0367955	0.0503548	-0.0420535	0.0100894	0.0131679	47.931	37.123	6	0	2	0	2	0			0.449541	7.19217	2.82249	3.27446	2.70253	6.94842	2.40785
0.639842	2.0287	0.542483	1.43316	0.433132	1.54585	0.0101926	0.00292243	0.00269122	-0.0308475	0.0137679	0.0162147	48.065	36.191	3	1	3	0	1	0			0.440367	6.73325	1.8555	3.73592	3.11789	6.24817	2.75333
0.528217	1.39429	0.403722	0.465205	0.623034	1.68646	0.0146463	0.0187049	0.0420343	0.00345933	0.0209398	0.0366096	48.908	37.494	5	0	3	0	2	1			0.926606	8.90566	3.37417	3.7461	3.00097	7.88125	2.84479
0.718654	1.48508	0.245699	1.29865	0.630925	1.45874	0.0118806	0.0359515	0.0253222	-0.0379742	0.00615648	0.0331372	51.037	36.744	6	0	2	1	3	0			0.697248	9.68415	2.31892	4.02273	2.92735	6.15748	3.00659
0.922972	2.02014	0.462369	0.507322	0.930435	1.86411	0.0106783	0.0427874	0.0545023	-0.0351389	0.0220628	0.0269628	42.549	38.47	1	1	4	1	0	1			0.981481	4.79167	2.62831	4.72532	2.50239	3.27078	3.50554
0.913087	2.10855	1.35796	1.69995	0.927356	1.56741	0.0123576	0.0273838	0.0148707	-0.0097158	0.00299785	0.0148425	43.908	38.574	1	0	2	0	0	1			0.844037	4.84365	2.68095	4.297	2.393	3.52292	3.0335
0.791025	2.01578	0.991688	1.30454	0.711859	1.83636	0.0130487	0.0021869	-0.0132801	-0.0293298	0.023161	0.0177642	40.319	38.61	1	1	0	1	2	4			0.697248	3.76064	3.08519	4.91123	2.75778	5.55286	2.38884
1.04792	1.83253	2.29662	1.09097	1.0055	1.60599	0.01083	-0.001341	0.0454039	-0.0125775	0.0267319	0.0283387	46.329	39.947	3	0	1	0	2	1			0.688073	5.96054	2.69158	4.64169	3.24701	4.61671	3.12035
0.689322	1.09363	1.10564	0.904565	0.859559	0.894827	0.0127699	0.0142651	0.0423857	-0.0177281	0.0178426	0.0240298	50.034	39.703	3	0	2	0	1	2			0.980198	9.14897	2.83979	4.9447	2.39344	6.81791	5.22517
0.737923	1.25839	0.986698	1.1197	1.15006	0.728269	0.0115229	-0.0024434	0.0241134	-0.0343057	0.013832	0.00578424	45.061	38.704	3	2	4	1	0	1			0.834862	5.32493	3.42092	4.95725	2.46507	5.56093	5.17961
0.833308	1.08259	1.28992	0.392967	0.828454	0.549407	0.00994992	0.0164604	0.0079251	-0.0318905	0.0201364	0.0219946	48.321	39.483	2	0	2	0	2	1			0.669725	7.02458	2.85517	3.12793	2.38667	6.34585	5.0477
0.369626	1.13854	1.36357	2.21526	0.62976	1.26725	0.013783	-0.0138745	0.0349413	0.00304179	0.0163096	0.0142436	47.846	39.659	6	0	2	0	1	1			0.715596	8.79045	3.1685	4.87068	3.11384	5.21056	4.3591
0.556782	1.20416	1.51465	2.89305	0.656207	1.13394	0.0147531	0.0257786	0.0341704	0.00335509	-0.00067		51.442	38.916	2	0	3	2	1	1			0.449541	9.29476	2.69732	6.24264	2.97975	5.37139	4.83881
0.661479	0.799336	2.25476	1.98304	0.857674	0.671814	0.0153733	0.00279988	0.0397822	-0.0415228	0.0141713		46.725	41.736	2	3	0	1	0	0			0.66129	5.61075	3.37005	4.49322	2.67486	5.75962	4.01577
0.935644	0.696777	1.87889	1.68876	0.694423	1.12673	0.00703012	-0.0087563	0.0336596	-0.0255936	0.0276627	-0.0025654	41.577	42.838	0	5	4	0	0	0			0.587156	3.48921	4.40161	4.14689	2.66315	4.73247	4.06478
0.767731	0.775857	1.48083	2.93299	0.839708	0.709014	0.0115836	0.00869956	0.00709712	-0.0142625	-0.0023315	0.0131587	44.415	42.824	1	4	0	0	1	1			0.715596	5.89676	5.46908	5.46638	3.21017	6.62245	4.46809
0.67338	0.632245	0.578776	2.80978	0.81547	0.478618	0.0163054	-0.0106784	0.0473787	-0.0285367	-0.0023362	0.0056939	44.912	39.864	4	3	4	0	4	4			0.366972	6.00205	3.04692	4.60881	2.92188	6.74384	4.77214
0.842268	1.05114	0.398686	2.33294	0.518503	0.808056	0.0163252	0.0252091	0.028407	-0.0157659	0.0110141	0.0255108	42.263	39.824	1	5	3	2	1	0			0.93578	4.71461	3.13097	5.45163	3.8593	6.71216	3.6475
1.33413	0.888862	0.665475	1.15484	0.815948	0.715979	0.0141546	0.0125328	0.00638761	-0.0204188	0.019377	0.0158176	46.569	44.543	2	5	4	0	1	0			0.853211	7.10649	6.04728	5.23686	2.70026	6.98129	3.72498
0.644669	0.808056	0.625466	2.90822	0.660641	0.585841	0.0102587	-0.0063527	0.0246372	-0.0108143	0.01509	-0.0234629	49.344	43.22	6	3	4	0	1	0			0.486239	9.09059	4.59014	5.10691	3.41371	6.17301	5.85358
0.553154	0.935644	0.553442	0.968796	1.59342	1.00447	0.00846658	0.0245274	0.0275382		-0.0645503	0.0089288	50.059	47.185	3	5	4	2	1	0			0.752294	9.07232	7.74842	4.9572	0	3.21006	4.46149
0.569783	0.562126	1.13674	0.534544	1.4103	0.481031	0.01008	-0.0146737	0.0130345		0.0267686	0.0279311	49.782	47.643	1	1	5	0	0	1			0.678899	8.60374	7.31152	4.33504	0	3.99695	4.37356
0.425293	0.449786	1.49056	1.09582	0.818107	0.605183	0.0157888	0.0314596	-0.0181177		0.020486	0.0137835	44.639	42.965	0	1	0	1	1	0			0.669725	6.12772	3.54869	5.02809	1.91379	3.84121	4.29544
0.863672	0.517226	2.10734	0.380492	0.774607	0.720699	0.0129463	0.002468	0.00406888		0.0235198	0.00921691	46.726	40.986	6	0	1	0	3	0			0.779817	7.35608	3.1937	3.22731	2.85373	4.35267	3.40585
1.00129	0.54089	2.32037	0.104563	1.28222	1.07119	0.00839553	-0.0148445	0.0280173	-0.0264459	0.0358254	0.018787	45.59	40.152	1	1	2	1	0	0			0.697248	6.7005	3.35185	3.78947	3.94459	3.98628	3.20104
0.740718	0.25702	2.52881	0	1.32666	1.47488	0.0148135	0.0089095	0.0268301	-0.0115244	0.0112268	0.00790993	45.519	40.548	7	0	1	2	0	0			0.559633	6.89698	2.68357	3.56469	2.54717	3.30078	2.94898
0.780371	0.38172	2.751	1.31111	1.5023	1.79864	0.0126914	-0.0134518	-0.000796	-0.0295363	0.0318078	-0.0179058	48.137	41.453	5	0	3	0	1	1			0.779817	7.39313	3.19297	3.72082	2.29557	2.72699	3.06729
0.653575	0.587963	1.81536	1.51102	1.62693	2.16268	0.0154428	0.0149362	-0.0144258	0.011677	0.0277333	-0.0076597	49.112	40.734	6	0	0	0	1	0			0.587156	8.23317	3.0048	3.54192	2.41872	3.26412	2.49695
0.634901	0.80112	1.7997	1.79533	1.63431	1.33329	0.00704706	-0.0541506	0.0104145	-0.0275055	0.0280754	0.0214663	46.304	41.353	1	0	2	0	3	0			0.633028	5.47957	3.40813	3.62292	2.70288	3.90283	2.65702
0.964656	0.483734	2.41369	0.874321	0.756043	1.91913	0.0123062	-0.0412897	-0.009478	-0.0658801	0.0131031	0.0331256	43.914		1	0	1	0	3	0			0.697248	4.29294	3.20797	4.26534	2.77652	4.41315	2.48794
0.5524	0.541989	1.91536	1.63717	0.900536	1.86092	0.0124687	-0.0106664	0.0115536	-0.0263727	-0.008983	0.0193014	43.084		0	1	0	1	3	0			0.844037	3.84449	3.75156	3.42846	2.69231	4.58971	2.89497
0.84131	0.588217	1.79838	1.39772	0.674309	1.36264	0.0196077	7.56e-05	0.00149593	-0.0212435	0.0219837	0.0254454	46.214		0	0	2	0	3	1			0.733945	5.48438	3.46148	3.48351	2.52821	6.38978	2.73113
0.47406	0.360349	1.54951	1.44821	0.377347	1.38767	0.0212621	-0.0596079	0.0250899	-0.0146668	-0.0437206	0.00965582	47.503		0	0	1	0	1	0			0.961538	6.37342	3.83438	2.6521	3.08398	5.57153	2.81763
1.13188	0.485513	1.22251	1.92925	1.2502	1.49646	0.0172838	-0.0742393	0.0138312	-0.0177354	-0.0192597	0.0304279	47.504		1	1	1	0	2	0			0.954128	6.17122	4.04819	3.4223	3.61526	4.29239	2.85476
0.767491	0.537541	0.801816	1.36666	0.997702	1.6286	0.0194535	0.0295738	-0.0140389	-0.0266659	0.0108407	0.0205363	43.433		0	2	0	0	0	0			0.559633	5.40718	3.51067	2.87868	3.22787	4.94007	2.42787
1.01641	0.630925	0.768095	0.220338	0.555539	2.53079	0.0186799	0.031255	-0.0164268	-0.0102862	0.0135234	0.0210099	43.384		0	1	0	1	1	1			0.770642	4.74929	3.91183	2.7892	3.19548	4.89102	2.71275
0.869539	0.761882	0.780866	0.463207	0.714755	1.91565	0.0228237	0.0336312	-0.0273089	-0.0152088	0.00383041	0.00825902	45.358		1	0	0	1	0	0			0.880734	4.8461	3.68543	3.27042	2.49611	3.49054	2.21584
0.806128	0.733442	0.18764	1.41092	1.07092	1.26312	0.0173129	-0.015944	-0.0165759	-0.0156592	0.0286766	-0.0097672	42.296		3	0	1	0	1	0			0.623853	4.52967	3.72325	2.94758	2.62304	3.80966	2.98089
1.68577	0.921381	0.297776	1.4205	0.808056	1.5087	0.0280881	0.0315036	-0.0188297	-0.0371438	-0.0316661	0.0207345	40.559		0	1	3	1	3	0			0.422018	2.98432	3.46778	2.54496	3.21834	3.90632	2.46609
1.76657	0.633487	0.821275	0.689587	1.0219	1.90338	0.0262327	0.0254767	0.000497	-0.0091763	0.0246585	0.0237326	40.312		1	5	3	1	1	1			0.642202	3.05066	4.55548	3.2627	2.61391	3.72914	2.13901
1.58265	0.724732	0.498098	0.305071	0.680363	1.68005	0.0160095	-0.0114063	0.00839789	-0.0452933	-0.0137082	0.0385701	37.753		0	4	3	0	0	0			0.743119	2.64713	5.01301	2.83952	2.86828	3.63483	2.6371
1.31418	0.782851	0.423328	0.823359	0.600582	1.72717	0.0215948	-0.0204321	-0.0235496	-0.0314694	-0.014897	0.0319905	39.771		0	1	0	0	1	0			0.93578	2.90513	4.07136	2.50433	2.585	4.15824	2.18594
1.68219	0.68904	0.477034	0.45768	0.327475	1.60611	0.032831	0.0272163	-0.0065834	-0.0394998	-0.0230679	0.0113482	38.967		2	3	1	0	0	0				2.40381	2.30168	2.42708	2.6636	4.10806	2.26115
0.93468	0.798505	0.219163	0.430939	0.601344	1.48513	0.0144631	-0.0839389	-0.0126333	-0.0195169	0.0238274	0.0170881	43.221		0	0	0	0	2	0			0.972477	4.29085	4.04516	2.21146	2.59605	4.61176	2.50171
0.969988	1.04572	0.428053	0.292218	0.586063	1.90605	0.0181616	-0.0649076	-0.0027779	-0.0310203	0.00372048	-0.0045268	43.26		2	2	0	0	3	1			0.623853	4.19832	2.52178	2.80146	2.17901	6.85657	2.21769
0.730571	0.956761	0.307238	0.537165	0.762455	1.47819	0.00787951	-0.0436799	-0.0119547	-0.0170838	0.0242897	0.0195177	45.064		0	2	0	0	2	0			0.93578	4.96182	2.7257	2.14271	2.39566	4.75527	2.38261
0.671181	0.872989	0.125956	0.803777	0.467822	1.41054	0.019408	-0.0706871	-0.0262241	-0.0444046	0.0276133	-0.0141446	46.615		0	5	1	0	6	1			0.807339	5.66729	2.49274	2.57424	2.60991	5.4448	2.10116
0.806463	1.14504	0.574327	0.306094	0.65084	1.4115	0.0187503	-0.0238209	0.00142347	-0.0425398	0.017201	-0.000684	46.395		0	4	1	0	1	0			0.87963	6.57778	2.35798	2.46435	1.9661	7.41307	2.35666
0.598074	1.11831	0.624041	0.288373	0.677608	1.34958	0.0107919	-0.028631	-0.0077955	-0.023898	0.0185223	0.00572017	44.821		1	6	1	0	3	0			0.953271	4.91721	3.06685	2.97356	2.23626	4.99737	2.5103
0.178168	0.944082	0.94217	0.388981	0.516258	1.87461	0.0186871	0.0151755	-0.0145051	-0.0152433	0.0276915	0.0153356	43.873		3	3	1	0	3	0			0.743119	4.94654	2.86389	3.10554	2.75328	3.92173	2.20169
0.585879	0.989488	1.28992	0.640412	0.431677	1.50862	0.0160879	0.030693	-0.0061568	-0.0256186	0.00393383	0.00740259	43.889		2	3	0	1	3	0			0.972477	5.97137	3.50415	3.20295	2.45391	3.324	2.12617
0.745497	1.36748	2.30315	0.576745	0.877166	1.14555	0.0123079	0.0162684	0.00495166	-0.0323107	0.00239319	0.0219674	45.953		1	4	0	0	2	0			0.853211	6.69231	3.36772	3.14818	2.89749	3.10941	2.42892
0.706627	0.68374	1.67045	0.348986	0.806352	1.35213	0.0109543	0.0150889	0.0233657	-0.0286446	0.00480312	0.0141856	46.667		0	5	0	0	2	0				6.38523	6.71658	4.01319	2.15085	3.4017	2.55208
0.901744	0.482328	1.16576	0.612872	0.82373	1.47797	0.00941654	-0.0180064	0.0305819	-0.0358879	0.00439369	0.0405398	44.206		0	6	2	0	1	0			0.651376	5.76929	5.05929	4.27749	2.04706	3.18785	2.1808
0.685441	0.816121	1.14147	0.830163	0.935644	1.43035	0.00580248	-0.0018862	0.0354249	-0.0148619	0.0281981	0.0311047	45.147		1	1	5	0	0	0			0.385321	6.20903	3.88714	4.94154	2.57613	3.04144	2.31628
0.470071	0.357805	1.16576	0.954799	0.8286	1.69205	0.0183653	0.022344	0.0152431	-0.0651516	-0.0155257	0.0178361	41.268		1	7	6	0	0	0			0.724771	4.50199	10.0272	5.49334	2.24941	3.88707	2.30849
0.736118	0.565639	1.24823	1.13155	0.863905	1.28313	0.0247696	0.00792376	0.0168842	-0.0607871	-0.0138805	0.0313037	45.231		3	1	0	3	1	0			0.311927	6.10253	7.35763	3.55509	2.84368	4.3295	2.34731
0.765953	0.84564	1.52826	1.43788	0.732684	1.70365	0.0118584	-0.0026483	0.0144087	-0.0348624	0.0210756	-0.0233762	43.744		1	2	3	0	0	1			0.807339	4.9555	4.79324	3.66742	2.85675	4.72382	2.73529
0.885456	1.55034	1.23862	1.39637	0.693312	1.47609	0.0207386	-0.0269081	0.0300883	-0.0385413	0.0400275	0.029793	42.063		0	0	0	0	9	0			0.601852	4.30829	2.81642	3.81577	2.67159	8.06926	2.6984
0.948367	1.54149	0.787921	0.652271	0.537618	1.34168	0.0152694	-0.0248091	-0.0040131	-0.0273995	0.0526852	0.00616431	40.983		2	2	2	0	5	0			0.834862	3.63002	3.81577	3.52821	2.39147	3.36896	2.75024
1.37856	1.74287	0.980909	0.471174	1.05114	1.75705	0.0151055	0.0144961	-0.01545	-0.0262216	0.0252091	0.0121109	39.648		1	3	1	0	5	0			0.59633	3.78776	3.7818	3.14591	2.25698	3.13097	3.37798
0.777997	1.11543	0.75135	0.495524	1.17703	1.23453	0.0238467	-0.0442996	0.02444	-0.0416527	0.00559847	-0.000188	43.115		1	3	2	0	5	0			0.963303	4.25926	4.87603	3.15463	2.15838	3.53344	2.72451
0.998721	0.987624	1.07199	0	0.862176	1.51923	0.0191408	-0.0425245	0.0177937	-0.0459096	0.00932627	0.0183911	44.728		1	3	0	0	2	1			0.416667	5.55478	4.09606	2.97632	2.02624	7.84881	2.82718
0.972497	1.28089	1.96618	0.0752621	0.534792	1.21208	0.010893	0.0293594	-0.0011444	-0.0563082	0.0102792	0.0398776	44.574		2	2	0	0	2	0			0.575758	4.97061	3.5	3.43641	2.23396	5.49496	2.65902
0.357805	1.56245	1.86617	0.280978	0.686674	1.53458	0.0101685	-0.0489294	-0.0153057	-0.0121146	0.0238122	0.0176195	45.517		5	1	4	0	3	1			0.477064	5.98004	3.63202	2.68715	2.12911	6.01323	2.37083
1.5376	1.52202	2.01641	0.210734	0.315716	1.79133	0.0236951	0.000389	-0.0437587	0.00240963	-0.0131879	0.0190102	38.207		0	1	1	1	1	0			0.550459	2.46981	4.41143	2.63665	3.32642	7.09583	2.39045
1.96684	0.803189	1.44949	0.31202	0.675743	1.56619	0.00712918	-0.0051479	-0.0150411	-0.0222653	-0.0021068	0.0107597	37.676		0	2	7	1	1	0			0.926606	2.28743	6.37485	3.49415	2.84093	4.73522	2.41578
1.79007	1.0892	1.74271	0.64918	1.14182	1.46838	0.0276226	-0.0191011	-0.0305682	-0.0350368	-0.0024129	-0.0125866	36.847		0	0	2	0	4	0			0.66055	2.23343	2.86613	3.17868	2.32497	7.5805	2.48514
1.65021	1.5102	0.264052	0.343301	0.783219	1.3729	0.0312451	0.0247871	-0.0288477	-0.0297664	-0.014631	0.0375185	38.852		2	0	3	0	6	0			0.357798	2.80677	3.16063	2.90142	2.28212	9.24603	2.37399
1.67942	1.33787	0.280691	0.351223	0.943282	1.90614	0.0277728	-0.0110879	-0.0492573	-0.0584193	-0.0410405	0.0138172	38.416		0	1	0	0	4	0			0.853211	2.25703	2.8908	2.49306	2.8199	5.57576	2.59041
0.419634	1.0054	0.936595	0.499233	0.488592	2.38164	0.0162547	0.0310614	-0.0361779	-0.0482767	0.00560463	0.00498612	47.272		2	0	0	0	1	0			0.805556	6.22094	2.8125	2.16175	2.38156	5.1817	2.58659
0.527635	1.39798	1.26831	1.40213	0.473574	1.75145	-0.0095603	0.0312798	-0.034748	-0.0533265	-0.0026824	0.0303815	47.697		0	0	0	0	1	1			0.541284	5.22581	2.47826	2.28689	2.26918	5.84373	2.40225
0.595312	1.39978	1.39063	1.55278	0.478311	1.88904	0.0273298	0.0328158	-0.0349593	-0.0702888	-0.0019073	0.0349758	43.795		2	0	0	0	1	1			0.844037	4.63714	2.39337	2.63895	2.03543	7.21327	2.41782
0.70385	1.41306	0.826311	0.742087	0.402365	1.33329	0.023277	-0.0070926	-0.0427695	-0.0393555	0.0165012	0.00418924	40.906		2	0	0	1	3	1			0.777778	3.69213	2.53154	2.27406	2.43036	6.88761	2.28402
0.577183	1.56741	0.911155	0.550354	0.68374	1.78532	0.0140788	0.0177257	-0.0259088	-0.0778054	0.0199762	0.0367955	45.928		1	1	1	0	6	0			0.752294	5.17145	2.75362	2.49682	2.18661	5.76585	2.82249
0.748515	1.46977	0.266622	1.27265	0.333568	2.0287	0.00893429	-0.0047899	-0.0373793	-0.0688363	-0.0473238	0.00292243	46.435		1	0	0	0	6	1			0.953704	5.81378	2.25832	2.65193	2.26489	4.54457	1.8555
0.698257	1.93508	0.610019	1.41159	0.686759	1.39429	0.00773391	0.0366741	-0.0123301	-0.0467779	0.0267397	0.0187049	48.941		9	0	2	0	5	0			0.688073	8.40358	2.54355	2.44094	2.07124	4.46571	3.37417
0.636368	1.99944	0.354251	1.25425	0.396813	1.48508	0.00345915	0.0261909	-0.0117538	-0.0354954	-0.028765	0.0359515	47.672		1	0	0	0	0	0			0.59633	6.8318	2.56653	2.33857	2.43957	3.29823	2.31892
0.548197	2.21228	0.850411	1.23637	0.555539	2.02014	0.0117999	-0.0032052	-0.0227162	-0.036442	-0.0137825	0.0427874	43.981		1	0	0	1	5	1			0.880734	5.14588	2.46337	2.27149	2.31943	5.6119	2.62831
0.284111	1.63683	0.484262	1.0299	0.497378	2.10855	0.0168443	-0.0062595	-0.0167024	-0.0253277	0.015304	0.0273838	46.221		1	0	0	0	0	0			0.477064	5.19326	2.42037	2.21978	2.53953	5.52558	2.68095
0.39505	1.94016	0.436001	0.487959	0.418288	2.01578	0.0100894	0.0107129	-0.0072665	-0.0059979	0.018262	0.0021869	48.01		2	0	0	0	0	1			0.770642	6.94842	2.47414	3.05843	2.31841	6.85863	3.08519
0.433132	1.86158	0.479419	1.05367	0.472799	1.83253	0.0137679	-0.0562635	-0.0063144	-0.0415159	0.0232495	-0.001341	45.987		1	0	0	0	1	0			0.87156	6.24817	2.43243	2.67942	2.26648	7.68746	2.69158
0.623034	1.74287	0.823359	0.993937	0.611093	1.85566	0.0209398	0.0259817	-0.0040134	-0.0398766	-0.017577	0.00571023	47.393		2	0	2	0	7	1			0.633028	7.88125	2.75691	2.94091	1.85328	8.74634	2.79966
0.630925	1.17774	0.355784	0.607287	0.649482	0.814495	0.00615648	0.0339092	-0.0272049	-0.0279395	-0.0024105	0.0166049	43.88		3	1	4	0	3	1			0.798165	6.15748	2.74504	2.65517	2.60656	4.97502	4.31809
0.930435	1.76968	0.719211	0.893328	0.748717	0.799196	0.0220628	0.0305545	-0.0321083	-0.0196921	0.00593011	-0.0342851	38.716		0	0	1	1	1	0			0.770642	3.27078	3.22743	2.4373	2.62827	9.10434	4.19606
0.927356	1.87411	0.974058	1.54935	0.709738	0.537021	0.00299785	0.0328026	-0.0329285	-0.0532647	-0.0466789	0.0188668	39.198		0	0	1	0	3	2			0.862385	3.52292	3.11793	2.421	2.51532	5.60503	5.44482
0.711859	2.01323	1.91942	1.73103	0.888862	0.476176	0.023161	0.0352869	-0.0051923	-0.0235664	0.0125328	0.0120948	43.737		2	0	0	0	5	2			0.642202	5.55286	2.66373	2.58848	3.56004	6.04728	4.41537
1.0055	1.9905	1.69331	0.582881	0.808056	0.524002	0.0267319	0.0150272	-0.0256534	-0.0671019	-0.0063527	0.0044718	43.931		2	0	0	0	3	0			0.87156	4.61671	2.86154	2.56526	2.43697	4.59014	3.8356
0.859559	1.58141	1.61943	1.93301	0.935644	0.742346	0.0178426	0.0103358	-0.020819	-0.0567316	0.0245274	-0.0049884	47.809		1	1	0	1	5	0			0.816514	6.81791	3.66451	3.24553	3.32245	7.74842	4.36528
1.15006	1.06825	1.37632	1.45932	0.562126	1.09192	0.013832	0.030796	-0.039742	-0.0284611	-0.0146737	0.0155646	45.736		0	0	2	1	1	0			0.844037	5.56093	4.32221	2.68591	2.46448	7.31152	4.26968
0.828454	1.33498	0.856106	1.63661	0.806224	1.03672	0.0201364	-0.0597276	-0.0433075	-0.029885	-0.0054303	-0.0078355	46.881		2	1	2	0	1	1			0.779817	6.34585	4.07133	2.66225	2.30673	5.4883	3.21338
0.894827	0.792882	2.18839	2.29529	0.563239	0.978747	0.0240298	0.0290352	-0.0326428	-0.0672474	0.0230778	0.0193965	44.656		2	0	0	0	0	2			0.697248	5.22517	4.61147	2.54852	3.06774	5.85723	3.51753
0.728269	1.19429	1.03101	1.44186	0.747641	1.09537	0.00578424	-0.0091017	-0.0451342	-0.0376287	0.00544396	0.0315937	44.882		1	1	0	0	0	2			0.926606	5.17961	5.6297	2.03186	3.35529	5.69115	3.65947
0.549407	1.35678	1.5434	1.48702	0.506807	0.927508	0.0219946	-0.0894584	-0.0397874	0.000831	-0.0059855	0.0216561	46.613		1	4	1	0	0	0			0.587156	5.0477	5.55645	2.21223	3.37402	6.24424	3.5641
1.26725	0.626998	2.23774	0.908852	0.384701	0.93779	0.0142436	-0.0293393	-0.0281267	-0.014275	-0.0273829	0.0263145	44.939		1	6	2	0	0	0			0.559633	4.3591	6.8194	2.92928	2.86042	4.85932	2.79099
1.13394	0.588094	1.66219	1.98751	0.529535	1.58725		-0.0352282	-0.0252068	-0.032942	0.0053839	0.00669608	44.022		1	10	0	2	0	0			0.844037	4.83881	8.6142	2.51351	2.56018	4.85524	2.74738
0.671814	0.930841	1.0093	1.08377	0.368822	1.23514		-0.0060277	-0.0161452	-0.022947	0.032205	-0.0149079	43.4294		0	1	7	0	0	0			0.972222	4.01577	5.02329	2.45433	2.9026	6.55894	3.11574
1.12673	0.575255	0.208594	0.952883	0.444431	1.32636	-0.0025654	-0.0133208	-0.0427742	-0.0328756	0.00736963	0.0253903	42.383		0	0	2	0	2	0			0.559633	4.06478	4.66213	2.57781	2.81238	5.71519	3.54415
0.709014	0.532973	0.0595552	0.907132	0.597716	0.902537	0.0131587	0.009753	-0.0054827	-0.0194942	-0.0043829	0.0357127	43.769		1	4	0	0	0	0			0.770642	4.46809	4.34013	2.35507	2.07727	5.13567	2.78564
0.478618	0.434555	0.385851	1.12276	0.7049	1.0761	0.0056939	0.0106481	-0.0114632	-0.0313926	-0.0392253	-0.002553	42.351		4	10	1	0	3	0			0.779817	4.77214	4.15134	2.30272	2.39024	5.37889	2.76426
2.16268	1.55909	0.276024	0.35273	0.51554	1.03402	-0.0076597	-0.0559202	-0.0403494	-0.0038317	0.0183845	0.0260924	38.351		0	2	0	2	11	0			0.733945	2.49695	4.87076	2.2016	2.47869	6.3554	2.84175
1.33329	1.37434	0.0589148	1.30782	0.555539	1.1482	0.0214663	-0.0366905	-0.0275736	-0.0386059	-0.0021473	-0.031863	39.162		0	4	0	0	2	0			0.513761	2.65702	5.47838	2.40609	2.97352	6.94683	3.1179
1.91913	0.729222	0.306951	0.983424	0.372949	1.09363	0.0331256	0.00513157	-0.0172967	-0.0328217	0.00814419	0.0142651	38.315		0	1	0	1	3	0			0.990196	2.48794	6.23875	2.72477	2.94381	5.59262	2.83979
1.86092	1.47257	0.610293	0.226408	0.769207	1.25839	0.0193014	-0.0298053	-0.0395326	-0.0310231	0.0306839	-0.0024434	37.98		0	1	1	1	7	2			0.87156	2.89497	3.31947	2.36773	2.31519	6.73528	3.42092
1.85566	1.21735	0.415982	0.348247	0.537618	1.08259	0.00571023	-0.0035032	-0.0235877	-0.0437286	-0.0167134	0.0164604	39.882		1	0	0	0	2	0			0.697248	2.79966	3.28788	2.65496	2.53911	6.01674	2.85517
1.62693	1.50449	0.356711	1.54964	0.403156	1.13854	0.0277333	-0.0107499	-0.032123	-0.0448211	-0.0148655	-0.0138745	41.113		1	0	1	0	1	0			0.807339	3.26412	3.76808	2.46965	2.57316	4.56944	3.1685
1.63431	1.22539	1.4977	0.944669	0.720187	1.20416	0.0280754	0.02631	-0.0252087	-0.0441834	0.021633	0.0257786	42.161		3	1	2	0	2	0			0.559633	3.90283	3.38556	2.38559	2.47967	7.03491	2.69732
0.756043	0.99149	2.57768	1.64372	0.624493	1.19399	0.0131031	0.00680031	-0.030501	-0.0532988	-0.0043761	0.0291464	43.479		3	4	0	0	1	0			0.724771	4.41315	6.13639	3.22507	2.17759	6.38539	3.819
0.900536	1.57544	1.72048	0.268582	0.704824	1.04447	-0.008983	-0.0025991	-0.0293827	-0.0418426	0.0103889	0.0165554	44.507		3	1	3	0	4	0			0	4.58971	4.6554	2.54323	2.50678	5.35359	4.33686
0.674309	0.983422	0.795992	0.141578	0.673932	0.799336	0.0219837	0.0122361	-0.0191732	-0.0274314	0.0213507	0.00279988	46.891		3	1	0	1	2	3				6.38978	4.69079	3.12328	2.71633	7.22094	3.37005
0.377347	1.63829	1.81027	0.141213	1.04935	0.696777	-0.0437206	-0.003611	-0.0103093	-0.0306654	0.000629	-0.0087563	45.963		1	0	4	0	2	5			0.651376	5.57153	2.54647	3.61668	2.25684	3.36576	4.40161
1.2502	1.44881	1.21049	1.72118	0.756478	0.775857	-0.0192597	-0.0345975	-0.0052805	-0.0319894	0.0102283	0.00869956	43.522		2	0	0	0	1	4			0.559633	4.29239	2.8562	2.72709	2.78081	3.12613	5.46908
0.997702	1.12459	2.2508	1.29088	1.2994	0.632245	0.0108407	-0.0330079	-0.0280852	-0.0552685	0.0245054	-0.0106784	43.806		0	0	0	0	2	3			0.642202	4.94007	2.8278	3.3256	2.19766	2.94397	3.04692
0.555539	1.09537	1.05876	0.574327	0.728575	0.416134	0.0135234	0.000684	0.0290808	-0.0295375	0.0268774	-0.0167264	43.231		1	5	4	1	2	0			0.954128	4.89102	9.00174	3.44553	2.13141	4.39188	4.72423
0.714755	0.737484	0.634153	0.42364	0.787816	0.249035	0.00383041	0.00349718	0.00156288	-0.0248775	0.0229791	0.0168583	41.715		0	2	1	1	4	2			0.743119	3.49054	5.04097	2.97146	2.33041	5.37715	3.99867
1.07092	0.672425	1.55803	0.603755	0.596188	0.364454	0.0286766	-0.075162	-0.0047299	-0.0645309	-0.0088427	0.00926608	42.392		1	2	2	0	2	0			0.770642	3.80966	5.57971	2.55748	2.30037	8.19143	4.39569
0.814495	0.966611	1.12507	0.676429	0.56359	0.449786	0.0166049	-0.0045872	0.00550016	-0.0113678	0.0254987	0.0314596	43.184		1	1	1	0	2	1			0.623853	4.31809	2.7623	2.78204	2.42255	6.79331	3.54869
0.799196	0.811656	1.46286	0.734461	0.725222	0.517226	-0.0342851	-0.007891	-0.0137805	-0.0106967	-0.0164828	0.002468	43.692		0	0	0	0	5	0			0.834862	4.19606	3.45537	2.58098	2.07574	5.59889	3.1937
0.808056	0.696777	0.0864208	0.465644	0.661918	0.54089	-0.0316661	0.0200272	0.00302478	-0.0272897	0.0173445	-0.0148445	42.965		3	0	0	0	1	1			0.642202	3.90632	3.50883	2.44335	2.27854	6.73569	3.35185
0.537021	0.783288	0.282427	0.830163	0.520079	0.25702	0.0188668	-0.091969	-4.96e-06	-0.0663374	0.00894763	0.0089095	44.355		2	2	0	1	1	0			0.678899	5.44482	4.8229	2.36272	2.22412	7.12456	2.68357
0.476176	0.411828	0	1.09582	1.02816	0.38172	0.0120948	0.0190983	0.00187465	-0.0204326	-0.0379993	-0.0134518	43.159		2	2	0	0	4	0			0.605505	4.41537	6.61157	2.51114	2.48503	6.51515	3.19297
0.524002	0.360793	0.523062	0.653686	0.613008	0.587963	0.0044718	-0.0195339	-0.0063424	-0.0172308	0.000769	0.0149362	42.284		0	1	1	0	3	0			0.633028	3.8356	6.27443	2.90711	2.09471	6.13692	3.0048
0.742346	0.82451	0.184688	0.738752	0.654506	0.80112	-0.0049884	0.0214229	-0.0044782	-0.0176471	-0.0294894	-0.0541506	42.864		0	1	0	0	1	0			0.880734	4.36528	4.92634	2.18009	2.38472	4.51101	3.40813
1.09192	0.499145	0.132665	0.0796378	0.517946	0.381227	0.0155646	-0.0418516	-0.0184792	-0.0137931	0.0076058	-0.0076877	41.978		0	7	0	0	0	0			0.568807	4.26968	5.98141	2.22262	2.48707	4.22623	3.68492
1.03672	0.546123	0.184274	0.742087	0.557788	0.43065	-0.0078355	-0.0117266	0.00662944	-0.0195815	0.017421	-0.0262045	40.463		1	1	1	1	0	0			0.818182	3.21338	5.73105	2.43392	2.32167	4.19375	4.21131
0.978747	0.777754	0.126538	0.258447	0.772238	0.718076	0.0193965	-0.0463504	0.0200812	-0.0348816	0.0119327	-0.0185688	41.481		2	3	0	0	0	1			0.697248	3.51753	6.48791	2.57981	2.15316	4.09051	4.15596
1.09537	0.825104	0.203431	0.378389	0.671926	0.84131	0.0315937	0.00749873	-0.0099555	-0.015702	-0.0151226	-0.0486133	42.211		2	2	2	1	0	2			0.688073	3.65947	4.78804	2.43991	2.40632	4.21467	5.06906
0.927508	0.620561	0.144949	0.353033	0.587175	0.576459	0.0216561	0.00515963	0.0124012	-0.0329842	-0.0172753	0.000965	40.561		0	3	1	0	0	0			0.330275	3.5641	4.41309	3.20775	2.68898	5.07702	5.04828
1.0219	0.754872	0.215712	0.429011	0.693837	0.692377	0.0246585	0.00948596	-0.0124943	-0.0077076	-0.0366256	0.0324109	42.071		1	2	0	0	3	0			0.862385	3.72914	3.3948	3.01059	2.38904	5	3.83826
0.680363	0.954357	1.19892	0.426151	0.600321	0.539309	-0.0137082	0.0241753	-0.010826	-0.0099398	-0.0180657	0.0138456	42.987		0	1	5	0	2	1			1	3.63483	3.50291	3.00707	2.59223	6.8733	3.97737
0.600582	1.29747	0.640079	0.996196	0.397459	0.788817	-0.014897	0.00757375	-0.0089649	-0.0272859	-0.0047292	0.013	42.839		1	1	0	1	3	0			0.688073	4.15824	3.65344	2.79012	2.38491	6.62573	3.63416
0.327475	1.30264	1.00997	0.323823	0.589005	0.588051	-0.0230679	0.033751	-0.0117174	-0.0275083	-0.0012426	0.03088	43.109		0	1	0	0	3	0			0.605505	4.10806	3.39353	2.70761	2.56715	7.65903	4.33551
0.601344	1.20558	0.67416	0.306436	0.968741	0.50896	0.0238274	-0.0149025	0.000932	-0.0474277	0.0105511	0.0196215	43.929		2	1	1	0	2	0			0.827957	4.61176	4.54753	3.26737	2.11059	4.94331	4.35193
0.586063	0.7536	0.967772	0.069006	0.743535	0.525759	0.00372048	0.00720949	-0.0124191	-0.0325375	0.00261933	0.00513431	43.556		3	0	0	1	2	0			0.798165	6.85657	4.375	3.4015	2.13059	6.71925	4.57811
0.762455	0.786442	1.28316	0.292218	0.82133	0.28673	0.0242897	-0.0434014	0.00420284	-0.0270356	0.0149982	-0.0125096	44.711		2	2	2	0	4	2			0.880734	4.75527	3.74412	3.75787	2.66002	5.68758	7.49971
0.467822	0.84564	1.5183	0.149702	0.650387	0.515282	0.0276133	-0.0284974	0.001512	-0.0381289	-0.0257175	0.0169341	45.92		6	0	0	0	3	3			0.944954	5.4448	3.20904	3.38894	2.39868	5.15251	5.01097
0.65084	1.4622	0.64918	0.830163	0.68083	0.590116	0.017201	0.00591702	-0.0054612	-0.0386498	-0.0240051	0.0289612	47.564		1	0	0	0	5	1			0.614679	7.41307	3.47131	3.47439	2.57877	7.06779	4.69286
0.677608	1.18515	0.130766	1.52197	0.675941	0.558222	0.0185223	-0.0810788	-0.022523	-0.0195086	0.00426315	-0.0303054	44.699		3	0	1	0	5	0			0.944954	4.99737	2.8869	3.83279	2.56564	4.21485	4.22944
0.516258	1.22998	0.656177	0.91318	0.598113	0.809729	0.0276915	-0.0135139	-0.0057862	-0.0333107	0.00153082	0.0176206	42.377		3	0	1	0	6	0			0.633028	3.92173	3.27527	4.86649	2.39896	3.38516	4.03865
0.431677	1.0436	0.773257	0.585998	0.550791	0.781869	0.00393383	-0.0338372	-0.0207997	-0.0512086	-0.0107811	-0.0508371	42.564		3	2	3	0	7	0			0.853211	3.324	3.38121	4.14366	2.43353	4.73776	4.15963
0.877166	1.16281	1.36977	1.73304	0.618339	0.562297	0.00239319	-0.0136751	-0.008384	-0.0297271	0.00157384	-0.0099382	42.733		2	0	0	0	6	2			0.880734	3.10941	2.9334	4.12193	2.30258	4.24589	3.8259
0.806352	1.01808	1.89144	0.8873	0.860189	0.611602	0.00480312	-0.0422384	-0.0319026	-0.0158221	-0.0624502	0.00320816	42.438		2	0	0	0	8	0			0.743119	3.4017	3.14274	3.06127	2.26516	4.77286	3.20908
0.82373	0.922616	1.12179	1.01936	0.682394	0.483734	0.00439369	-0.0086615	-0.0503854	-0.0408648	0.0209769	-0.0412897	41.548		1	0	2	0	10	0			0.8	3.18785	2.9634	2.49286	2.27018	8.0445	3.20797
0.935644	1.39772	1.55964	0.23719	0.69307	0.541989	0.0281981	0.00589199	-0.0358949	-0.0307431	-0.0194564	-0.0106664	39.52		0	0	0	0	2	1			0.724771	3.04144	2.945	2.94007	3.62014	10.7334	3.75156
0.93779	1.2698	0.997405	0.29144	0.689322	0.709513	0.0263145	-0.0195593	-0.0257164	-0.0368396	0.0169853	0.0164658	39.908		0	1	1	0	3	1			0.724771	2.79099	3.01913	2.75251	2.29435	8.87998	3.93074
1.58725	1.44562	1.15484	0.192925	0.64109	0.634901	0.00669608	0.0202803	-0.0271236	-0.01899	0.0148251	0.0220516	40.575		0	0	2	1	5	1			0.550459	2.74738	2.88776	3.33665	2.33653	8.77784	3.40925
1.23514	1.56858	1.22849	0.660854	0.584057	0.588217	-0.0149079	-0.0054991	-0.0402362	-0.0098922	-0.0774174	7.56e-05	40.752		0	0	0	0	4	0			0.706422	3.11574	2.67082	2.80853	2.40694	9.0552	3.46148
1.32636	0.932011	1.06087	0.528104	0.486442	0.360349	0.0253903	-0.0089119	-0.0222278	0.00433642	0.00213431	-0.0596079	40.225		0	1	0	1	3	0			0.899083	3.54415	3.25692	2.11044	2.88988	6.12083	3.83438
0.902537	0.416329	1.08229	0.132665	0.593739	0.485513	0.0357127	-0.0120462	-0.0236576	-0.0232467	0.0203555	-0.0742393	39.975		0	0	2	1	5	1			0.889908	2.78564	4.0147	2.7996	2.84703	6.71699	4.04819
1.0761	0.427337	1.23757	0.711569	0.535698	0.537541	-0.002553	-0.0774783	-0.0096716	-0.0272821	-0.0081395	0.0295738	38.359		0	0	0	0	1	2			0.807339	2.76426	5.99878	3.18384	2.8985	5.9108	3.51067
1.03402	0.800777	1.27961	1.15484	0.652582	0.630925	0.0260924	0.0191575	-0.0399438	-0.0021421	-0.0313507	0.031255	39.524		0	1	0	1	4	1			0	2.84175	7.19521	2.5124	2.81906	6.54504	3.91183
1.1482	0.461746	1.07322	1.56724	0.621582	0.761882	-0.031863	-0.0224119	-0.0229987	-0.0104071	-0.0062706	0.0336312	39.621		0	1	1	0	5	0			0.899083	3.1179	7.16202	2.85141	2.2156	7.36396	3.68543
1.19399	1.53513	1.13621	0.897229	0.555539	0.733442	0.0291464	0.0070407	-0.0134037	-0.0309629	-0.0221044	-0.015944	40.494	39.431	0	0	0	0	5	0			0.743119	3.819	2.68541	2.82759	2.61618	7.6504	3.72325
1.04447	2.04855	1.30751	0.883722	0.743535	0.921381	0.0165554	0.00354066	-0.0258058	-0.0450024	0.0152263	0.0315036	41.603	38.757	0	0	0	0	2	1			0.633028	4.33686	2.32037	2.8162	2.85114	7.59203	3.46778
0.8286	1.78182	1.25123	1.89342	0.560731	0.743897	-0.0155257	0.00557906	-0.0427391	0.00251708	0.0117923	-0.0011184	42.46	37.656	0	0	0	0	2	0			0.779817	3.88707	2.34523	3.00504	2.86996	10.5294	4.08741
0.863905	1.55103	1.0639	1.74744	0.454767	0.591261	-0.0138805	-0.0047441	-0.0317533	0.021267	0.000119	-0.0136329	42.181	37.133	1	1	2	0	4	1			0.770642	4.3295	2.24296	3.07363	3.03316	8.48667	3.67719
0.732684	1.31451	1.55196	1.05638	0.568222	0.654951	0.0210756	-0.0030825	-0.0480929	-0.0060808	0.00128912	-0.036759	43.658	37.175	0	0	1	1	3	0			0.697248	4.72382	2.52747	2.95349	2.91269	5.99578	3.76339
0.693312	1.23045	1.58431	2.29807	0.531798	0.599233	0.0400275	-0.0060915	-0.0310089	-0.0235093	-0.0307437	-0.0146985	45.617	37.843	9	0	0	1	3	1			0.743119	8.06926	2.62616	2.97694	3.17448	8.45885	4.88681
0.537618	1.37285	1.85623	3.27366	0.722652	0.463388	0.0526852	0.001781	-0.0279644	0.00392391	-0.0078713	-0.004295	41.977	41.148	5	0	1	0	2	0			0.651376	3.36896	2.95975	3.37261	2.74344	7.80226	3.30384
1.17703	1.10142	1.76389	2.14763	0.512805	0.896834	0.00559847	0.00538091	-0.0171596	-0.0016954	-2.07e-05	0.0165595	41.394	41.777	5	1	1	0	0	0			0.724771	3.53344	3.39655	3.80299	2.87097	5.13407	3.71522
0.862176	1.23453	1.25667	2.18524	0.809622	0.379856	0.00932627	-0.0045098	-0.0398774	-0.0205013	0.00265405	0.0179793	46.11	43.994	2	1	0	0	7	0			0.587156	7.84881	5.10174	3.50124	2.90271	9.49684	4.35733
0.534792	1.22671	1.40489	3.49053	0.543818	0.979562	0.0102792	-0.000606	-0.000116	-0.0139337	-0.020256	-0.0189462	45.452	39.87	2	5	1	0	4	4			0.651376	5.49496	4.23722	3.89859	3.56605	6.15513	5.94013
0.686674	1.06583	0.653686	2.5159	0.464886	0.673629	0.0238122	0.00689293	-0.0036468	-0.0283133	0.00316285	-0.0020405	44.52	41.455	3	1	2	2	3	3			0.688073	6.01323	4.31072	5.5336	3.66404	8.38065	4.46594
0.315716	0.996482	1.31594	4.94549	0.510623	0.654742	-0.0131879	0.00467824	0.00601747	-0.0221734	0.000353	-0.0120868	46.819	40.92	1	0	2	0	1	2			0.752294	7.09583	4.00465	3.71997	3.78472	7.87983	4.11571
0.675743	0.910425	0.336553	1.47776	0.728907	0.528217	-0.0021068	0.0110215	0.00357192	-0.0225071	0.00277538	0.0248803	42.137	41.551	1	3	2	0	2	1			0.651376	4.73522	3.72684	3.98313	3.40152	6.23129	4.10042
1.14182	1.29774	0.92137	3.49157	0.385623	0.539268	-0.0024129	0.00284678	0.0231387	-0.0202326	-0.0555584	-0.0297484	47.864	42.766	4	2	1	0	2	3			0.486239	7.5805	3.34635	4.79078	3.35255	5.55244	6.34023
0.783219	1.3635	0.499233	2.31339	0.648129	0.459756	-0.014631	0.00729785	-0.0018976	-0.0115473	-0.0183053	0.0102598	48.243	42.199	6	2	1	0	3	1			0.834862	9.24603	3.27252	4.45191	3.61821	5.48993	4.24537
0.943282	1.17264	0	1.38922	0.812983	0.525853	-0.0410405	0.00098	0.0124027	-0.0274051	-0.0364418	-0.0211041	43.829	41.311	4	0	1	0	4	1			0.53211	5.57576	3.93031	3.83926	2.70929	7.55358	4.67466
0.488592	1.5789	0.718024	1.66692	0.81547	1.04572	0.00560463	-0.0041271	0.0338042	-0.0274583	0.0275354	-0.0649076	46.188	40.097	1	0	2	1	4	2			0.513761	5.1817	2.94533	4.63402	2.7337	5.86798	2.52178
0.473574	1.36748	0.482738	2.3578	0.885014	0.956761	-0.0026824	0.00480511	-0.0024474	-0.0275566	0.00433359	-0.0436799	47.456	40.263	1	0	2	0	1	2			0.752294	5.84373	3.1288	4.31847	2.42997	7.65785	2.7257
0.478311	1.54585	0.514467	2.02248	0.636322	0.872989	-0.0019073	0.0048498	0.0259061	-0.0477171	0.0138522	-0.0706871	48.445	38.753	1	2	3	0	3	5			0.256881	7.21327	2.406	5.84947	2.30115	6.20734	2.49274
0.402365	1.59395	0.999064	1.48958	0.864432	1.14504	0.0165012	0.00962623	0.0154401	-0.0342067	0.0175586	-0.0238209	49.149	39.404	3	2	1	0	3	4			0.798165	6.88761	3.4222	4.29574	2.64871	3.61592	2.35798
0.68374	1.69307	0.997263	3.38663	0.613691	1.11831	0.0199762	-0.0077306	0.00586611	-0.0437285	0.0286628	-0.028631	45.421	38.379	6	1	1	0	3	6			0.798165	5.76585	2.53585	3.95896	2.83996	4.72041	3.06685
0.333568	1.68513	2.06528	1.64784	0.550166	0.944082	-0.0473238	-0.0061869	-0.0020433	-0.0280885	-0.0258557	0.0151755	44.131	38.096	6	0	3	0	0	3			0.761468	4.54457	2.38453	3.60554	2.78492	5.36238	2.86389
0.686759	1.03001	0.489203	3.08346	0.587677	0.989488	0.0267397	-0.000603	-0.0202269	-0.0204934	0.0199301	0.030693	44.817	37.966	5	0	2	0	0	3			0.752294	4.46571	2.3884	3.84737	3.35138	3.69017	3.50415
0.396813	1.60429	1.12104	0.575094	0.495932	1.36748	-0.028765	-0.0061658	-0.013473	-0.0371292	-0.0050988	0.0162684	41.853	38.264	0	1	1	1	3	4			0.93578	3.29823	2.16498	3.2004	2.29156	7.30539	3.36772
0.555539	1.93812	0.853882	0.286563	0.841074	0.33463	-0.0137825	-0.008554	-0.0216052	-0.0473443	-0.0083178	-0.0255125	43.355	36.996	5	1	2	2	1	0			0.770642	5.6119	2.34279	2.67263	2.25825	4.2003	5.38024
0.497378	1.54042	0.771701	1.36357	0.588516	0.712447	0.015304	0.00511223	-0.0268271	-0.0304596	0.0300974	-0.0922782	46.241	37.057	0	0	2	2	1	0			0.675926	5.52558	2.13167	4.45312	2.70201	4.32811	4.82658
0.418288	1.27926	1.06329	0.857893	0.616228	0.429779	0.018262	0.00870729	-0.025404	-0.0617323	-0.0327085	-0.0486773	48.475	36.941	0	1	0	2	7	0			0.587156	6.85863	2.13069	3.00373	2.7972	6.80026	4.99008
0.472799	1.47776	1.85283	2.06442	0.493812	0.756086	0.0232495	-0.004478	-0.0125128	0.0123904	0.0225885	0.0249077	49.451	38.172	1	0	1	1	9	1			0.633028	7.68746	2.48601	2.64661	2.3235	7.45176	4.83568
0.611093	1.06949	1.55736	2.22302	0.692147	0.873145	-0.017577	0.00536796	-0.0305691	-0.0309887	0.017949	-0.0021424	47.767	38.047	7	2	0	1	6	1			0.382353	8.74634	2.57211	2.86393	2.32051	5.19388	4.07287
0.649482	1.50453	1.93013	1.72082	0.686759	0.708257	-0.0024105	0.000149	-0.0320456	-0.0196274	-0.0367456	-0.0423268	43.192	37.838	3	0	0	3	2	0			0.87156	4.97502	2.70285	2.54139	2.79831	4.94084	4.16858
0.748717	1.2698	1.526	1.31882	0.572822	0.792212	0.00593011	-0.0090001	-0.0271304	-0.0335931	0.0283439	0.0230299	50.131	36.933	1	0	1	1	4	0			0.825688	9.10434	2.45533	2.46243	2.55521	5.18322	4.39662
0.709738	1.2917	0.709725	2.28295	0.612327	0.637177	-0.0466789	-0.009621	-0.038645	-0.050399	0.015822	0.0258751	46.078	38.21	3	1	1	1	2	1			0.663462	5.60503	2.61782	3.26069	3.08927	5.25276	4.29974
0.806224	1.6827	1.10278	2.66681	0.619207	0.433132	-0.0054303	0.00139601	-0.0401763	-0.0324227	-0.0340771	-0.018246	47.026	38.589	1	0	4	1	0	2			0.706422	5.4883	3.13039	3.16414	3.92932	4.69373	4.22978
0.563239	1.52376	1.09826	1.24227	0.514218	0.716549	0.0230778	0.0062196	-0.0151969	-0.0481728	0.0315889	0.0132441	47.308	39.44	0	0	1	1	2	5			0.183486	5.85723	2.72925	2.51512	2.723	6.32349	3.9213
0.747641	0.786792	1.57187	1.1713	0.708791	0.667097	0.00544396	-0.0028297	-0.0420933	-0.0437581	-0.0120717	-0.0786871	46.501	40.386	0	0	1	1	3	3			0.981481	5.69115	3.13916	2.45078	3.62427	5.04105	4.07228
0.506807	0.537021	0.628976	0.856106	0.549182	0.92723	-0.0059855	-0.0105707	-0.0528019	-0.0344752	-0.0196388	-0.0047284	46.259	39.903	0	0	0	1	3	0			0.541284	6.24424	2.93872	2.48834	2.35729	5.71012	3.96719
0.384701	0.747452	1.54143	1.26617	0.850845	0.714264	-0.0273829	0.00807103	-0.0447388	-0.0449614	0.0311032	-0.0427108	44.908	42.471	0	0	0	1	5	0			0.293578	4.85932	3.18585	2.61836	3.1125	5.28651	4.234
0.529535	0.983855	1.98039	0.770495	0.806496	0.861927	0.0053839	0.0122134	-0.0384642	-0.0521194	-0.000323	0.0264096	46.121	44.27	0	3	1	1	3	0			0.770642	4.85524	4.54856	2.37227	2.29285	4.63977	3.83358
0.368822	0.68374	1.88123	0.931816	0.535904	0.74814	0.032205	0.0115258	-0.0427162	-0.0540509	-0.0210531	-0.0224268	48.602	43.475	0	2	1	0	0	1			0.862385	6.55894	4.45365	2.67554	2.70394	5.10067	3.60812
0.444431	0.779378	0.789668	0.816033	0.567359	0.883341	0.00736963	0.00852172	-0.0314589	-0.0272372	0.0117418	-0.0025233	47.84	41.291	2	3	0	2	1	0			0.761468	5.71519	4.49474	2.78427	2.47403	5.11293	3.3306
0.597716	0.853929	0.694353	0.578776	0.68066	1.09881	-0.0043829	0.00990918	-0.0393837	-0.0254804	0.0132753	0.0269004	44.252	42.566	0	2	0	2	1	0			0.889908	5.13567	4.36006	2.08418	2.78027	5.75636	3.62337
0.7049	1.08682	0.521817	0.988793	0.694423	0.958577	-0.0392253	0.0291318	-0.0478136	-0.0726799	0.0276636	0.0167339	41.768	40.144	3	2	0	5	3	2			0.735849	5.37889	3.59262	2.22222	2.57736	4.44444	4.15978
0.51554	1.23708	0.23719	0.98945	0.59522	0.59598	0.0183845	-0.000827	-0.0400045	-0.0586447	0.00978295	0.0301982	46.212	38.367	11	1	1	3	1	2			0.788991	6.3554	2.86081	2.28452	2.57902	5.39741	4.21199
0.555539	1.06663	0.769894	1.18641	0.860189	0.605183	-0.0021473	0.0101041	-0.035914	-0.0705601	0.0288679	-0.0355383	47.375	39.987	2	2	1	3	3	3			0.366972	6.94683	3.20909	2.55377	2.83195	5.14515	4.10947
0.372949	1.10429	0.824808	0.633087	0.705749	0.702219	0.00814419	0.0130922	-0.0299653	-0.0543193	0.00928997	-0.0186966	45.257	42.108	3	2	0	3	1	1			0.752294	5.59262	3.87637	2.50105	2.98749	4.48769	4.95537
0.769207	1.35826	0.265975	0.94984	0.379514	1.01086	0.0306839	0.00359823	-0.0315707	-0.0855703	-0.0481719	0.014229	46.627	42.587	7	2	0	3	1	0			0.880734	6.73528	4.76579	2.20126	2.88308	6.15039	3.64891
0.537618	0.780869	0.122301	0.740416	0.530664	1.61399	-0.0167134	0.0124813	-0.0450025	-0.0509262	-0.004792	-0.0188231	46.3	42.518	2	1	1	2	3	0			0.733945	6.01674	3.55835	2.35075	2.20903	7.3872	3.78934
0.403156	0.981334	0.43658	0.655107	0.925142	1.05423	-0.0148655	0.00925526	-0.0347791	-0.0473667	-0.0390584	0.0135322	44.789	42.815	1	2	0	2	1	3			0.605505	4.56944	4.07736	2.29392	2.37611	7.22793	4.43399
0.720187	1.03108	0.136977	0.781237	0.425108	1.29119	0.021633	0.0136138	-0.0221831	-0.0630816	0.0340013	-0.022707	47.84	40.882	2	2	0	1	1	1			0.522936	7.03491	3.8837	2.36655	2.64121	7.07454	3.54047
0.624493	1.11773	0.678715	1.51859	0.456295	1.65818	-0.0043761	0.0210734	-0.0211773	-0.0451158	-0.0384878	-0.0376028	45.73	40.316	1	1	0	1	4	1			0.577982	6.38539	2.77045	2.62522	2.83271	6.07616	3.06207
0.704824	1.28041	0.525711	2.65862	0.672844	1.30264	0.0103889	0.0248445	-0.01677	-0.0520589	0.0094773	0.0107388	46.057	42.043	4	0	1	1	0	0			0.62037	5.35359	3.39502	3.08327	2.3376	5.44574	2.77802
0.673932	1.05203	1.8549	0.857781	0.564646	1.76497	0.0213507	0.0226553	-0.0240512	-0.0812098	0.00966308	-0.0852125	45.758	41.96	2	0	3	0	0	0			0.46789	7.22094	3.36455	3.8559	2.12932	5.00248	2.5932
1.04935	1.35107	0.473355	0.542483	0.571552	1.53001	0.000629	0.0110796	-0.0086686	-0.0578358	-0.0409663	-0.0365121	38.785	41.466	2	0	3	0	3	0			0.550459	3.36576	3.50425	3.40273	2.32262	6.46451	3.17578
0.756478	1.17397	1.67202	0.854326	0.879094	1.69586	0.0102283	0.0117895	0.002442	-0.0718078	-0.0189448	-0.0781777	38.084	43.012	1	2	0	0	8	0			0.733945	3.12613	4.47455	4.19336	2.21945	7.53493	3.17424
1.2994	1.1602	1.3195	0.94984	0.761012	1.0892	0.0245054	0.0169912	0.00201076	-0.0683953	-0.0466638	-0.0191011	38.926	42.934	2	2	1	1	9	0			0.688073	2.94397	4.63483	4.59676	2.0107	8.73596	2.86613
0.728575	0.707049	0.656964	1.60423	0.575781	1.5102	0.0268774	0.00331477	-0.0086724	-0.0433873	-0.0346467	0.0247871	42.879	46.858	2	3	2	0	6	0			0.834862	4.39188	5.09521	4.74077	2.5134	11.2998	3.16063
0.787816	0.621838	0.440087	3.31537	0.476857	1.33787	0.0229791	0.00316005	-0.0039949	-0.0665637	0.0164986	-0.0110879	45.637	46.413	4	2	5	5	3	1			0.422018	5.37715	5.04039	5.88186	3.01977	5.44394	2.8908
0.596188	0.604985	1.37506	1.00074	0.615505	1.0054	-0.0088427	0.00558902	0.0124299	-0.0649361	-0.0144833	0.0310614	49.986	46.431	2	1	1	0	10	0			0.798165	8.19143	5.03302	3.58171	2.23515	9.61651	2.8125
0.56359	0.957825	2.92131	0.659247	0.276752	1.39798	0.0254987	0.0184615	-0.012868	-0.049508	-0.0191261	0.0312798	47.544	46.892	2	2	2	0	3	0			0.706422	6.79331	5.63559	4.61648	2.42835	11.8606	2.47826
0.725222	0.854675	2.51173	1.58284	0.546992	1.39978	-0.0164828	0.00756306	0.00191644	-0.0286663	-0.0456858	0.0328158	46.853	40.785	5	3	0	0	5	0			0.541284	5.59889	3.38686	4.28482	2.98769	8.29714	2.39337
0.661918	1.41059	2.17627	1.51327	0.587354	1.41306	0.0173445	0.0113438	0.00746365	-0.0480564	0.00879415	-0.0070926	47.668	38.854	1	0	0	0	18	0			0.605505	6.73569	3.21085	3.75947	2.5048	8.82107	2.53154
0.520079	1.09962	2.75642	0.610142	0.700763	1.56741	0.00894763	0.00475387	-0.0023012	-0.0311916	-0.0645865	0.0177257	48.496	38.966	1	0	2	0	4	1			0.752294	7.12456	2.46108	3.17123	3.31187	8.07398	2.75362
1.02816	1.15749	2.10734	1.02222	0.639711	1.46977	-0.0379993	0.0169372	-0.0033366	-0.0153416	0.0108752	-0.0047899	47.027	38.629	4	0	0	0	13	0			0.587156	6.51515	2.86603	3.38699	2.8833	12.4173	2.25832
0.613008	1.26388	1.41594	1.88551	0.471795	1.93508	0.000769	0.0159571	-0.0089719	-0.0375662	-0.0156492	0.0366741	45.732	38.169	3	0	0	0	11	0			0.715596	6.13692	2.61611	3.36071	2.98682	13.34	2.54355
0.654506	0.8868	2.39642	3.26612	0.737923	1.99944	-0.0294894	0.00835069	-0.0041143	-0.0374531	-0.055143	0.0261909	43.63	39.71	1	3	1	1	6	0			0.651376	4.51101	5.04368	3.63978	2.75112	11.283	2.56653
		3.23659	1.39191	0.817153	2.21228			0.0109463	-0.0442276	0.0134805	-0.0032052					2	0	3	0						3.80293	2.33214	5.51452	2.46337
		1.52565	2.0246	0.573459	1.63683			0.0123889	-0.037956	-0.0329262	-0.0062595					2	1	10	0						4.75402	3.38522	8.03588	2.42037
		1.46533	1.38082	0.650387	1.94016			0.0211351	-0.0119092	-0.0080948	0.0107129					3	0	2	0						5.02303	2.89042	5.97996	2.47414
		0.0726668	1.24525	0.736533	1.86158			0.0110683	-0.0602299	-0.0335391	-0.0562635					4	0	6	0						3.56334	2.35084	8.17069	2.43243
		1.72419	0.29713	0.739349	1.74287			0.0140029	-0.0379561	-0.0032652	0.0259817					1	1	6	0						4.03238	3.0939	7.25989	2.75691
		1.97962	0.858169	0.679913	1.17774			0.0129182	-0.0067225	0.0268284	0.0339092					2	2	13	1						4.91321	3.08283	11.2202	2.74504
		0.980596	0.867727	0.786442	1.76968			0.0412218	-0.0435587	0.00125783	0.0305545					1	0	6	0						4.44089	2.53428	8.31652	3.22743
		0.116576	0.698862	0.910164	1.87411			0.0327602	-0.0677018	-0.0133729	0.0328026					4	1	2	0						5.97146	2.64956	4.77945	3.11793
		0.232164	0.762749	0.633487	2.01323			0.0186908	-0.056097	0.0254767	0.0352869					4	0	5	0						5.70844	2.47026	4.55548	2.66373
		0.448055	0.257234	0.724732	1.9905			0.0375957	-0.04574	-0.0114063	0.0150272					3	0	4	0						5.0727	2.03611	5.01301	2.86154
		0.321668	0.306094	0.782851	1.58141			0.00685804	-0.0360158	-0.0204321	0.0103358					5	1	1	1						4.13714	2.45614	4.07136	3.66451
		0.225476	0.474673	0.68904	1.06825			0.0107048	-0.0354713	0.0272163	0.030796					2	0	3	0						4.14199	2.40046	2.30168	4.32221
		0.195217	0.0555688	0.798505	0.434555			0.031557	-0.0125935	-0.0839389	0.0106481					2	0	0	10						5.84167	2.35167	4.04516	4.15134
		0.362853	0.383152	0.703682	0.499361			0.0135435	-0.0543463	0.0168066	0.0317117					1	0	1	11						5.74288	2.27619	4.67997	3.44632
		0.647135	0.553442	0.537021	0.48264			0.0683957	-0.0356209	0.0243962	0.0332653					3	1	3	6						5.61959	2.11899	7.37169	3.12106
		0.380492	0.223941	0.546123	0.674137			0.0222079	-0.040719	-0.0050997	-0.0070947					3	0	1	10						5.22609	2.59469	6.23174	4.02689
		0.757476	0.647645	0.679261	0.587354			0.0394313	-0.060341	-0.0016467	0.023536					3	1	8	7						4.875	2.48267	5.62755	4.50421
		0	0.976228	0.578549	0.69262			0.0346769	-0.0461437	0.020936	-0.007101					1	0	5	7						5.37585	2.27805	5.86231	5.75602
		0	0.196148	0.805241	0.591059			0.0272062	-0.0607398	-0.0227416	-0.016399					1	0	4	1						5.30728	2.63313	10.1066	3.78681
		0.193835	0.88813	0.669815	0.966611			0.0300533	-0.046165	-0.0457078	-0.0045872					3	1	1	1						5.18363	2.61881	5.65557	2.7623
		1.87442	0.720931	0.941148	0.811656			0.00598803	-0.0647541	0.000967	-0.007891					4	0	3	0						3.4029	2.39091	4.14115	3.45537
		0.421468	1.00588	0.875394	0.696777			0.0190098	-0.0703384	-0.0122178	0.0200272					6	0	2	0						4.13714	2.24249	4.29766	3.50883
		0.638587	0.978407	0.855057	0.783288			0.0382014	-0.0692268	-0.00023	-0.091969					2	0	2	2						3.27078	2.28689	3.79555	4.8229
		0.458775	0.980467	0.743897	0.411828			0.0140597	-0.0593531	-0.0012227	0.0190983					1	0	3	2						3.98189	2.14717	8.30878	6.61157
		1.04033	0.868634	0.85532	0.360793			0.017405	-0.0348808	-0.0670267	-0.0195339					0	1	4	1						3.63901	2.39011	8.01671	6.27443
		0.584124	0.292999	0.656546	0.82451			0.0167567	-0.0387637	-0.0033281	0.0214229					2	0	6	1						4.51824	2.4921	8.06178	4.92634
		1.02132	0.199966	1.12823	0.754872			-0.0030891	-0.0506614	0.0283505	0.00948596					5	0	2	2						4.91034	2.19506	6.79682	3.3948
		1.44517	0.612499	0.775991	0.954357			0.026031	-0.0639855	-0.0011136	0.0241753					1	0	8	1						4.02398	2.62673	3.64432	3.50291
		0.872465	0.887814	0.865889	1.29747			0.0156261		0.0175766	0.00757375					2	0	4	1						4.38216	3.03926	3.09133	3.65344
		0.555312	0.814966	0.68374	1.30264			0.0363298	-0.0183927	0.0150889	0.033751					3	0	5	1						4.53413	2.27725	6.71658	3.39353
		0.91318	0.730544	0.377856	1.20558			0.00857845	-0.022426	-0.0955142	-0.0149025					1	0	0	1						5.62197	2.39862	6.34968	4.54753
		1.06572	0.4337	0.630925	0.7536			0.0196347	0.033788	-0.0519414	0.00720949					1	0	1	0						3.71884	2.63469	8.0176	4.375
		1.90246	0.394178	0.664092	0.786442			-0.0033338	-0.0114239	-0.0518253	-0.0434014					6	1	3	2						4.52752	2.48913	7.45956	3.74412
		1.04657	0.343875	0.809656	0.84564			0.0272862	0.0259396	0.028574	-0.0284974					1	0	2	0						3.94218	2.62877	4.20608	3.20904
		2.03144	0.419317	0.777533	1.4622			0.0299772	-0.0051468	-0.0111902	0.00591702					2	3	4	0						3.76653	3.07461	11.0552	3.47131
		1.8177	0.128617	0.482328	1.18515			0.0287132	-0.0366775	-0.0180064	-0.0810788					1	1	6	0						3.89416	2.23881	5.05929	2.8869
		2.01067	0.264946	0.816121	1.22998			0.0253667	-0.0320656	-0.0018862	-0.0135139					1	0	1	0						4.79518	2.20697	3.88714	3.27527
		2.19414	0.118339	0.357805	1.0436			0.0253253	-0.0284579	0.022344	-0.0338372					0	0	7	2						3.84823	2.49417	10.0272	3.38121
		0.643084	0.552048	0.565639	0.880274			0.0304933	-0.0154476	0.00792376	-0.0739489					1	0	1	0						5.73505	2.15856	7.35763	3.19966
		0.760983	0.414036	0.84564	1.14759			0.0156593	-0.0144695	-0.0026483	-0.0077418					2	1	2	0						4.42779	2.43067	4.79324	2.97368
		1.49183	0.533244	0.747966	1.16799			0.0137375	-0.0290605	-0.030238	-0.0236687					4	1	8	0						4.91779	2.22018	10.019	2.49241
		1.56173	0.753508	0.942732	1.16281			0.0102534	0.00231238	0.0241172	-0.0136751					3	0	7	0						4.74467	2.25902	11.0136	2.9334
		1.45279	0.292218	0.803189	1.01808			0.0234528	-0.0071488	0.0221734	-0.0422384					2	3	3	0						5.82669	2.3461	7.61696	3.14274
		0.523812	0.159895	0.694995	0.922616			0.0451514	-0.0025395	-0.0515779	-0.0086615					0	0	3	0						4.22214	2.01911	6.17325	2.9634
		1.2769	0.0681477	0.62277	1.39772			0.0293486	-0.0192112	-0.0291933	0.00589199					3	0	2	0						4.86816	2.3827	7.71563	2.945
		2.16932	0.63442	0.780869	1.2698			0.0149651	-0.0128631	-0.0046275	-0.0195593					4	0	1	1						4.44152	2.07719	6.7909	3.01913
		0.208066	0.567192	1.00626	1.44562			0.0337976	-0.024179	-0.01907	0.0202803					3	0	2	0						4.35344	2.37008	5.96429	2.88776
		0.534544	0.408016	0.604426	1.56858			0.0368261	0.00465609	-0.0360277	-0.0054991					3	0	1	0						4.82097	2.09482	4.28214	2.67082
		1.64738	0.624041	0.922571	0.932011			0.0238681	-0.0254635	0.00035	-0.0089119					1	0	5	1						4.25018	2.43705	6.44418	3.25692
		1.07903	0.445454	0.550442	1.51907			0.0255222	-0.0056479	0.0146142	-0.0352945					4	0	1	0						4.05162	2.19176	6.06954	2.97611
		0.948517	0.737096	0.672249	1.41366			0.0258608	-0.0063349	0.00277947	0.0143726					2	0	1	0						5.8464	2.04117	8.03725	2.81624
		0.0592974	0.905633	0.587521	1.12871			0.0363851	-0.0221452	0.0281218	0.0244033					3	0	1	0						6.95125	2.25219	6.64126	3.04524
		0.298425	1.10813	0.920733	0.707943			0.0228376	0.00987681	0.0288011	0.005656					3	2	2	0						6.11439	3.06883	7.07165	3.45688
		0.634153	1.2742	0.939766	0.416329			0.0265683	-0.0284893	0.0316017	-0.0120462					3	0	1	0						6.14609	2.90285	5.51756	4.0147
		0.454695	0.554064	1.0762	0.619724			0.0127726	-0.0058841	0.0259255	-0.0100818					3	0	1	3						5.43615	2.41433	4.00313	4.75324
		1.00718	1.36666	1.06451	0.406988			0.0165951	-0.0166532	-0.0177689	0.00264193					2	0	3	1						5.78458	2.32455	5.39384	5.08017
		1.15927	0.84728	0.772923	0.914467			0.00560092	-0.017809	-0.0856659	0.00260902					1	0	5	0						4.8882	2.47183	4.64718	3.23465
		2.09785	0.811253	1.12923	1.38885			-0.0015478	-0.0285819	-0.0179473	0.0211451					0	0	1	0						4.66992	2.22461	3.8943	2.91466
		2.45088	0.711569	1.40444	1.07677			0.00642161	-0.0268787	0.0285211	0.0228746					2	0	2	0						5.28472	2.13244	4.14535	3.25268
		1.69947	0.376015	1.63983	1.76633			-0.0115759	-0.0293449	-0.033018	0.00605742					1	0	1	1						3.78924	2.53611	3.8381	2.86036
		1.818	0.752276	1.04134	1.68262			0.00700485	-0.0257644	0.0113419	8.94e-05					0	0	2	1						3.61195	2.42797	8.70996	2.81795
		1.57084	1.0557	1.33651	1.80749			-0.0067618	-0.0239865	-0.0453237	0.000427					0	0	4	0						3.48339	2.71188	6.33948	2.27486
		1.40489	1.42482	0.962934	1.61989			0.00357528	-0.0256034	0.00826354	-0.005801					3	0	2	0						4.08278	2.38956	5.02195	2.10194
		1.92925	0.890481	0.66746	1.42616			0.00398863	-0.0332528	0.0235327	-0.0076121					2	1	3	0						3.78183	2.69316	6.11894	2.45854
		1.83999	1.12026	0.782046	1.18808			-0.0025935	-0.0347566	-0.0680412	0.012825					2	0	2	0						4.22946	2.90968	11.2771	2.81471
		2.38221	0.810857	0.789691	1.17052			0.0104358	-0.0339206	0.0114154	-0.0027099					3	0	2	0						4.67375	3.33075	9.76808	2.26535
		1.63457	1.52935	0.942732	1.53513			-0.0076704	-0.0171363	0.0278232	0.0070407					0	0	8	0						5.60404	3.09887	7.53651	2.68541
		1.31443	0.560233	0.859123	2.04855			-0.0076191	-0.0137309	0.0132593	0.00354066					2	2	10	0						5.43666	3.34433	8.80546	2.32037
		1.77733	0.120685	1.01801	1.78182			-0.0079935	-0.0116795	0.0264485	0.00557906					1	5	7	0						4.12027	4.00415	6.37923	2.34523
		2.55381	1.08056	0.864839	1.55103			0.00120659	-0.009527	-0.0823207	-0.0047441					3	1	5	1						3.96817	2.97613	8.98851	2.24296
		3.08842	1.85427	0.482328	1.31451			0.0109376	-0.0302548	-0.0485611	-0.0030825					0	2	5	0						4.53748	3.92772	7.73644	2.52747
		2.03347	3.16307	0.736437	1.23045			-0.0175932	-0.0363748	-0.0318687	-0.0060915					0	1	8	0						3.48563	2.84964	6.90724	2.62616
		2.20819	3.15219	0.578644	1.23142			-0.0061288	-0.0442677	-0.0046283	0.00633653					2	1	1	0						2.90614	2.96697	3.49352	2.37333
		1.72613	1.79469	0.98404	2.02358			-0.0224254	-0.0126162	-0.0849457	-0.0057584					0	0	2	0						2.92314	3.48649	4.89851	2.28061
		2.9414	2.03347	0.896331	1.45556			-0.0297225	-0.0258747	-0.0476467	-0.0081841					0	0	2	1						2.79337	3.24934	6.96599	2.66369
		1.75379	1.10071	0.736229	1.54585			-0.0225555	-0.0175203	-0.0188165	0.00655671					1	0	2	0						2.56332	4.06496	6.10903	2.65625
		2.14986	2.56441	0.475873	1.56858			-0.0336552	-0.0026417	-0.070524	0.000661					0	0	1	0						2.48517	2.88889	9.43166	2.63101
		0.420543	2.16429	0.621039	1.26277			-0.0202472	-0.0255748	-0.0514847	0.00756998					0	0	1	0						2.65376	2.69952	6.57305	2.70245
		0.502156	3.11311	0.576667	1.14088			-0.0403993	-0.0183322	-0.107436	-0.0060106					0	0	3	2						2.33333	2.6423	5.64417	3.23529
		0.602097	2.32164	1.1654	1.05179			-0.0253399	-0.0408783	0.034422	-0.0104984					0	0	0	3						3.05916	2.80742	4.69181	3.56358
		1.78131	2.15548	1.11108	1.14143			-0.037562	-0.0167785	0.0294939	-0.0018956					0	1	1	1						2.40787	2.7956	2.84848	3.18716
		1.23721	2.70943	1.04688	1.39429			-0.0262057	-0.0233863	-0.0394859	0.00272729					2	0	6	1						3.11659	2.40732	5.87767	2.77621
		2.05933	2.25882	0.692147	1.64098			-0.0158727	-0.0504946	-0.0275944	-0.0075739					0	1	5	1						2.34575	2.16452	9.60581	2.50917
		2.2127	1.51549	0.955399	1.56858			-0.0187974	-0.0403542	0.0336286	0.00220032					1	1	3	0						2.77242	2.4064	7.43803	3.23959
		2.15924	1.9214	0.969668	1.2429			-0.0237818	-0.0353837	-0.0206546	-0.000461					0	1	2	0						2.65948	2.31412	5.81475	2.53675
		2.53235	1.80449	0.840815	1.22148			0.0121601	-0.042949	0.0108851	-0.012759					0	0	1	0						2.69395	2.73921	5.22366	2.69067
		1.67347	2.62097	1.46315	1.3003			-0.0074494	-0.0176726	0.0113849	-0.0044391					3	0	2	2						3.48916	2.65581	4.60315	2.58659
		1.18339	1.85942	1.06107	1.37033			-0.0034926	-0.0098438	-0.100174	-0.0074939					0	1	5	2						2.51212	3.03114	5.44342	2.70902
		1.16329	0.387671	1.23787	1.24405			-0.000839	-0.0430805	-0.0210989	0.00409217					0	2	1	0						3	3.55074	4.72421	2.70947
		1.22574	2.34435	1.06741	1.04149			-0.0080501	-0.0342336	-0.0780263	0.0101878					0	0	2	1						3.35245	2.55762	5.86671	3.03276
		0.663765	1.97247	0.921498	1.42056			0.00038	-0.0342217	0.0312926	-0.0015703					0	1	3	0						3.43864	2.74347	6.69128	2.72217
		0.740416	0.844792	1.09557	1.52475			0.00887924	-0.0346077	-0.0418571	-0.0023555					0	2	1	1						3.67007	2.29641	5.31681	2.95815
		1.73189	0.841939	1.21654	1.02061			0.00337089	-0.0208099	0.0277621	-0.0020612					0	0	0	3						4.59189	2.71008	4.34302	3.07489
		1.96887	1.50856	0.733923	1.756			0.0101099	-0.0241395	-0.0249659	-0.015323					2	0	1	1						3.5881	2.36308	4.62802	2.76826
		1.32665	0.66818	0.811005	0.922219			0.00527811	-0.039247	0.0320329	0.00493542					0	0	3	0						3.50988	2.9294	6.43584	3.39293
		1.7746	1.41479	0.54456	1.56151			0.0308202	-0.0435532	0.0130682	-0.0103546					1	1	0	1						3.36749	2.47602	5.48253	2.88584
		1.23403	1.05367	0.730071	1.24441			0.0307574	-0.0493154	0.0311387	0.00706251					1	0	1	1						3.2194	2.41136	4.95452	3.46828
		1.02893	1.94002	0.649553	1.3635			0.0124987	-0.0575607	-0.0055855	0.00729785					0	0	0	2						3.64434	2.38616	5.73895	3.27252
		0.831964	2.47762	0.450057	1.17264			0.0158443	-0.0484296	-0.106568	0.00098					0	0	1	0						3.63389	2.28571	6.36084	3.93031
		0.695021	1.26032	0.736437	1.5789			0.0179331	-0.0505101	-0.0196214	-0.0041271					1	0	1	0						4.33234	2.60163	7.19392	2.94533
		0.380492	1.42622	0.546721	1.36748			0.0523269	-0.0350433	-0.0185931	0.00480511					3	1	1	0						4.2237	2.64186	5.47945	3.1288
		0.265975	1.35743	1.02713	1.54585			0.0240931	-0.0367061	-0.0439254	0.0048498					1	0	1	2						4.53801	2.91797	7.0328	2.406
		0.272862	2.09861	0.579012	1.59395			0.0293618	-0.078073	-0.0088466	0.00962623					6	1	3	2						7.5291	2.40636	5.7793	3.4222
		0.475982	2.04443	0.583786	1.69307			0.0354207	-0.057598	-0.0100974	-0.0077306					10	0	3	1						10.9944	2.17177	6.26621	2.53585
		0.108712	1.95681	0.816969	1.68513			0.00855227	-0.0568195	-0.007288	-0.0061869					6	0	9	0						9.97909	2.16817	6.53589	2.38453
		0.355784	1.77184	0.719648	1.03001			0.0414055	-0.0792684	0.0332009	-0.000603					8	0	5	0						10.0119	2.28205	4.1657	2.3884
		0.267012	1.51845	0.557717	1.60429			0.0128633	-0.0446793	-0.0101064	-0.0061658					6	0	2	1						8.55494	2.05464	3.94231	2.16498
		0.241902	1.39561	0.576276	1.93812			0.0085943	-0.0934751	-0.0305575	-0.008554					2	0	7	1						4.96726	2.32856	4.06528	2.34279
		0.112738	1.62343	0.506887	1.54042			0.0280058	-0.0877652	0.00564073	0.00511223					5	0	1	0						13.5035	3.26797	3.67216	2.13167
		0.228295	1.23721	0.446372	1.27926			0.02412	-0.0583846	0.0232683	0.00870729					5	0	5	1						8.45156	2.37183	7.63717	2.13069
		0.425559	1.16446	0.636279	1.47776			0.0347376	-0.0699548	-0.0273874	-0.004478					8	0	6	0						7.30043	2.48804	4.75383	2.48601
		0.346151	1.52197	0.476503	1.06949			0.0306507	-0.0611748	0.0117191	0.00536796					4	0	4	2						4.45781	2.57802	4.38968	2.57211
		0.264946	0.625783	0.932865	1.50453			0.0293466	-0.033574	-0.0577382	0.000149					2	1	5	0						4.18369	2.28255	5.47222	2.70285
		0.307238	1.65106	1.00292	1.2698			0.0178052	-0.0626814	-0.0435032	-0.0090001					9	0	2	0						6.88751	2.59076	5.94078	2.45533
		0.48727	1.33172	0.692147	1.2917			0.0139195	-0.0622245	0.0109745	-0.009621					3	0	2	1						5.99864	2.58653	4.5081	2.61782
		0.44365	1.06967	1.17151	1.6827			0.0175723	-0.0148337	0.0309566	0.00139601					9	0	2	0						7.21827	2.67361	5.58861	3.13039
		0.51798	1.85339	1.30814	1.52376			0.0345837	-0.038052	-0.0097709	0.0062196					9	1	3	0						9.39877	2.50561	5.0187	2.72925
		0.657489	2.58033	1.31761	1.50939			-0.000244	-0.0262581	-0.112231	0.017337					10	0	0	0						7.55091	3.10323	3.34389	2.92624
		0.518852	1.73318	1.5274	1.57756			0.00561716	-0.0348105	0.0340838	0.000992					10	0	1	0						8.08743	2.79622	3.80131	3.3893
		0.741959	1.15107	0.977923	1.47824			-0.0023116	-0.0512059	-0.0037091	0.000111					5	0	0	4						5.44215	2.29915	4.21355	4.36104
		1.0639	1.15837	0.755713	1.06737			-0.0200299	-0.062384	-0.000729	0.00929711					5	0	3	1						5.78071	2.70558	6.67951	3.0132
		0.865118	1.07013	0.603548	0.89784			-0.011984	-0.0420116	0.0309679	0.00794603					6	0	0	1						5.87265	2.70314	7.15219	3.55334
		0.546814	1.93453	0.703539	0.933949			-0.0419252	-0.0486342	-0.0604199	0.00884982					8	0	2	0						6.61514	2.70527	7.05043	3.04464
		0.880381	0.663765	0.777043	0.625495			-0.0288628	-0.0108464	-8.23e-05	0.0106248					6	0	6	4						3.4701	3.36234	6.54153	3.39482
		0.795117	1.20211	0.661137	0.879094			-0.0548938	-0.0343149	-0.0213508	0.000936					5	0	3	0						2.64115	3.05143	6.44888	3.10588
		1.87474	0.894543	1.26136	1.05287			-0.0432915	-0.000896	0.0279105	0.00782974					5	1	0	0						2.36897	3.56474	3.08795	3.24316
		2.0395	1.40489	1.04684	0			-0.0450048	-0.0087999	-0.0954726	-0.067509					8	1	3	0						2.37045	3.80466	4.40031	2.21649
		2.21429	1.80449	0.918165	0			-0.030417	-0.0408597	0.0290682	-0.0556392					4	1	3	0						2.33442	3.21849	5.06955	4.74576
		1.69837	1.32931	0.942732	0.296287			-0.0161281	-0.0689507	0.02908	-0.0669919					6	0	1	0						2.57627	3.13898	4.47869	1.41935
		0.839246	1.28522	1.25651	0.737208			-0.0117413	-0.0383667	0.0326371	0.00557137					3	0	1	0						2.76107	3.09091	3.57339	3.10793
		10.4261	2.04348	1.16016	0.526061			0.015666	-0.0633953	-0.00803	0.00592412					3	0	0	1						45.1234	2.23447	4.01113	3.06763
		0.999832	1.17763	1.29984	1.00699			0.0133569	-0.0381333	-0.0059628	0.014449					2	0	0	0						5.96855	2.06542	4.63217	3.52681
		1.61501	1.26246	0.979848	0.659854			0.0174982	-0.0546333	-0.0065285	0.00159309					5	0	4	1						7.53892	2.47043	5.32509	3.30245
		0.569551	1.07433	0.627221	0.557788			0.0153172	-0.0335525	-0.0750704	0.00613486					5	0	4	0						5.83291	2.36486	10.4216	3.33813
		0.718024	0.760983	0.746943	0.473486			0.0179821	-0.066482	0.0302312	0.00750515					5	0	1	0						8.60213	2.32236	5.29274	3.899
		0.293942	1.10071	1.16179	0.855682			0.0180982	-0.0740675	-0.0192204	0.00176323					7	1	0	0						5.517	2.61117	4.0883	3.08934
		0.125667	1.23053	1.55034	0.987624			0.0154135	-0.0271788	-0.0269081	-0.0018869					1	0	0	3						8.95305	2.29669	2.81642	3.2715
		0.0550108	0.188934	1.54149	0.729145			0.0129215	-0.0215222	-0.0248091	-0.002939					2	0	2	1						6.30709	2.65594	3.81577	4.19547
		0.750559	0.192024	1.74287	0.589551			0.0165405	-0.0183883	0.0144961	0.00155713					6	0	3	4						7.19217	2.22473	3.7818	4.50138
		0.159895	0.236677	1.11543	0.804654			0.0101926	0.0186433	-0.0442996	-0.0026901					3	0	3	0						6.73325	2.29647	4.87603	3.31705
		1.23504	0.528104	0.987624	0.971917			0.0146463	-0.0281257	-0.0425245	0.00948544					5	0	3	2						8.90566	2.45233	4.09606	3.03191
		0.582881	0.277422	1.28089	0.489282			0.0118806	-0.0100491	0.0293594	0.0023851					6	1	2	0						9.68415	2.56963	3.5	3.22335
		0.618406	0.900816	1.56245	0.930646			0.0106783	-0.0531879	-0.0489294	-0.0033298					1	1	1	1						4.79167	2.32631	3.63202	3.41377
		0.746625	0.612872	1.52202	0.921381			0.0123576	-0.0390211	0.000389	-0.0024702					1	1	1	0						4.84365	3.10887	4.41143	2.81161
		0.641578	0.496969	0.803189	0.912151			0.0130487	-0.0128061	-0.0051479	0.0121588					1	0	2	0						3.76064	2.23495	6.37485	3.0457
		0.519071	1.45605	0.663062	0.541227			0.01083	-0.0330588	-0.0061873	0.00360723					3	0	3	1						5.96054	2.61626	4.02079	4.08711
		0.894543	0.866521	1.20735	0.766575			0.0127699	-0.0349513	0.022167	0.00210983					3	0	4	0						9.14897	2.65069	4.14252	3.52951
		0.93041	0.928657	0.976324	0.546345			0.0115229	-0.0316756	-0.0218052	-0.000379					3	0	1	1						5.32493	2.66781	3.97378	4.24769
		0.749093	0.874321	1.13759	0.813747			0.00994992	-0.0247532	-0.0777426	0.00195432					2	0	2	0						7.02458	2.4569	4.87014	3.07246
		0.32549	1.18823	1.06944	0.782046			0.013783	-0.0205272	-0.0840731	0.0102552					6	0	8	0						8.79045	2.34957	5.22779	3.18506
		0.551585	0.863819	1.0361	1.01477			0.0147531	-0.0301765	0.0126581	0.00128497					2	0	2	2						9.29476	2.32466	5.85307	3.69975
		0.254841	1.13591	1.18115	0.876118			0.0153733	-0.0111623	-0.0365934	0.0104662					2	0	3	0						5.61075	2.47874	5.28767	2.72903
		0.752276	0.800315	0.844074	0.686315			0.00703012	-0.0159776	0.00867863	0.00702743					0	0	7	0						3.48921	2.53189	7.55739	3.47573
		0.525823	0.555849	0.895257	0.528842			0.0115836	-0.0200496	0.0295678	0.00699664					1	1	7	1						5.89676	2.39972	6.80964	3.43005
		0.592974	1.62515	0.767915	0.909709			0.0163054	-0.0368261	0.0101927	-0.0032347					4	0	2	2						6.00205	2.48269	4.70071	2.87743
		0.718024	0.605795	0.758354	0.786792			0.0163252	-0.0140158	-0.0389385	-0.0028297					1	1	4	0						4.71461	2.25563	7.0578	3.13916
		0.205594	0.373574	0.710322	0.698669			0.0141546	-0.0181863	0.00917523	0.0017202					2	0	1	1						7.10649	2.21993	6.67622	3.30484
		0.421468	0.14085	0.560369	0.618339			0.0102587	-0.0374475	-0.040775	0.00590572					6	0	3	0						9.09059	1.8869	6.25693	3.84904
		0.293942	0.285964	0.607769	0.910025			0.00846658	0.000591	-0.0225902	-0.000767					3	0	2	0						9.07232	2.01708	7.19792	4.00135
		0.234149	0.416886	0.669436	0.467822			0.01008	-0.0198095	-0.0625021	-0.000212					1	0	0	1						8.60374	2.22108	6.66114	4.09162
		0.524314	0.301711	1.10639	0.584512			0.0157888	-0.0029846		-0.0116657					0	0	0	2						6.12772	2.39344	6.65634	3.68121
		0.942756	1.11062	0.827685	0.826848			0.0129463	-0.0355017	-0.0076297	0.00149442					6	0	0	0						7.35608	2.37526	6.84281	3.26742
		0.541411	1.0856	0.774454	0.682197			0.00839553	-0.0379494	-0.0831799	0.00510811					1	1	3	1						6.7005	2.67248	5.61543	3.09693
		0.91318	0.581335	0.657758	0.583498			0.0148135	-0.0073377	-0.0492285	0.00303664					7	1	2	3						6.89698	2.39385	7.36671	3.35294
		0.70395	0.214585	0.648129	0.981565			0.0126914	-0.0236369	-0.0210391	0.00550948					5	0	6	2						7.39313	2.67543	5.88864	3.3814
		0.575533	0.118339	0.753273	1.01377			0.0154428	0.00697115	-0.029286	0.012244					6	0	5	0						8.23317	2.62682	5.62598	3.23775
		1.23932	0.378738	0.302591	0.510003			0.00704706	0.00152809	0.0117369	0.00479045					1	0	2	0						5.47957	2.33793	7.05122	2.91616
		2.12367	0.401888	0.546432	0.843596			0.0123062	-0.0057424	-0.0344662	0.00231294					1	0	0	1						4.29294	2.25685	5.01867	3.55507
		2.11528	0.611504	0.5263	0.918165			0.0124687	-0.0357647	0.0111386	0.00609878					0	2	2	2						3.84449	3.48144	5.75554	3.20599
		3.58938	0.990897	1.33498	0.638928			0.0174935	-0.0382621	-0.0597276	0.00488591					0	0	1	3						6.01071	2.26357	4.07133	4.45751
		2.65568	1.65431	0.792882	1.03108			0.022135	0.00531444	0.0290352	0.0136138					2	0	0	2						5.88751	2.71642	4.61147	3.8837
		2.40002	0.717783	1.19429	1.11773			0.0163451	-0.0251124	-0.0091017	0.0210734					3	0	1	1						5.08886	2.69765	5.6297	2.77045
		1.89703	0.33409	1.35678	1.09962			0.0152513	-0.0188403	-0.0894584	0.00475387					0	0	4	0						3.2307	2.30852	5.55645	2.46108
		3.83192	0.474379	1.50698	1.15749			0.023187	-0.0237166	-0.0712128	0.0169372					0	2	0	0						4.2567	2.83371	2.93781	2.86603
		1.61978	0.607661	0.900356	1.26388			0.019009	-0.0549869	0.0238998	0.0159571					0	0	2	0						3.34124	2.65025	7.18121	2.61611
		1.95259	0.579184	0.616761	0.8868			0.0222598	-0.0252587	0.0277469	0.00835069					0	1	3	3						3.07506	2.54726	7.89134	5.04368
		1.09582	0.617013	0.833863	1.71206			0.0185931	-0.0383185	-0.0381568	0.000208					0	1	3	0						3.19115	3.41189	6.80352	3.72737
		1.11533	0.940614	0.51554	1.04819			0.0188394	-0.0145661	-0.0103056	0.00877158					1	1	3	0						3.34957	2.48569	12.8147	2.72529
		1.3127	1.23821	0.590116	1.4184			0.0207177	-0.0126149	-0.0818921	0.00853037					0	1	3	0						3.37162	3.35481	6.72932	2.75316
		1.9734	0.305752	0.534505	1.8131			0.0192193	-0.0492714	0.0254523	0.0237266					1	0	6	0						3.51482	2.37813	8.46419	2.81323
		1.79642	1.79838	1.13241	2.22668			0.0149995	-0.0611392	0.0157154	0.007645					0	0	3	0						2.99915	2.35519	4.68161	2.72975
		2.19163	1.52197	1.21784	1.60215			0.0202051	-0.0326152	-0.0061119	-0.0028563					0	0	0	0						3.68198	2.06075	5.41772	2.38284
		2.16687	1.58814	0.75899	1.23739			0.0187556	-0.0598351	0.00546195	-0.0028857					0	2	5	1						4.35495	2.66148	9.54989	2.71287
		1.40923	0.99499	0.755713	1.49633			0.0196077	-0.0542919	-0.0631958	-0.0095242					0	0	5	0						5.48438	2.74614	10.5069	2.95248
		1.27845	1.32026	0.582552	1.83132			0.0212621	-0.006984	0.00643577	0.0159756					0	0	3	2						6.37342	2.69322	9.09341	2.95808
		1.43646	2.31919	0.572899	1.33677			0.0172838	-0.010409	-0.0345249	0.0202547					1	3	2	2						6.17122	2.82039	8.44209	3.65612
		1.76035	1.61855	0.502077	1.31181			0.0194535	-0.0016379	0.0081225	0.00902052					0	0	6	2						5.40718	2.92649	6.76247	3.46269
		2.08844	1.22849	0.692147	1.36581			0.0186799	0.0080432	0.00623124	-0.0038429					0	0	1	3						4.74929	2.27861	3.89762	3.5244
		1.78666	1.29036	0.566605	1.41361			0.0228237	0.0025117	-0.0723493	-0.001811					1	0	2	0						4.8461	2.45172	10.411	3.10575
		0.653828	0.980352	0.685127	1.06397			0.0173129	0.00968974	-0.0265559	0.0109508					3	0	3	1						4.52967	2.73665	8.54014	2.875
		2.53857	0.666555	0.678992	1.25857			0.0208656	0.00901129	0.0190971	0.00797865					1	2	2	1						4.56534	2.54225	6.52783	2.85447
		1.26684	0.419317	0.720224	1.08158			0.0261953	0.0070198	-0.0430837	-0.009535					1	1	6	3						3.49455	2.25803	8.75361	3.36
		1.36191	0.600776	0.881265	1.19238			0.0180591	-0.0025612	-0.0107871	0.00475375					0	1	3	2						3.09075	3.08478	6.35736	2.96419
		1.04474	0.328482	0.878875	1.14122			0.0287646	-0.0012354	-0.0245275	-0.019271					0	0	9	1						3.25993	2.36351	6.35567	3.34821
		1.9052	1.1998	0.892661	0.655718			0.026017	0.0088617	0.0102407	0.00774713					0	0	5	0						3.02082	2.16315	6.75152	3.27519
		2.14298	0.960119	0.626998	1.30215			0.0249282	0.00367326	-0.0293393	0.0136117					0	0	6	1						2.54145	2.03328	6.8194	3.31972
		0.451218	0.736795	0.588094	0.855941			0.0290219	0.0102476	-0.0352282	-0.004767					1	0	10	0						2.84157	2.60665	8.6142	2.85649
		1.53966	0.445972	0.930841	1.51296			0.0227518	-0.0011887	-0.0060277	-0.00043					0	1	1	0						2.85458	2.52321	5.02329	2.32486
		1.9665	1.09351	0.575255	1.71535			0.0274388	0.000132	-0.0133208	0.00205521					0	0	0	1						2.598	1.98079	4.66213	2.80381
		1.62745	1.32826	0.573459	1.54403			0.0280536	0.000902	-0.0081059	0.0165068					0	1	0	0						2.78564	1.84888	4.90111	2.43522
		1.59212	1.00155	0.629611	1.77772			0.0263505	0.00923108	0.0197294	0.00266232					0	0	3	1						2.42942	2.00605	6.78434	2.68364
		1.85427	0.927609	0.631038	1.35624			0.0214937	0.0095675	-0.0112409	-0.002002					0	0	5	2						2.90554	2.10296	8.51828	2.66806
		0.840349	0.309203	0.57796	1.65979			0.0258932	0.0110796	-0.0240366	-0.0140362					0	0	6	2						2.53216	2.3107	9.00999	2.29801
		1.33481	0.385076	0.796911	1.19096			0.0222546	-0.000951	0.00690776	-0.002499					0	0	8	3						2.80213	2.41383	9.9585	3.18237
		1.85833	1.58906	0.68638	1.50119			0.0256346	0.012719	-0.0045535	0.013882					0	1	5	0						2.57812	2.44331	10.349	2.14689
		1.2644	0.585998	0.832201	1.77772			0.0199352	0.0128189	-0.0454467	0.0156542					2	0	2	0						3.83805	2.33229	4.4475	2.38703
		1.89566	1.07806	0.666646	1.45295			0.0195176	0.00965324	-0.0550966	0.022072					3	0	3	1						4.55123	3.5488	6.78365	2.31556
		1.93095	1.24998	0.475438	1.60351			0.0210093	0.00770873	-0.0673673	0.00162591					1	1	0	1						4.423	2.12567	11.8497	2.22249
		0.203431	1.10763	0.380941	2.27432			0.0217192	0.0150259	0.0249358	0.0183956					3	1	4	0						5.52747	2.48502	12.5121	2.61032
		1.16329	0.153476	0.546432	1.70571			0.0195211	0.0109396	0.00903505	0.00894963					1	0	8	0						3.98913	1.89538	11.2405	2.77402
		2.29937	0.524314	0.661918	1.74562			0.0219432	0.0137012	-0.0223903	-0.0156408					2	1	9	0						4.6531	2.24156	9.16924	2.36433
		1.61149	0.410111	1.01849	1.36888			0.0271596	0.0105912	0.0205434	-0.0059845					0	1	4	1						3.77876	2.15887	7.0642	2.35644
		2.35009	0.236167	0.448015	1.4184			0.0218762	0.00982432	-0.0278644	-0.0101771					0	1	3	1						4.32398	1.86591	8.86564	2.56166
		1.57131	1.37838	0.580481	1.27996			0.0234272	0.00633419	0.00587301	-0.007747					0	2	6	1						2.84559	2.28522	10.4353	2.43878
		1.48529	1.894	0.512465	1.41332			0.0178445	0.00827929	-0.0517397	0.00533248					0	0	2	0						3.62356	2.19565	5.27217	3.36209
		2.39785	1.28205	0.557944	1.50291			0.0123263	0.0107656	-0.010328	0.00216678					1	0	5	0						3.93391	2.97258	5.20897	2.34208
		1.49013	1.25093	0.378663	1.4521			0.0189054	0.0035618	-0.0221194	0.00179921					1	0	6	0						3.63145	2.99051	12.0566	2.31264
		1.79547	1.15291	0.712447	1.43786			0.0146214	0.0120556	0.0102421	0.00196691					1	0	7	0						3.79939	2.5721	9.67697	2.72355
		1.20342	1.54143	0.749863	1.79726			0.014977	0.0111815	-0.0530541	0.0113452					1	1	4	1						3.51329	2.52352	6.99806	2.91984
		1.83088	0.401692	0.724124	1.33134			0.0259842	0.0149049	-0.0113251	0.0221942					3	0	5	0						4.15379	2.99509	7.72569	2.95423
		2.4686	1.45893	0.582507	1.53531			0.0183613	0.0092137	-0.0545313	-0.0036348					2	2	5	1						3.43694	2.7619	11.5101	2.72411
		0.887814	0.40035	0.550791	1.36748			0.00758406	0.0101824	0.0305546	-0.0018674					0	1	6	2						4.09747	2.05521	7.38896	2.33689
		0.98945	1.30997	0.651321	1.47819			0.0213605	0.00843493	-0.0599751	0.00076					4	0	5	0						4.38336	2.49323	12.3198	2.41298
		0.854199	0.204953	1.03156	1.93972			0.0212621	0.00595384	-0.0053134	-0.0056592					0	1	4	1						2.91908	2.58323	7.248	2.34301
		1.18084	0.423328	0.661918	1.91935			0.0280881	0.00828448	-0.0078298	0.00081					0	2	1	0						2.98432	2.08845	7.08544	2.3778
		1.49013	1.1911	0.639842	1.81064			0.0262327	0.00901692	0.000245	-0.0015384					1	0	3	1						3.05066	2.73223	5.37613	2.37338
		1.31709	0.747633	0.651245	1.33912			0.0241202	0.0114685	0.0044889	0.0217291					0	0	6	1						3.07385	2.20307	4.79269	2.38742
		1.59895	0.701063	0.532973	1.75901			0.0246303	0.00895646	0.009753	0.00128348					0	0	4	2						2.4065	2.29833	4.34013	2.62611
		1.43626	0	0.629902	1.02781			0.025764	0.010286	0.0253561	-0.0022147					1	0	6	1						2.74628	2.33185	6.45387	3.91825
		1.53142	0.902561	0.859666	1.66337			0.0160095	0.00937528	0.0246513	0.0110526					0	0	6	0						2.64713	2.16005	8.57033	3.45502
		1.1783	1.08282	0.27931	1.79226			0.0215948	0.0108824	-0.0525389	-0.0010903					0	1	5	0						2.90513	2.27394	8.79643	3.00173
		1.72821	1.45661	0.828738	1.55156			0.032831	0.0205905	-0.0787028	0.0115725					2	0	8	3						2.40381	2.43553	8.14977	2.95109
		1.74731	0.801035	0.571411	1.57279			0.0215277	0.00975034	0.0116068						0	0	3	2						2.86393	2.35721	7.53519	2.91141
		1.97699	0.713112	0.749433	1.26611			0.0161583	0.014502	-0.007941	0.0233531					0	2	4	1						2.95	2.58037	9.72993	2.87475
		1.60823	1.00074	0.716232	1.76095			0.0232725	0.00789134	-0.0387716	0.00834668					3	2	8	0						2.99556	2.7434	9.02145	3.14148
		1.1125	1.49666	0.780299	1.53252			0.0162429	0.0108983	0.00626374	0.00873983					4	2	2	0						3.76091	2.46625	6.7026	2.74389
		1.435	0.307813	0.582587	1.60975			0.0131197	0.00802825	-0.0256179	-0.0040682					0	2	2	1						3.57163	2.36364	6.42252	3.0463
		2.09693	0.198998	0.655987	1.43971			0.00510735	0.00679645	-0.0355901	0.00629852					5	1	7	1						3.91961	2.57492	8.2626	3.17322
		2.15533	0.195681	0.827258	1.71847			0.0118806	0.010647	-0.0097796	0.00998135					1	1	7	1						3.54031	2.37364	10.1584	2.66488
		1.58159	0.652271	0.743742	1.79298			0.00539863	0.00155166	0.00494905	-0.0183406					0	0	7	2						3.36124	2.54584	7.48364	2.06092
		1.72118	0.846657	0.466912	1.91674			0.0187892	0.00701368	-0.0310026	-0.0035858					0	1	8	1						4.06479	2.74311	6.39602	3.00632
		1.0123	0.45659	0.701272	1.79524			0.0172136	0.0125088	0.0198502	-0.0113663					0	0	10	0						3.80778	2.32781	8.11049	2.48703
		1.63808	0.60431	0.764421	1.42535			0.0144631	0.0138799	-0.0563798	-0.0329474					0	0	4	0						4.29085	2.15629	4.79898	2.01384
		1.3589	0.59685	0.972459	1.6413			0.0181616	0.0195123	0.00538149	-0.0099001					2	0	8	0						4.19832	2.35723	7.00452	2.48247
		0.750559	0.467726	0.699641	1.83001			0.00787951	0.00775845	-0.0046007	-0.0101093					0	1	2	0						4.96182	2.78512	6.70639	2.43349
		0.838634	0.813105	0.58315	1.70414			0.019408	0.0145656	0.0184313	-0.0234586					0	0	2	0						5.66729	2.45788	6.67499	2.05033
		0.702446	0.410638	0.695484	1.59995			0.0187503	0.0114007	-0.0064729	-0.0152534					0	0	5	0						6.57778	2.39272	7.36842	2.49631
		0.127125	0.0709725	0.714819	2.01008			0.0107919	0.0108324	-0.061376	-0.0160651					1	0	4	0						4.91721	2.39234	8.44483	2.37486
		0.915214	0.607437	0.739379	1.62523			0.0186871	0.0190894	0.00560883	-0.0079047					3	0	7	1						4.94654	2.136	8.04753	2.41531
		0.154776	0.526834	0.583786	1.70208			0.0160879	0.00803502	0.0218669	-0.0097623					2	0	6	0						5.97137	2.42673	11.7112	2.78092
		0.235659	0.538337	0.569312	1.60975			0.0123079	0.0153658	-0.0243092	-0.000413					1	0	3	0						6.69231	2.4641	10.6657	2.26571
		0.343875	0.123403	0.577845	1.45375			0.0109543	0.0131013	-0.0062581	0.00327399					0	0	7	1						6.38523	2.53935	10.4787	2.20479
		0.198517	0.598153	0.812773	1.38524			0.00941654	0.0128821	-0.0192947	0.00709372					0	0	3	0						5.76929	1.99872	5.31039	2.49275
		0.340739	1.07013	0.987624	1.16649			0.00580248	0.0191346	0.0177614	0.0117847					1	0	6	0						6.20903	2.12859	7.78435	2.32386
		0.329272	0.625206	0.540398	1.37088			0.0183653	0.00726979	-0.0269023	0.0246293					1	0	1	0						4.50199	2.29542	8.11587	2.72056
		0.453754	0.384304	1.09185	1.94047			0.0247696	0.0168914	0.0219592	0.0170251					3	0	6	1						6.10253	2.04178	7.70623	2.58898
		0.988211	0.450159	0.768847	1.81955			0.0118584	0.0129252	-0.0177819	0.0089394					1	1	5	1						4.9555	2.23659	9.56384	2.51406
		0.944669	0.426151	0.758547	1.53458			0.0207386	0.0156666	-0.0620223	0.00627704					0	0	2	0						4.30829	1.95548	8.45806	2.9099
		0.630438	0.321542	0.506314	1.163			0.0152694	0.0108484	-0.0244217	0.0211474					2	1	6	1						3.63002	2.06744	10.2241	2.93554
		0.0634153	1.65106	0.510003	1.76497			0.0151055	0.0130615	0.00546299	0.00381544					1	0	4	1						3.78776	2.60492	9.1575	3.49735
		0.940614	0.260908	0.640446	1.08877			0.0225834	0.0123436	0.0211972	-0.0020057					4	0	4	2						3.41297	2.02273	9.11738	2.49688
		0.740416	0.587426	0.742265	1.7226			0.0181549	0.00938087	0.00424008	-0.0063368					0	1	2	0						3.32133	1.92109	4.76467	2.23558
		1.55361	0.705461	0.591448	1.32612			0.0241119	0.0141592	0.0191047	0.00221384					3	0	1	1						3.66988	2.33499	3.56895	2.33053
		1.80233	0.576745	1.0739	1.31761			0.0215035	0.0184503	0.0187757	-0.0028116					0	0	4	2						3.62933	2.2482	6.69515	2.76008
		1.75611	0.492501	0.940766	1.66662			0.0211748	0.0138517	0.00586215	0.00107923					0	0	3	0						3.6757	2.35732	9.22346	2.67671
		1.93324	0.0536113	0.612327	1.76986			0.0245343	0.0101746	-0.0418514	-0.0079531					1	0	1	1						2.84156	2.12253	6.98216	2.99811
		2.23636	0.635758	0.491711	2.48358			0.0196462	0.00242538	0.00690616	-0.0082505					0	0	2	1						4.08086	2.59309	5.67354	2.67126
		2.15924	0.270705	0.774607	1.9265			0.0226443	0.0101526	-0.0261966	-0.0288235					1	0	0	0						4.06549	2.63126	6.3987	2.08442
		1.22972	0.276163	0.642342	2.02608			0.0206183	0.00929387	0.00583062	-0.0245882					0	0	2	1						3.16289	2.19572	8.6554	2.3008
		1.88527	1.03509	0.865423	1.9994			0.0230953	0.0106328	-0.0869573	0.00805279					0	3	3	0						4.01868	2.262	8.49695	2.48574
		1.6045	1.27035	1.09586	2.09555			0.0243657	0.00425098	-0.0541185	-0.0147932					1	0	1	0						3.10956	2.27358	5.0693	2.17882
		1.39594	0.924051	1.55909	1.97738			0.019594	0.0115923	-0.0559202	-0.0042514					2	0	2	0						3.42211	2.29468	4.87076	2.49282
		0.539515	1.18852	1.37434	1.5149			0.0238467	0.00943919	-0.0366905	0.0117153					1	0	4	0						4.25926	3.26012	5.47838	2.78531
		0.974742	0.731294	0.729222	1.29028			0.0191408	0.0225065	0.00513157	-0.0158929					1	0	1	0						5.55478	2.20983	6.23875	2.32333
		0.659408	0.770152	1.47257	1.43731			0.010893	0.0166844	-0.0298053	0.00490493					2	1	1	0						4.97061	2.05632	3.31947	2.31584
		0.290205	0.823922	1.21735	1.25302			0.0101685	0.0204153	-0.0035032	0.0228651					5	0	0	3						5.98004	2.07664	3.28788	2.4346
		0.633087	1.29916	1.50449	1.72177			0.0195827	0.0142399	-0.0107499	0.0119862					3	0	0	2						3.76584	2.39603	3.76808	2.65721
		0.335454	1.8999	1.22539	2.03616			0.0184869	0.0145113	0.02631	-0.000104					4	0	1	3						4.23035	2.34773	3.38556	3.18154
		0.276163	0.256511	0.99149	2.0438			0.0208232	0.017883	0.00680031	-0.0124394					2	1	4	0						3.77754	2.23745	6.13639	2.49379
		0.232164	0.350474	1.57544	1.94684			0.017377	0.00829221	-0.0025991	0.00405051					1	0	1	0						4.63601	2.39497	4.6554	2.29454
		0.382007	0.301048	1.01749	1.5738			0.014106	0.0130553	-0.0267312	0.0144932					0	0	2	1						4.25433	2.39895	7.02335	2.50902
		0.272591	0.0598153	1.01584	1.8238			0.0238853	0.0138152	-0.0366353	0.0184929					5	0	2	0						4.12781	2.62182	5.51337	2.03249
		0.529096	0.740416	0.983422	1.62715			0.0230327	0.00973839	0.0122361	-0.0048826					2	0	1	0						4.01331	2.92099	4.69079	2.38854
		0.311311	0.202929	1.63829	1.63929			0.00266702	0.00513933	-0.003611	-0.0088235					3	0	0	0						4.2523	2.28349	2.54647	2.28149
		0.368548	0.397858	1.44881	1.48944			0.0190239	0.0133213	-0.0345975	0.0268352					3	2	0	1						4.01085	3.05299	2.8562	1.9914
		0.918583	0.687529	1.12459	1.68005			-0.0066053	0.0115048	-0.0330079	0.00168154					2	1	0	0						4.36619	2.15766	2.8278	2.13873
		0.29995	0.603906	1.09537	1.48842			0.0148297	0.0149376	0.000684	-0.004265					0	1	5	0						3.91573	2.51802	9.00174	2.37749
		1.18838	0.105774	0.877417	1.33512			0.0177369	0.0158534	-0.0236281	-0.0147207					3	2	6	0						5.62925	2.14973	8.53397	2.48316
		0.988494	0.475614	0.964331	1.91274			0.0193418	0.00162013	-0.0077661	0.00258936					3	2	5	0						5.13106	2.19887	5.73505	2.45777
		1.00997	0.179055	0.852853	1.37997			0.0155169	-0.00075	0.00612602	-0.0049827					2	0	8	0						4.95387	2.73089	6.29933	2.2469
		1.4449	1.47419	0.627632	1.96044			0.028386	0.0126969	-0.039957	-0.0033589					0	0	5	0						4.38349	2.81488	8.32717	1.99616
		1.15349	1.16028	0.587677	1.71086			0.00908024	0.016065	-0.026468	-0.0200582					0	1	1	0						3.5188	2.79625	4.97324	2.56
		0.29995	0.251334	0.892432	1.66029			0.021677	0.0114606	0.0206053	-0.0094181					2	1	2	0						3.07225	2.37322	6.6185	2.41696
		2.15666	0.57742	0.561924	1.38305			0.0307886	0.00968513	-0.0676832	-0.0218841					1	2	1	0						3.41117	2.7148	6.73072	2.35714
		1.11684	0.881691	0.851604	1.45899			0.0186536	0.00677641	-0.0485285	-0.0234526					2	1	7	0						3.2854	2.49227	5.93766	2.45934
		1.00665	1.76941	1.08723	2.07401			0.0285903	-0.0034227	-0.0068244	-0.004108					0	0	2	0						2.57143	2.34793	3.37135	2.06667
		0.672655	1.53907	0.685164	1.66904			0.0183755	0.0179716	0.0232158	-0.0087844					1	1	4	0						2.54015	2.31189	5.87361	2.58585
		1.68319	1.1998	0.631789	1.4557			0.0196884	0.00406133	-0.0247619	-0.000793					2	1	1	0						2.85536	2.61976	6.07067	2.80401
		1.1159	0.0717157	0.438944	1.49786			0.0204526	0.0131746	-0.106634	0.00190438					0	1	3	0						2.95489	2.77523	5.78919	2.22049
		1.75413	0.268582	1.11943	1.65921			0.0241359	0.0112415	-0.0137881	0.0063745					0	0	0	1						2.98214	2.80511	5.48534	2.62368
		1.86182	0.236167	0.598272	1.32285			0.0267612	0.00919855	0.00531843	-0.0213387					1	0	3	0						2.91153	2.2322	6.73097	2.54176
		1.24012	0.809147	0.586649	1.78156			0.019377	-0.0031024	-0.0457343	-0.0167769					0	1	4	0						2.88288	2.56771	5.47711	3.27235
		0.909139	1.39417	0.737484	1.73576			0.0289589	0.0128151	0.00349718	0.00570513					0	0	2	3						3.3157	2.26238	5.04097	3.79497
		1.12584	1.17497	0.672425	1.79178			0.0326335	0.00204398	-0.075162	-0.0181404					0	0	2	2						2.7666	2.44895	5.57971	3.04331
		1.1465	1.13649	0.68374	0.9211			0.0329461	0.0193781	-0.0318918	-0.0066615					0	0	3	1						3.11823	2.30559	8.05899	2.90502
		1.73633	0.391363	0.468736	1.60898			0.0298813	0.0109501	-0.0272993	0.00225922					0	0	2	0						2.84364	2.01929	5.2659	2.42992
		1.92351	0.955653	0.290241	1.54497			0.00712918	0.0095318	0.0196768	0.00882764					0	0	3	0						2.28743	2.27568	5.98694	2.36313
		1.77563	1.78415	0.555539	1.68359			0.0276226	0.00730664	-0.063382	-0.0170894					0	0	0	0						2.23343	2.70332	5.05492	2.24479
		1.73389	1.35904	0.620136	1.75968			0.0312451	0.0147787	-0.0570789	-0.0040609					2	0	1	0						2.80677	2.20714	4.14286	2.06917
		0.778278	0.828233	0.70385	1.78993			0.047352	0.0143001	-0.0240074	-0.001267					0	1	0	0						2.36158	2.21212	4.88868	2.57375
		1.50954	1.62016	0.646781	1.80318			0.0322421	0.00442668	-0.0203331	0.0152969					0	0	2	1						2.52174	2.04017	4.65886	2.14758
		0.678715	1.32461	0.574057	1.6445			0.017514	0.00791442	0.0206541	0.00207064					7	0	1	0						3.71002	2.18889	5.71312	2.95147
		0.564853	0.482738	0.643802	1.97525			0.0241237	0.00751618	0.00188461	-0.0069047					1	0	2	0						5.06653	2.721	5.19123	2.42871
		0.689587	2.09225	0.499145	1.56858			0.0241246	0.00708391	-0.0418516	-0.0092319					1	0	7	0						3.69008	2.60847	5.98141	2.43716
		1.00842	1.8081	0.546123	1.63621			0.0240358	0.00793888	-0.0117266	-0.0114587					2	0	1	0						4.54826	3.01918	5.73105	3.05815
		1.22405	2.17758	0.777754	1.28106			0.0290241	0.0144469	-0.0463504	-0.0018244					0	0	3	1						3.23504	3.79739	6.48791	3.27843
		1.70158	0.4271	0.825104	1.67572			0.0113809	0.0217111	0.00749873	-0.0028531					1	0	2	0						4.16583	2.35315	4.78804	2.3432
		1.90814	0.611808	0.620561	1.64228			0.0287916	0.00879851	0.00515963	0.0133346					1	0	3	0						4.64602	2.09375	4.41309	2.70869
		1.40021	0.702446	0.664092	0.783138			0.0208385	-0.0041804	-0.0356103	0.0175424					2	0	0	1						4.0873	1.95064	4.66544	2.91416
		1.51432	0	0.427337	1.2698			0.0129949	0.0150681	-0.0774783	0.000609					0	1	0	0						3.12223	2.40426	5.99878	2.63081
		1.92447	0.656964	0.800777	0.900356			0.0316709	0.0144047	0.0191575	0.016362					1	1	1	0						3.4984	2.67738	7.19521	2.81186
		1.65406	1.269	0.461746	1.2006			0.0346785	0.0177082	-0.0224119	0.0210429					0	0	1	0						2.92702	2.10933	7.16202	2.78506
		0.412305	0.980596	0.368652	0.842886			0.0169277	0.00721795	0.0182095	0.0207148					1	0	0	0						3.1093	2.36602	6.88021	3.14866
		0.102797	0.489203	0.719204	1.1086			0.00107193	0.00874208	-0.0187424	0.0090129					1	0	0	0						3.78939	2.5116	5.99477	3.02226
		0	0.917549	0.862609	0.754694			-0.0062416	0.0187253	0.00622486	-0.0039271					2	0	0	0						3.25838	2.31504	6.53945	3.8202
		0.899077	0.50201	0.791699	1.04897			0.00387766	0.00896061	-0.0637592	-0.0074661					2	0	5	0						3.75865	2.81697	7.39555	3.10522
		0.330065	1.37602	0.634901	0.982876			0.0123451	0.0047561	0.00663772	-0.0130598					0	0	2	0						3.13931	2.28352	8.82045	2.76494
		0.881826	0.377867	0.166662	0.874678			0.0118172	0.00784517	0.0167158	0.000683					2	0	0	0						3.58499	2.35843	8.69799	2.84912
		1.4744	1.20489	0.545792	1.07422			-0.0082617	0.0100988	0.00459298	0.00580088					0	1	0	1						2.79094	2.47226	7.07274	2.57345
		1.0814	0.956448	0.471641	0.9345			0.0284104	0.00845201	-0.052925	-0.0101073					1	0	2	0						5.07346	2.44164	7.10176	2.49506
		1.22666	0.573392	0.555539	0.785506			-0.0057013	0.0161257	0.00601482	-0.0067789					0	5	2	2						3.93456	2.70555	6.05248	3.47165
		0.602097	1.14147	0.489781	0.908071			0.0123377	0.0154526	-0.0719278	0.0193669					0	0	2	0						3.77937	2.68149	6.72951	2.48676
		1.11698	0.488114	0.546992	0.824717			0.0162547	-0.0015804	-0.0153079	-0.0140315					2	0	0	0						6.22094	2.45829	5.84423	2.94767
		0.250186	1.88434	0.388338	0.661479			-0.0095603	0.0102553	-0.0077353	-0.0047777					0	3	1	0						5.22581	2.92417	7.20163	2.88889
		0.442882	0.934598	0.463306	1.19338			0.0273298	-0.0045529	-0.0250686	0.00640964					2	4	0	0						4.63714	3.28637	7.11391	2.87888
		0.0619805	0.92344	0.453501	1.23209			0.023277	-0.0461461	0.0218061	-0.0049969					2	4	1	0						3.69213	4.27117	8.52049	3.1177
		0.415082	1.00806	0.533317	1.36892			0.0140788	-0.0019676	0.00782881	-0.0106054					1	2	4	2						5.17145	2.9902	9.51574	3.03421
		0.288373	1.5586	0.667405	1.09398			0.00893429	0.0206047	0.0020125	-0.0200652					1	1	2	1						5.81378	2.93515	8.70445	2.60275
		0.290822	3.11606	0.352025	1.28696			0.00773391	-0.0389584	-0.017701	0.00321058					9	2	4	0						8.40358	3.24279	4.69352	2.51442
		0.126538	2.68263	0.311385	1.02759			0.00345915	0.007937	0.0210595	-6.31e-05					1	1	6	0						6.8318	3.89694	5.69492	2.15946
		0.362054	0.115107	0.638928	0.87185			0.0117999	0.0189298	-0.0225238	-0.0060293					1	0	4	0						5.14588	2.51635	8.00233	2.79258
		0.351223	0.388194	0.507921	1.4414			-0.000374	0.0135386	-0.0428726	0.00156388					2	0	5	0						8.15736	2.92589	13.8626	2.41351
		0.186787	0.305752	0.49901	1.02315			0.0226812	0.010943	-0.0363256	0.00958587					1	1	5	0						5.34176	2.69959	11.0995	2.70789
		0.0551215	0.274641	0.772177	1.35497			0.0218435	0.0148684	-0.0124196	-0.0245002					2	0	10	0						5.98583	2.71061	8.72229	1.97567
		0.125093	0.534544	0.853709	1.04572			0.0168443	-0.0249878	-0.027369	-0.0166414					1	2	3	0						5.19326	2.22436	6.27448	2.62372
		0.182636	0.315615	0.478311	0.965178			0.0100894	0.0225177	0.0186085	-0.0143151					2	1	6	0						6.94842	2.33515	7.82624	2.65613
		0.232164	0.793185	0.485187	1.52688			0.0137679	0.0128462	-0.0049117	-0.012489					1	3	3	0						6.24817	3.80195	8.93559	2.38149
		0.704087	0.297776	0.668453	1.15465			0.0209398	0.00796506	-0.08213	-0.032947					2	5	4	1						7.88125	2.48631	15.4878	2.14013
		0.743508	1.45103	0.475523	1.47832			0.00615648	-0.0031648	-0.0432998	-0.0231512					3	5	6	1						6.15748	2.46035	10.1408	2.18392
		0.244057	0.963657	0.54456	1.53252			0.0220628	0.0103341	-0.0217418	-0.016934					0	2	6	0						3.27078	2.45637	11.9735	2.10578
		0.377496	1.17233	0.539268	1.49421			0.00299785	0.00114663	0.00340201	-0.0127279					0	3	6	0						3.52292	2.47214	9.69977	2.2842
		0.770866	2.45525	0.679502	1.19847			0.023161	0.00748248	-0.008423	-0.0209768					2	2	5	0						5.55286	3.0415	10.3873	2.66583
		0.495844	2.60369	0.620136	1.07422			0.0267319	0.000694	-0.0099467	-0.0199932					2	0	3	1						4.61671	3.7251	8.87063	2.14658
		1.2644	1.95681	0.460367	1.16034			0.0178426	0.00616222	-0.0568708	-0.0018797					1	0	5	0						6.81791	3.34923	8.68851	2.35634
		1.44186	1.00966	0.571003	1.22676			0.013832	0.0097216	0.00189115	-0.016191					0	0	4	0						5.56093	3.19104	9.57386	2.48018
		0.957509	4.60526	0.583786	1.42923			0.0201364	-0.0068608	-0.0200041	-0.0330938					2	1	8	1						6.34585	3.453	12.0098	3.03627
		1.34832	2.25683	0.375575	0.932055			0.0240298	0.0103785	-0.0981812	0.00413169					2	1	2	0						5.22517	3.12791	8.15767	2.41343
		0.69064	2.44838	0.455827	1.24316			0.00578424	0.00616238	-0.0456244	-0.0153259					1	8	6	1						5.17961	3.78722	8.41706	2.28096
		1.20951	2.93324	0.576906	1.23105			0.0219946	0.00444844	-0.0383081	-0.0166757					1	2	1	2						5.0477	2.64995	8.64323	2.10375
		1.32026	1.53681	0.699742	1.00691			0.0142436	0.00400142	-0.0605928	-0.0020118					1	4	7	2						4.3591	4.41795	7.33836	2.27885
		1.12738	0.387214	0.448166	1.44465					0.00217222	-0.011901					1	1	2	0						4.83881	3.15582	9.36963	2.54199
		0.159276	2.78803	0.411148	1.00799				-0.0112599	0.02161	-0.0393389					0	1	1	0						4.01577	3.05405	10.0172	2.65491
		0.385851	2.0533	0.418288	1.00282			-0.0025654	-0.0306213	-0.0226276	-0.0126676					0	0	1	0						4.06478	2.78088	10.6198	2.27582
		0.266492	2.79909	0.355545	1.31971			0.0131587	-0.0121256	-0.0286117	-0.0125261					1	0	4	0						4.46809	3.18215	8.21591	2.87811
		0.351223	2.54841	0.547554	1.22085			0.0056939	-0.034528	0.0179296	0.0189878					4	6	1	0						4.77214	3.86298	6.86924	2.53829
		0.592974	2.52775	0.506314	1.1654			0.0255108	0.0142874	-0.0460653	0.00871844					0	2	1	1						3.6475	3.72657	6.8024	2.1471
		0.753508	1.34848	0.783288	0.968259			0.0158176	-0.0190272	-0.006793	0.0163312					0	2	5	0						3.72498	3.13627	9.01968	2.43024
		0.622623	2.17041	0.597716	1.30168			-0.0234629	-0.0327037	-0.0093021	-0.0189857					0	1	9	0						5.85358	2.54581	10.7259	2.50901
		1.16458	2.24625	0.813604	1.12186			0.0163096	0.00414927	-0.0330163	-0.0258469					1	1	1	0						5.21056	2.84923	9.98047	2.3164
		1.47089	2.21541	0.464064	0.884208			-0.00067	0.00953573	-0.0344947	-0.0169602					1	2	2	0						5.37139	2.92295	11.4491	2.90528
		0.480621	1.82636	0.656896	1.64998			0.0141713	-0.0392372	-0.0316341	-0.0062116					0	4	3	0						5.75962	3.28559	8.00165	2.57395
		1.22301	3.25848	0.721726	1.58321			0.0276627	-0.0018349	-0.0576235	-0.014358					0	0	2	0						4.73247	2.99915	7.46047	3.18993
		0.441861	2.78187	0.634901	1.19188			-0.0023315	-0.046098	-0.0516529	0.0116767					1	3	2	0						6.62245	3.08917	8.57567	2.34359
		0.565501	1.57509	0.464632	1.44345			-0.0023362	-0.0061242	0.00244673	-0.0170284					4	0	6	0						6.74384	2.69969	9.56292	2.21647
		0.513664	1.5403	0.616761	1.61611			0.0110141	0.0147372	-0.0431735	0.00847892					1	1	0	0						6.71216	2.86275	11.1438	2.49488
		0.32104	1.84274	0.357805	1.59324			0.019377	-0.0162069	-0.018283	-0.0229081					1	0	0	0						6.98129	3.11164	8.68608	2.37032
		1.29573	2.45999	0.195116	1.49421			0.01509	-0.0059278	-0.0466072	0.00873164					1	1	1	1						6.17301	2.50757	8.15895	2.38605
		1.69396	3.04968	0.376636	1.10394			0.0089288	0.00149119	-0.0257729	-0.0068349					0	0	2	0						4.46149	3.63073	7.23562	2.05637
		0.709057	2.08359	0.425108	1.09836			0.0279311	-0.0075667	-0.0446988	-0.0311288					1	0	2	0						4.37356	3.15716	8.37436	2.06915
		0.641169	2.61143	0.301309	1.6827			0.0137835	0.00199298	0.00479937	-0.0226844					0	0	3	0						4.29544	3.04364	11.1548	3.06995
		1.11062	0.105774	0.225288	1.44904			0.00921691	0.0166449	-0.0340935	0.00306191					0	4	4	0						3.40585	2.98109	10.39	2.34043
		1.54538	1.10361	0.535459	1.47544			0.018787	0.0208435	-0.0427426	-0.000273					0	7	4	2						3.20104	2.27873	10.8975	2.28093
		1.75767	0.706067	0.483734	1.33548			0.00790993	0.0161607	-0.059132	-0.0270988					0	6	5	0						2.94898	2.76068	9.1823	2.39934
		1.61149	0.795717	0.852582	1.50974			-0.0179058	0.0155165	-0.0392108	0.0112857					1	6	2	0						3.06729	2.21024	7.32223	2.78472
		1.73304	1.51432	0.471795	1.69573			-0.0076597	0.0161807	0.0191441	-0.0289142					0	4	3	1						2.49695	3.25433	9.84881	2.53099
		1.18298	1.05114	0.652205	1.60638			0.0214663	0.0158924	0.0232846	-0.0043068					0	2	0	0						2.65702	2.39973	6.37752	2.67208
		1.68108	1.37241	0.488162	1.48144			0.0331256	0.01896	0.0172547	-0.0252061					0	5	1	0						2.48794	2.32944	6.38903	2.83333
		1.61943	1.1998	0.555539	1.06413			0.0193014	0.0163753	0.0229846	-0.0020703					0	6	2	1						2.89497	2.41154	7.27705	3.02446
		0.503823	0.876653	0.463754	1.5802			0.0311047	0.014292	-0.0257931	0.0249031					0	4	3	3						2.31628	2.31704	11.1243	2.76688
		0.396078	1.80753	0.582507	1.81665			0.0178361	0.0187659	-0.0472287	-0.010162					0	5	7	0						2.30849	2.19247	14.4779	2.84308
		0.934751	1.36598	0.464886	1.30948			0.0313037	0.0122881	0.00428128	-0.0266188					0	6	4	0						2.34731	2.47232	9.37686	2.48744
		0.399516	1.13204	0.528618	1.00183			-0.0233762	0.0176195	-0.0450705	0.0225995					1	4	5	0						2.73529	2.18018	12.658	2.37567
		0.395601	0.496808	0.515581	1.13375			0.029793	0.0133973	0.00103985	-0.0169862					0	6	6	1						2.6984	2.94282	10.3585	2.3687
		0.323059	0.64946	0.697147	1.25302			0.00616431	0.00984871	-0.0155337	-0.0197654					0	5	10	0						2.75024	2.12714	8.66391	2.58746
		0.58401	0.695315	0.571411	1.71535			0.0121109	0.022527	-0.0267421	0.0102512					0	6	8	0						3.37798	2.07692	10.7212	2.6378
		0.968524	0.526834	0.603548	1.00125			-0.000188	0.0127381	0.00387001	0.00599444					0	4	11	1						2.72451	2.02402	12.6913	2.9577
		0.628976	0.46887	0.555539	1.51087			0.0183911	0.0130186	0.00182199	-0.0244383					1	4	11	1						2.82718	2.58507	11.4579	2.26846
		0.591693	0.61333	0.542416	1.82885			-0.0645503	0.0158068	-0.0399682	-0.0144223					1	5	2	1						3.21006	2.34086	10.305	2.57327
		0.514736	1.41265	0.992033	1.56474			0.0267686	0.0109908	-0.0023701	-0.0072605					0	1	4	2						3.99695	2.59205	9.01811	2.73212
		0.136295	1.3195	0.955766	1.35551			0.020486	0.0161038	-0.0687253	-0.0168275					1	0	6	0						3.84121	2.72057	6.27715	2.1816
		0.656534	1.09339	0.787184	1.77378			0.0235198	0.0145369	-0.0121755	0.00535556					3	0	3	0						4.35267	2.15402	6.41379	2.50532
		0.401888	1.70826	0.503808	1.43721			0.0358254	0.0121486	-0.0769765	0.00116851					0	0	4	0						3.98628	2.78525	6.96404	2.53348
		0.327109	1.11151	0.616043	1.85012			0.0112268	0.0135762	-0.0363454	-0.0036889					0	0	4	1						3.30078	2.3512	5.50575	2.28241
		1.15755	0.33409	0.902597	1.14692			0.0318078	0.0178214	-0.020618	-0.0080043					1	2	2	0						2.72699	2.44299	5.18146	2.42755
		0.138361	0.695586	0.659114	1.26049			0.0398776	0.010041	-0.03959	-0.0051725					0	0	1	1						2.65902	2.20787	5.70452	2.30998
		0.429973	1.09813	0.82133	1.45223			0.0176195	0.0186626	-0.0368499	-0.0097943					1	1	2	1						2.37083	2.39493	5.08559	2.99414
		0.838634	0.978407	0.987624	1.08535			0.0190102	0.0173888	-0.0721622	-0.0129249					0	0	1	0						2.39045	2.48778	5.48289	3.12311
		1.69262	1.22301	1.26185	1.44852			0.0107597	0.0169354	-0.038818	-0.0306172					0	1	5	1						2.41578	2.43638	4.34334	2.68415
		0.905134	1.34731	0.823469	2.01782			-0.0125866	0.0176969	-0.083852	0.00471986					0	0	0	0						2.48514	2.36061	3.52212	2.61014
		0.271242	1.28016	0.669436	1.93401			0.0375185	0.0157278	0.00930569	-0.0190756					0	0	0	2						2.37399	2.22964	3.67848	3.47429
		0.123681	0.971899	1.14692	1.7854			0.0138172	0.0161486	0.0104162	-0.0025186					0	0	0	0						2.59041	2.2221	3.03305	2.69755
		1.04863	1.4282	1.12074	2.20624			0.00498612	0.00727052	0.0070363	-0.0063592					0	0	1	0						2.58659	2.46032	4.11947	2.73018
		0.74224	1.21886	0.81479	1.47815			0.0303815	0.011247	0.0113693	-0.0200607					1	1	3	0						2.40225	2.70688	5.84448	2.44643
		1.22928	0.843934	0.788348	1.95882			0.0367955	0.0153797	0.000258	-0.0154199					0	1	3	1						2.82249	2.67183	3.84818	2.27943
		0.322299	0.775341	0.680909	1.32296			0.00292243	0.0140269	0.0127402	-0.0317709					1	1	1	0						1.8555	2.59781	4.5181	2.20157
		0.835589	0.709057	1.02942	1.89494			0.0187049	0.0180746	0.00499342	-0.0065541					0	4	1	0						3.37417	2.45487	3.47893	2.83284
		0.201932	1.21332	0.716824	1.99121			0.0359515	0.0213114	0.00487084	-0.0449933					0	4	2	1						2.31892	2.6841	4.52199	2.64877
		1.17971	0.802795	0.637748	1.80507			0.0427874	0.00829427	0.00836217	-0.0039291					1	3	1	2						2.62831	2.64813	8.12208	2.71111
		0.784326	0.219602	0.895752	1.17188			0.0273838	0.0121705	0.0120743	-0.0075642					0	3	3	1						2.68095	2.54519	6.96996	2.66433
		0.946709	0.151635	0.620961	1.68994			0.0021869	0.0153473	0.0073774	-0.003292					1	4	1	1						3.08519	2.72361	5.42669	3.06497
		1.10848	0.355784	0.850392	1.45556			-0.001341	0.00898737	0.0248037	0.00900746					0	5	1	0						2.69158	3.21436	6.70109	2.94444
		0.8007	0.256992	0.841648	1.31544			0.00571023	0.00785513	0.00880406	-0.0276099					1	4	5	0						2.79966	3.27503	5.20317	3.56357
		0.366903	0.826311	0.788507	0.460447			0.0277333	0.0205188		0.031158					1	0	2	0						3.26412	2.35088	3.4288	3.73285
		1.02797	1.43842	0.859559	0.843732			0.0280754	0.0138388	0.00478067	0.00264868					3	0	1	1						3.90283	2.50417	3.96975	4.8179
		1.1336	0.77868	0.802843	0.894572			0.0131031	0.0123243	0.00794866	0.0226118					3	0	5	2						4.41315	2.41028	4.19639	3.69325
		0.925173	1.29649	1.05669	0.604081			-0.008983	0.00829642	0.00670971	0.0358225					3	0	1	4						4.58971	2.35388	3.68196	3.88558
		0.0629779	1.64499	0.958055	0.692058			0.0219837	0.00397226	0.0151044	0.0106258					3	0	6	0						6.38978	3.21748	5.46536	4.60556
		0.193835	0.948758	0.799196	0.790936			-0.0437206	0.00876154	0.00311014	0.0421247					1	1	4	0						5.57153	2.60157	5.27298	3.15087
		0.657865	1.0089	0.913783	0.904456			-0.0192597	0.000802	0.0118412	0.0116027					2	1	3	2						4.29239	2.92137	3.81969	3.69095
		0.111818	1.13591	0.737305	0.875818			0.0108407	0.0106851	0.00723629	0.00698799					0	0	0	3						4.94007	2.97592	4.29616	3.40355
		0.883722	1.46862	0.781008	1.07404			0.0135234	0.00921668	0.0102529	0.00660659					1	0	0	0						4.89102	3.0683	5.75259	2.98555
		0.451883	1.56919	0.909063	0.78252			0.00383041	0.00117609	0.0121878	-0.0038846					0	0	1	0						3.49054	3.0718	6.08192	2.58097
		0.605119	1.18568	0.762829	0.640446			0.0286766	-0.0025158	0.0076534	-0.0413471					1	0	1	0						3.80966	2.48447	5.38456	2.75569
		0.65487	1.17497	0.71848	0.951181			0.0166049	0.00848582	0.00765945	-0.0056604					1	0	1	0						4.31809	2.69991	3.9639	2.99318
		0.841087	1.49429	1.35173	0.695442			-0.0342851	-0.0076144	0.00684275	0.0137332					0	1	0	2						4.19606	2.76712	3.24503	3.31088
		1.02868	1.67727	1.05381	0.912671			-0.0316661	0.0076743	0.0195234	0.000326					3	1	1	0						3.90632	3.44068	3.18456	2.67096
		0.627811	0.562919	1.1829	0.712991			0.0188668	0.00372624	0.00419551	-0.0182818					2	1	1	0						5.44482	2.48394	3.07236	2.85865
		0.856106	1.83577	0.869346	0.636368			0.0120948	0.0168683	0.0207538	0.0206665					2	0	1	1						4.41537	2.97751	4.20446	4.11102
		1.31594	1.13263	0.894964	0.62976			0.0044718	0.0157434	0.0101793	0.0295777					0	1	0	0						3.8356	3.22855	3.71761	3.2956
		1.02356	2.23489	1.04886	1.24316			-0.0049884	-0.014641	0.00688417	-0.0076314					0	0	3	2						4.36528	3.72172	5.61386	3.43972
		0.708502	1.63367	0.646781	1.08158			0.0155646	0.00371818	0.00912051	0.0142657					0	0	3	1						4.26968	3.07461	6.11555	4.97516
		0.576194	2.97214	0.418522	1.02957			-0.0078355	0.00747111	0.00976337	-0.0076601					1	0	2	1						3.21338	2.46406	5.77162	4.17967
		0.369376	2.06404	0.918824	0.820796			0.0193965	0.00417532	0.0205129	0.00842564					2	0	3	0						3.51753	2.68883	5.15893	4.41372
		1.27292	1.0255	0.823469	1.01737			0.0315937	0.00413573	0.0178251	0.0209442					2	0	0	1						3.65947	2.40957	3.47388	3.55087
		1.01244	1.91004	0.870535	0.737208			0.0216561	0.00108684	0.0149769	0.00907248					0	2	3	0						3.5641	2.85166	6.29202	3.59341
		2.25819	1.61829	1.06825	1.44309			0.0246585	0.00643676	0.00740374	-0.0106673					1	0	1	0						3.72914	2.41714	6.67611	3.54883
		1.01464	1.07557	0.609822	0.987624			-0.0137082	0.012744	0.00469109	0.0145789					0	0	3	1						3.63483	2.69798	5.0644	3.23876
		1.41913	2.08066	1.00738	1.32245			-0.014897	0.0122868	0.0141938	-0.0052673					1	0	2	3						4.15824	2.85789	4.90329	3.79403
		0.504652	1.96887	1.23352	1.53416			-0.0230679	0.00199272	0.00995454	-0.00071					0	0	0	0						4.10806	3.20134	4.10476	2.75679
		0.868776	2.82553	0.987624	1.42218			0.0238274	0.016091	0.0137506	-0.0123962					2	0	0	2						4.61176	3.8912	3.80939	3.00104
		0.602097	1.75611	1.52483	1.48884			0.00372048	0.00796224	0.0110254	-0.0017685					3	0	0	0						6.85657	3.2632	3.3429	2.47212
		0	1.94051	1.22602	1.32211			0.0242897	0.00114824	0.00124661	-0.0103969					2	2	0	1						4.75527	2.91161	2.43457	2.94
		0.403722	0.318551	1.6248	1.18101			0.0276133	0.0105135	-0.0145099	0.00244642					6	0	0	1						5.4448	2.68213	3.32007	2.75252
		0.630438	0.906209	1.37285	1.29682			0.017201	0.000288	0.001781	0.0147346					1	1	0	2						7.41307	3.31495	2.95975	4.30556
		1.22849	1.00718	1.10142	0.581179			0.0185223	0.0110761	0.00538091	0.0102765					3	1	1	2						4.99737	2.64123	3.39655	3.62575
		0.691803	0.67228	1.23453	0.851697			0.0276915	0.00551133	-0.0045098	0.017035					3	0	1	2						3.92173	3.00158	5.10174	4.98794
		0.604755	1.35213	1.22671	0.811841			0.00393383	-0.0017139	-0.000606	-0.0060074					3	1	5	0						3.324	3.03517	4.23722	3.24619
		0.901164	1.58159	1.03701	1.28201			0.00239319	-0.0361895	0.00454042	0.00652468					2	1	1	2						3.10941	3.58787	4.11957	2.78539
		1.04033	1.4499	1.20172	1.08764			0.00480312	0.0105223	0.00383295	-0.001443					2	0	3	1						3.4017	3.49497	3.37858	3.57461
		1.53509	1.65317	1.50355	1.00919			0.00439369	0.00277708	0.0103421	-0.0161468					1	0	1	0						3.18785	3.19133	2.7221	3.07761
		1.00303	2.34149	0.624407	0.793264			0.0281981	2.44e-05	0.00692942	-0.0107114					0	0	0	0						3.04144	3.0517	4.43816	3.43969
		1.19384	1.21487	0.70942	1.40621			0.0263145	-0.0230021	0.00740245	0.0145291					0	0	2	0						2.79099	3.26739	4.1442	2.80234
		1.26617	1.04102	1.18065	1.41453			0.00669608	0.00728745	0.00807844	0.0184382					0	0	0	0						2.74738	3.13852	3.75164	2.9029
		1.01968	1.56545	1.05283	1.4184			-0.0149079	-0.001722	0.0105353	-0.0095474					0	2	0	2						3.11574	2.38398	3.74025	2.83234
		1.58637	2.17627	0.804875	1.34064			0.0253903	-0.0485471	0.0111367	-0.0060548					0	2	2	0						3.54415	2.5	4.95352	2.37647
		0.842935	1.97089	0.55197	1.62958			0.0357127	-0.006978	0.0105659	-0.001087					0	1	3	1						2.78564	1.99709	4.34496	2.59477
		1.06132	1.81828	0.696777	1.5274			-0.002553	-0.016054	0.0165171	-0.000709					0	2	1	0						2.76426	2.15978	4.30231	2.53276
		1.22574	0	0.973853	1.53915			0.0260924		-0.0035655	0.0155505					0	0	4	1						2.84175	2.40541	5.72075	2.60673
		1.2813	0.933934	0.68374	1.47149			-0.031863	-0.001284	0.0108395	-0.0050885					0	1	1	0						3.1179	1.90347	4.47213	2.48148
		1.64946	0.790252	0.958577	1.32965			0.0142651	0.0135318	0.012893	0.00390745					0	1	3	0						2.83979	1.95079	4.86878	2.54836
		1.04657	1.4764	1.06583	1.51757			-0.0024434	-0.0056991	0.00689293	-0.0039611					2	0	1	0						3.42092	2.1534	4.31072	2.30443
		0.995132	2.35549	0.996482	1.50485			0.0164604	-0.0075501	0.00467824	-0.0115192					0	0	0	1						2.85517	2.4387	4.00465	2.50585
		1.41594	1.60577	0.910425	1.84722			-0.0138745	0.00308863	0.0110215	-0.0164493					0	0	3	0						3.1685	2.17627	3.72684	2.46864
		0.78133	0.688859	1.29774	1.46494			0.0257786	-0.0120467	0.00284678	-0.004019					0	0	2	0						2.69732	1.86741	3.34635	2.58242
		1.63555	0.618787	0.865775	1.64963			0.0291464	-0.0204314	0.00627283	-0.0135664					0	0	1	3						3.819	2.62383	5.72792	2.73929
		3.08773	0.318551	0.533685	1.37352			0.0165554	0.00210241	0.011052	-0.0039086					0	0	2	1						4.33686	2.29648	5.26101	2.38537
		1.39299	0.398686	0.789264	1.11361			-0.0155257	0.00787137	0.00981276	-0.0357401					0	2	1	0						3.88707	2.63636	5.3425	2.67474
		0.532524	0.752939	1.22602	1.66179			-0.0138805	0.00157417	0.00566101	0.00420681					1	0	4	0						4.3295	2.28788	4.92172	2.70875
		0.178278	1.34392	0.78429	1.63856			0.0210756	0.00740629	-0.0014196	-0.0031803					0	1	2	2						4.72382	2.13966	2.86067	2.6676
		0.164372	1.96887	0.740718	0.979848			0.0400275	0.0124484	0.000225	-0.0115153					9	0	3	2						8.06926	2.29673	5.70698	3.63766
		0.441861	2.77091	0.423268	0.919512			0.0526852	-0.0197728	-0.0034987	0.000625					5	0	1	3						3.36896	2.93194	5.59463	3.36708
		0.295634	1.86999	1.05945	1.53252			0.00279988	-0.0059108	0.0138226	-0.0053098					3	1	1	1						3.37005	2.15444	5.86979	3.14783
		0.406288	1.23504	0.800953	1.08455			-0.0087563	-0.0202619	0.00326543	0.0309616					5	1	3	1						4.40161	2.36218	4.85096	3.35224
		1.03967	2.31674	0.785506	0.843279			0.00869956	-0.0085276	0.00486328	0.0227639					4	3	2	0						5.46908	3.38295	5.02138	3.32514
		0	1.45411	0.93475	0.82146			-0.0106784	-0.013461	0.00821713	0.0126094					3	0	3	1						3.04692	2.37673	5.92886	4.21906
		0.625206	1.84579	0.809622	1.09096			0.0252091	-0.0287861	0.0118227	-0.0094282					5	0	2	1						3.13097	2.28965	6.19657	3.49203
		0.18764	1.83088	0.674583	1.4545			0.00559847	-0.0193737	-0.0045678	-0.0088638					5	0	1	0						3.53344	2.85441	5.19085	2.94013
		0.253075	1.5441	0.545984	1.17801			0.00932627	-0.0060799	-0.000629	-0.0271577					2	0	0	0						7.84881	2.45696	3.74681	3.13112
		0.454695	2.52407	0.490783	1.6833			0.0102792	-0.0197814	-0.0059684	0.00355322					2	1	1	0						5.49496	2.73626	3.10742	2.63261
		0.235154	0.88754	0.3938	1.79482			0.0238122	-0.0045147	0.00361645	-0.0049129					3	0	0	0						6.01323	2.33408	2.73317	3.08058
		0.299403	0.582881	0.440031	1.63946			-0.0131879	-0.0373633	-0.0026652	-0.0110804					1	1	0	0						7.09583	2.19249	4.13208	2.38477
		0.373816	1.20567	0.301009	1.2698			-0.0021068	-0.0157782	-0.0019797	-0.0141307					1	0	0	0						4.73522	2.75612	3.29693	2.24765
		0	1.92351	0.475438	1.10555			-0.0024129	-0.0390128	-0.0011882	0.0119182					4	0	0	0						7.5805	3.02381	3.99755	2.57809
		0.449105	2.04443	0.198075	1.03557			-0.014631	-0.0318675	-0.0080916	-0.0331077					6	1	0	0						9.24603	2.35904	1.78736	2.79167
		0.279545	4.21967	0.279712	1.43637			-0.0410405	-0.0464498		-0.031356					4	0	1	0						5.57576	2.78343	1.73874	2.12672
		0.231674	2.50246	0.486603	1.6248			0.00560463	-0.0198879	-0.0129414	-0.0130553					1	1	0	0						5.1817	2.82394	1.91743	2.56025
		0.224552	2.39316	0.205755	1.26033			-0.0026824	-0.0143882	-0.0186108	0.0133388					1	0	0	0						5.84373	3.24757	2.79563	2.58624
		0.122849	2.03873	0.0488386	1.0871			-0.0019073	-0.0063299	-0.0131766	-0.0014039					1	0	0	0						7.21327	2.41904	2.96322	2.33881
		0.112738	0.405107	0.137808	0.913997			0.0165012	-0.0288958	-0.024715	-0.0087796					3	0	2	0						6.88761	2.19438	2.65385	3.11205
		0.361258	1.54935	0.30204	1.03311			0.0199762	-0.0131851	-0.0292128	-0.0097885					6	0	1	1						5.76585	2.46667	2.84983	2.29302
		0.423328	3.11776	0.322831	1.03862			-0.0473238	-0.0575257	-0.0103645	-0.0040376					6	0	0	0						4.54457	2.2104	3.3957	2.62977
		0.544279	1.37702	0.415842	1.19943			0.0267397	-0.0369669	-0.0452875	-0.0204021					5	0	1	0						4.46571	2.3662	3.49849	2.36137
		0.305752	2.18369	0.125192	0.947839			-0.028765	-0.0361192	-0.0490009	-0.0062987					0	1	2	1						3.29823	2.21948	2.67	2.1313
		0.276163	2.73954	0.081547	0.877658			-0.0137825	-0.0177011	-0.0429317	-0.0313155					5	0	3	0						5.6119	2.51189	2.38246	2.125
		0.197801	3.36035	0	1.46057			0.015304	-0.0243797	-0.0204259	-0.0040095					0	0	1	1						5.52558	2.24944	2.72313	2.76123
		0.257839	2.12218	0.492293	1.0309			0.018262	-0.0169297	-0.0206059	-0.0116477					0	0	0	0						6.85863	2.33455	2.51163	2.59811
		0.29144	2.08521	0.488641	1.12434			0.0232495	-0.0299006	-0.0102685	-0.01207					1	0	0	0						7.68746	2.02406	2.7163	2.60509
		0.627811	0.692094	0.392485	1.59017			-0.017577	-0.0064308	-0.0208854	-0.0105216					7	0	1	0						8.74634	2.01628	1.96332	2.24804
		0.629122	0.724107	0.229595	0.655382			-0.0024105	-0.0318365	-0.0464155	0.00228654					3	0	1	0						4.97502	2.02993	2.53494	2.29733
		0.0591693	0.44455	0.256402	1.00424			0.00593011	-0.0228899	-0.0444179	-0.0033487					1	0	0	0						9.10434	2.22622	2.03261	2.2896
		0.41666	2.16442	0.111108	1.17849			-0.0466789	-0.0243303	-0.024515	-0.0165759					3	0	0	0						5.60503	1.97866	4.75148	2.65494
		0.509682	1.8966	0.344932	1.12673			0.0125328	-0.0198184	-0.037767	-0.0023881					5	0	0	0						6.04728	2.49009	5.88942	2.78017
		0.303718	1.19384	0.204336	0.930841			-0.0063527	-0.0264031	-0.0244068	0.0158796					3	0	1	0						4.59014	2.09016	4.02914	2.76585
		0.24031	0.980249	0.382306	0.888862			0.0245274	-0.0235788	-0.0327561	-0.0424048					5	0	2	0						7.74842	2.15471	3	2.23463
		0.378988	0.526834	0.769207	1.13719			-0.0146737	-0.0473397	-0.0167147	0.0186389					1	0	0	0						7.31152	2.33146	3.02687	2.28586
		0.372726	0.675788	0.560796	1.18654			-0.0054303	-0.0258322	-0.0208134	0.0146242					1	0	2	0						5.4883	2.02262	2.56016	2.29043
		0.216993	0.531949	0.575688	1.02168			0.0230778	0.00261688	-0.0067807	-0.022973					0	1	0	0						5.85723	2.21777	2.62843	2.3695
		0.665682	0.66523	0.475116	0.707759			0.00544396	-0.0171335	-0.0137454	-0.0120289					0	0	1	0						5.69115	2.3664	3.34446	2.86599
		0.720931	1.96618	0.483077	0.73688			-0.0059855	-0.0181103	-0.0038628	-0.000245					0	1	0	1						6.24424	2.54407	3.36386	2.49003
		0.374424	1.82636	0.609119	0.67338			-0.0273829	-0.0110823	0.00326456	0.0269991					0	0	2	0						4.85932	2.33369	2.37128	2.51194
		0.641169	1.74608	0.855797	0.884649			0.0053839	-0.0326018	-0.0044477	0.0216659					0	0	0	0						4.85524	2.48634	6.51883	2.67854
		0.625206	1.21282	0.567359	0.878645			0.032205	-0.0165782	0.000326	-0.0088588					0	0	5	1						6.55894	2.51753	5.78918	3.18526
		0.273954	0.987815	0.700058	1.24179			0.00736963	-0.043503	0.00685879	-0.0156715					2	0	5	3						5.71519	3.09183	4.2928	2.51502
		0	1.24961	0.395468	1.45413			-0.0043829	-0.0264966	0.00756467	-0.0200566					0	0	2	0						5.13567	2.52723	4.87131	2.3833
		0.688859	0.348247	1.1791	0.894827			-0.0392253	-0.0077101	0.000376	-0.0232439					3	0	0	0						5.37889	2.07628	4.20162	2.19763
		0.219163	0.850789	0.540524	0.817753			0.0183845	-0.0229702		-0.00228					11	0	0	0						6.3554	2.39936	3.10823	2.54872
		0.285369	0.885763	0.199744	1.15333			-0.0021473	-0.0171232	-0.0097836	-5.92e-05					2	1	0	0						6.94683	2.69355	2.48883	2.97735
		0.319294	0.302155	0.28828	0.594159			0.00814419	-0.0331779	-0.0142929	-0.0056652					3	0	0	1						5.59262	2.32606	2.2285	2.29374
		0.316101	0.483804	0.232686	1.14811			0.0306839	-0.0155334	-0.0205855	0.00314537					7	0	0	0						6.73528	2.31308	2.33333	2.00718
		0.0552327	0.475065	0.137808	1.12734			-0.0167134	-0.0113771		5.03e-05					2	0	1	0						6.01674	3.25579	2.9601	2.80154
		0.236677	1.95271	0.138885	1.03776			-0.0148655	-0.0454136	-0.222194	-0.0049297					1	0	1	0						4.56944	2.33297	3.5641	2.07005
		0	1.69947	0	1.37335			0.021633	-0.0181251	-0.126778	0.0235895					2	0	0	1						7.03491	2.12517	1.68571	2.54753
		0.192473	0.89821	0	1.25221			-0.0043761	-0.0267442		-0.0202841					1	0	0	0						6.38539	2.45881	1.52632	2.23447
		0.362054	1.8348	0.177772	1.14622			0.0103889	-0.0235286	-0.102276	-0.0044115					4	0	0	0						5.35359	2.55086	1	2.00501
		0.336829	1.91409	1.09158	1.13128			0.0213507	-0.0140573	-0.0514151	0.0109131					2	0	1	0						7.22094	2.27922	1.88	2.67785
		0.317076	1.435	0.455827	1.16039			0.000629	-0.0344274	-0.0521265	-0.0122242					2	0	1	0						3.36576	2.92396	2.37984	2.44103
		0	0.872465	0.44892	1.45044			0.0102283	-0.0264597	-0.0010939	0.00370924					1	1	0	1						3.12613	2.2547	2.71377	2.45842
		0.290205	2.06498	0.233911	1.10856			0.0245054	-0.0145726	-0.0161307	-0.0097655					2	0	0	0						2.94397	2.44419	1.85864	2.14959
		0.336829	2.19163	0.161611	1.1541			0.0268774	-0.0281935	-0.0199622	-0.0147289					2	1	0	2						4.39188	2.39237	2.08095	2.35874
		0.31671	2.73318	0.245203	1.36888			0.0229791	-0.0118181	-0.0414161	0.00218345					4	0	1	0						5.37715	2.50325	2.65306	2.52872
		0.33409	0.939271	0.320723	0.714264			-0.0088427	-0.0338628	-0.0104838	0.00763867					2	0	1	0						8.19143	2.6087	3.60935	2.49701
		0.198517	2.73954	0.467822	0.964656			0.0254987	-0.0314506	-0.0410445	-0.0116696					2	0	0	0						6.79331	2.67979	2.69079	2.86754
		0.114625	3.11173	0.567359	1.14692			-0.0164828	-0.0225696		0.00877074					5	2	0	1						5.59889	3.12727	2.41667	2.83183
		0.349728	2.19917	0.386462	1.16343			0.0173445	-0.0332932	-0.187375	-0.0020638					1	0	0	1						6.73569	2.4381	1	3.20354
		0.242867	2.06646	0.362801	0.985558			0.00894763	-0.0300225	-0.059179	0.017363					1	0	0	0						7.12456	2.41361	1.67123	3.45181
		0.715551	1.66421	0.296287	1.04998			-0.0379993	-0.0261157	-0.0362963	-0.0080068					4	0	0	0						6.51515	2.5894	2.84332	3.02746
		0	2.10156	0.130715	1.14564			0.000769	-0.0253776	-0.0244207	0.0023351					3	1	1	1						6.13692	5.31118	2.48185	3.50232
		0.260289	1.53722	0.650387	0.774607			-0.0294894	-0.0110999	-0.0236362	0.0136928					1	0	0	5						4.51101	2.8343	1.79204	3.952
		0.154485	1.38482	0.433591	0.648804			0.0076058	-0.0124573	-0.0261787	0.0145082					0	1	0	0						4.22623	2.36663	2.03557	3.87852
		0.221825	0.747147	0.325193	0.915005			0.017421	0.0187692	-0.0029212	0.00810983					0	0	0	1						4.19375	2.90693	2.92191	4.0631
		0.718231	1.36977	0.9023	0.518343			-0.0167264	-0.000624	0.00931906	-0.0118951					0	0	0	1						4.72423	3.77079	3.70935	4.19005
		1.23988	0.978407	0.870639	0.449315			0.0168583	0.00155779	-0.001495	0.00208387					2	1	1	1						3.99867	3.86384	5.09682	4.78858
		0.686445	1.04657	1.20631	0.305334			0.00926608	0.0116266	0.00262294	0.0295744					0	4	3	1						4.39569	4.34423	7.0374	5.4969
		0.924182	1.36617	0.650387	0.480986			0.0314596	-0.0278627	0.00215829	0.00605672					1	0	3	0						3.54869	2.29936	5.11868	3.76003
		0.295209	0.740416	0.521633	0.377856			0.002468	-0.0311388	0.00118829	-0.0029013					0	0	1	1						3.1937	2.58519	5.22869	4.59789
		0.777962	0.213471	0.507341	0.564646			-0.0148445	-0.0307351	0.0103498	0.00263426					1	0	2	1						3.35185	2.31321	4.91656	4.42438
		0.132026	0.299731	0.624824	0.510623			0.0089095	-0.0560229	0.00648257	0.005468					0	0	3	1						2.68357	2.38628	5.04616	4.59718
		0.392163	0.32004	0.652538	0.29761			-0.0134518	-0.0231819	0.0119773	-0.0110867					0	0	2	1						3.19297	2.64599	5.94709	3.43172
		0.639581	1.03895	0.384701	0.218126			0.0149362	-0.0456651	-0.0079999	-0.0076551					0	1	1	3						3.0048	1.99042	4.78852	4.38095
		0.293942	1.18641	0.739178	0.448015			-0.0541506	-0.0347085	0.00392111	-0.0099954					0	0	1	0						3.40813	2.07834	3.76959	4.54115
		0.123681	1.87273	0.653041	0.474335			-0.0076877	-0.0417393	0.00294254	-0.0254746					0	0	1	0						3.68492	2.48174	3.68681	3.83524
		0.477827	0.374254	0.537021	0.389852			-0.0262045	-0.0270256	-0.0105707	0.00589915					0	0	0	2						4.21131	2.38851	2.93872	5.04183
		0.657968	0.342442	0.456335	0.695631			-0.0185688	-0.0142029	0.00851286	0.0155563					1	2	3	0						4.15596	1.97162	4.42556	4.12888
		0.728601	0.480621	0.766938	0.738044			0.0119327	-0.0395468	0.0209686	0.00103531					0	0	0	6						4.09051	2.27608	4.25578	2.61998
		0.591693	0.350474	0.615662	0.541534			-0.0151226	-0.0228102	0.0150458	0.00814701					0	0	2	6						4.21467	2.5	5.02029	2.63877
		0.187212	0.34532	0.649482	0.537686			-0.0172753	-0.0563886	0.0060317	0.00612264					0	0	5	6						5.07702	2.04901	5.4719	2.32457
		0.520166	1.15755	0.786604	1.8695			-0.0366256	-0.0523002	0.012228	0.000144					3	0	2	6						5	2.13276	5.72467	2.32282
		0	1.30782	0.391186	1.96808			-0.0180657	-0.032112	0.00749071	-0.0171838					2	0	2	4						6.8733	2.12706	5.49696	2.81377
		0.0556817	1.49091	0.394632	1.04866			-0.0047292	-0.0385843	0.00582852	0.00138754					3	0	0	5						6.62573	2.04509	4.27828	3.14372
		0.385076	0.617941	0.776851	0.888862			-0.0012426	-0.017612	0.00521349	0.012785					3	1	2	4						7.65903	2.28591	4.42448	2.63125
		0.314287	1.16223	0.550947	0.969293			0.0105511	-0.0298871	0.00104683	-0.0206054					2	0	2	5						4.94331	2.34017	4.64099	2.68388
		0.572907	1.62566	0.537541	1.51605			0.00261933	-0.0232355	0.0119364	-0.0041534					2	0	0	8						6.71925	2.36081	4.76797	2.99746
		0.900054	0.762613	0.309554	1.20345			0.0149982	-0.0305809	-0.0106532	-0.009699					4	1	0	6						5.68758	2.21033	4.00292	2.54276
		0.411188	1.02733	0.723708	0.862329			-0.0257175	-0.0273855	-0.0014003	-0.0070651					3	0	0	6						5.15251	2.35171	3.01896	2.8345
		0.466305	1.90761	0.665668	1.04016			-0.0240051	-0.034355	0.00884399	-0.0027528					5	1	1	6						7.06779	2.4763	3.14307	2.23205
		0.312495	1.24242	0.797697	0.909274			0.00426315	-0.0376642	0.00173565	-0.0083594					5	2	1	4						4.21485	2.9784	3.64813	2.87144
		0.614476	1.46642	0.747452	0.823367			0.00153082	-0.0565604	0.00807103	0.0110069					6	1	0	4						3.38516	4.45691	3.18585	2.21119
		0.175611	0.362853	0.983855	1.11831			-0.0107811	-0.0435817	0.0122134	-0.0239845					7	0	3	3						4.73776	2.54	4.54856	2.70601
		1.01244	1.59198	0.68374	0.66388			0.00157384	-0.0394793	0.0115258	-0.0184621					6	1	2	5						4.24589	2.81395	4.45365	2.61127
		1.15989	1.29865	0.779378	0.743981			-0.0624502	-0.0565251	0.00852172	-0.0012424					8	0	3	4						4.77286	2.07753	4.49474	2.43501
		0.916775	0.684885	0.853929	0.483077			0.0209769	-0.0384898	0.00990918	-0.0071861					10	1	2	5						8.0445	2.87919	4.36006	2.28471
		0.160207	1.66421	1.08682	0.397998			-0.0194564	-0.0189232	0.0291318	-0.0010135					2	0	2	5						10.7334	2.27002	3.59262	2.37578
		0.447272	0.323823	1.23708	0.53408			0.0169853	-0.0216642	-0.000827	0.0117947					3	0	1	3						8.87998	2.23166	2.86081	3.47326
		0.160207	0.397035	1.06663	0.287275			0.0148251	-0.0483393	0.0101041	0.0032453					5	0	2	4						8.77784	2.91985	3.20909	5.37138
		0.225013	0.363656	1.10429	0.539483			-0.0774174	-0.0135093	0.0130922	-0.0164497					4	0	2	3						9.0552	2.26772	3.87637	2.6543
		0.340739	0.339262	1.35826	1.25557			0.00213431	-0.026328	0.00359823	0.00989638					3	1	2	1						6.12083	2.85452	4.76579	4.41176
		0.161466	0.294574	0.780869	1.11356			0.0203555	-0.0340788	0.0124813	-0.0048587					5	0	1	1						6.71699	2.20285	3.55835	4.27545
		0.244602	0.382261	0.981334	0.734976			-0.0081395	-0.0252516	0.00925526	0.0225902					1	0	2	0						5.9108	2.26291	4.07736	3.31693
		0.346777	0.250186	1.28041	0.844786			-0.0313507	-0.0315075	0.0248445	0.0133864					4	2	0	2						6.54504	2.45316	3.39502	3.44701
		0.319294	0.428053	1.05203	1.08798			-0.0062706	-0.0237325	0.0226553	0.0161366					5	1	0	0						7.36396	3.16833	3.36455	3.27861
		0.244602	0.50421	1.35107	0.958772			-0.0221044	-0.0246778	0.0110796	0.0214967					5	2	0	1						7.6504	2.00662	3.50425	2.69705
		0.260412	0.891566	1.17397	1.25027			0.0152263	-0.0153523	0.0117895	0.013154					2	1	2	1						7.59203	2.52774	4.47455	4.33061
		0.384048	0.372726	1.1602	1.89042			0.0117923	-0.0275445	0.0169912	0.0131996					2	2	2	1						10.5294	2.82689	4.63483	2.88202
		0.318551	0	0.707049	1.56354			0.000119	0.017654	0.00331477	0.000713					4	0	3	0						8.48667	2.17883	5.09521	2.70046
		0.125093	0.942637	0.621838	1.47224			0.00128912	-0.0135453	0.00316005	0.0100413					3	0	2	0						5.99578	2.66208	5.04039	2.39794
		0.351223	2.0927	0.604985	1.55676			-0.0307437	0.011708	0.00558902	0.00480942					3	0	1	1						8.45885	2.97342	5.03302	2.73251
		0.445454	2.36073	0.957825	1.39144			-0.0078713	0.00394051	0.0184615	0.0104213					2	0	2	0						7.80226	2.86824	5.63559	2.56352
		0.878057	2.9144	0.854675	1.35091			-2.07e-05	0.0233638	0.00756306	0.00147017					0	0	3	1						5.13407	3.50457	3.38686	2.59639
		0.637102	1.74225	1.41059	1.45313			0.00265405	0.0203766	0.0113438	0.011404					7	0	0	1						9.49684	3.17642	3.21085	2.66142
		0.577962	1.82636	0.888862	2.28565			-0.020256	-0.0115418	0.0129647	0.0133041					4	0	2	0						6.15513	2.85289	4.14209	2.34988
		0.286563	1.91131	0.728907	1.86462			0.00316285	-0.0025046	0.00596638	0.00627604					3	1	3	0						8.38065	4.16015	4.0208	2.31308
		0.349728	1.80512	0.680004	1.44284			0.000353	-0.0178865	0.00293415	0.007024					1	1	2	0						7.87983	2.79096	3.52559	3.05237
		0.624041	1.42146	0.941148	1.45313			0.00277538	-0.0033	-0.0015257	0.00475511					2	0	4	2						6.23129	2.63459	3.90973	3.0326
		0.237704	1.24525	1.36586	1.05817			-0.0555584	-0.0036605	0.00880193						2	0	1	1						5.55244	2.96503	2.45262	1.8794
		0.285369	0.223941	1.43105	1.39085			-0.0183053	-0.0479713	0.0214067	0.00262774					3	0	0	3						5.48993	2.98169	3.32125	2.81244
		0.33409	0.833773	1.3717	1.33242			-0.0364418	-0.0355203	0.0217339	-0.0039798					4	0	0	0						7.55358	2.21891	3.24958	2.50898
		0.377001	0.285369	0.895107	0.991863			0.0275354	-0.0492291	0.0211462	2.02e-05					4	0	1	2						5.86798	2.61985	3.05323	2.97552
		0.474379	0.652271	0.947614	1.3512			0.00433359	-0.0191263	-0.001321	0.000267					1	0	2	2						7.65785	2.5116	3.41791	2.97212
		0.429011	0.527963	0.544646	1.20071			0.0138522	0.000946	0.0245879	-0.0016249					3	0	2	1						6.20734	2.07424	4.03804	2.69706
		0.34751	1.49042	0.985519	1.19493			0.0175586	-0.0235329	0.00977795	-0.0016983					3	0	5	1						3.61592	2.52453	4.31707	2.73372
		0.4271	0.607287	0.759028	1.2429			0.0286628	0.00647777	0.00246875	-0.0211965					3	0	0	1						4.72041	2.19726	3.5509	2.45603
		0.370924	0.63176	0.646824	1.50201			-0.0258557	-0.0098578	0.0246202	-0.0210773					0	0	1	1						5.36238	2.16953	4.21121	2.28753
		0.169806	0.246251	0.886846	1.37409			0.0199301	0.00554424	0.0106188	-0.0370772					0	0	0	0						3.69017	2.0546	3.33135	2.26692
		0.0587884	0.340739	0.965362	1.53178			-0.0050988	0.000391	0.0210513	-0.0074485					3	1	0	1						7.30539	2.40809	3.24012	2.30886
		0.765893	0.420543	1.21554	1.47802			-0.0083178	-0.0243466	0.00250634	-0.0382611					1	0	0	0						4.2003	2.68565	3.42618	2.43964
		0.312733	0.597915	0.542225	1.51802			0.0300974	-0.0174298	0.0231703	-0.0067481					1	0	1	0						4.32811	2.11159	4.48481	2.872
		0.805747	0.669665	1.15051	1.64755			-0.0327085	-0.0275604	0.0204009	-0.0323685					7	0	0	0						6.80026	2.32512	3.37613	2.56808
		0.394584	0.302377	1.20116	1.66091			0.0225885	-0.0056939	0.0101376	-0.0122917					9	1	1	1						7.45176	2.13128	2.71202	2.67664
		0.392967	0.787921	1.30532	1.1572			0.017949	-0.0055085	0.0221358	-0.0277734					6	0	0	0						5.19388	2.26905	2.75251	2.69143
		0.423328	0.224552	0.961972	1.36748			-0.0367456	-0.0114868	0.0290603	-0.0164882					2	1	0	1						4.94084	2.33822	3.14559	2.64239
		0.304393	0.516894	0.7901	1.07241			0.0283439	-0.0298867	0.00606735	-0.0011974					4	2	3	3						5.18322	3.75874	4.32197	3.36356
		0.121757	0.300388	1.40233	1.19368			0.015822	-0.0017922	0.0212036	-0.0370293					2	2	2	2						5.25276	2.71599	3.9745	3.12108
		0.281846	0.740416	1.96695	1.53699			-0.0486133	-0.0144558	-0.0083515	-0.0344029					2	1	1	3						5.06906	2.29625	3.05004	2.8386
		0.401188	0.92344	1.69692	0.952352			0.000965	-0.0097663	-0.0036244	-0.0444923					0	0	1	0						5.04828	2.24728	2.87963	3.20081
		1.32651	0.567192	1.23273	1.54493			0.0324109	0.00447796	0.00196102	-0.0151942					0	2	0	2						3.83826	2.4069	3.71252	2.56066
		0.430939	1.13868	1.20244	1.57902			0.0138456	-0.0302863	0.0060809	-0.0231589					1	1	0	1						3.97737	2.32382	2.75239	3.0017
		0.652271	1.12493	0.931189	1.30126			0.013	-0.010355	0.0262082	-0.0150664					0	0	3	0						3.63416	2.19495	3.5036	2.6928
		1.18504	0.890907	0.954788	1.23453			0.03088	-0.0450254	0.00482169	-0.022281					0	1	0	0						4.33551	2.88249	3.64279	2.45938
		1.23251	0	0.731574	1.1549			0.0196215	0.0104669	0.00167798	-0.0059574					0	0	0	1						4.35193	2.33646	2.85315	3.04868
		0.6583	1.15669	0.779703	1.29119			0.00513431	0.00454085	-0.0076028	-0.0138039					0	0	1	0						4.57811	2.40532	3.33604	2.55336
		0.883722	0.475408	0.776897	1.0714			-0.0125096	0.00793535	0.00992818	-0.0561358					2	0	1	0						7.49971	2.14286	3.35294	2.39978
		0.860242	0.377001	0.755632	1.14804			0.0169341	-0.013809	0.0164221	-0.0565091					3	0	0	0						5.01097	2.11543	5.1156	2.26115
		0.73888	0.294574	1.15092	1.83711			0.0289612	-0.0018247	0.0203885	-0.038321					1	0	2	1						4.69286	2.18552	3.54863	2.16374
		1.25728	0.255435	1.08957	1.44777			-0.0303054	-0.0101453	0.0138502	-0.0332867					0	0	2	0						4.22944	2.4088	3.27334	2.61129
		0.567192	1.70826	1.19943	0.768847			0.0176206	-0.0552197	0.0116561	-0.0195908					0	0	1	0						4.03865	2.63514	4.24871	2.42765
		1.14147	0.828072	1.36329	1.18283			-0.0508371	-0.0331291	0.0194119	-0.0101405					0	0	1	0						4.15963	2.296	4.08676	2.47953
		0.399933	1.36714	1.02143	1.18115			-0.0099382	-0.0311051	-0.0099294	-0.0271928					2	0	2	3						3.8259	2.20962	3.44884	2.77111
		1.6965	1.19689	1.17933	0.985245			0.00320816	-0.0417526	-0.0108731	-0.0268561					0	0	0	0						3.20908	2.09486	3.60992	3.33167
		0.807574	1.67595	1.12514	0.777997			-0.0412897	-0.0104138	0.0194394	-0.0035818					0	1	0	0						3.20797	2.62408	3.5699	3.23987
		0.66818	0.825615	0.960423	1.09466			-0.0106664	-0.0271316	0.0175185	-0.0401205					1	0	1	1						3.75156	2.12258	4.29063	2.72686
		0.800315	1.51523	0.987624	1.47212			-0.0340771	-0.0205315	0.019092	-0.0102783					0	1	2	0						4.69373	2.27283	3.39222	2.47023
		0.679225	1.33636	1.36748	1.3562			0.0315889	-0.009217	0.0339673	-0.0407056					2	0	2	3						6.32349	2.5231	3.48023	2.53938
		1.417	0.859688	1.10272	1.43816			-0.0120717	-0.0184317	0.000478	-0.0468439					3	0	4	0						5.04105	2.06029	3.70732	2.89059
		1.3971	0.991688	0.587872	1.35822			0.0164658	-0.0189525	0.0204325	-0.0237424					1	0	0	1						3.93074	2.24169	3.3407	2.57717
		1.34531	1.60812	1.02965	0.980951			0.0220516	-0.0079659	0.00764315	-0.0237487					1	1	0	1						3.40925	2.15596	3.51634	2.89788
		2.01437	0.687529	1.38815	0.610203			7.56e-05	-0.0230102	0.0150923	-0.027948					0	0	0	1						3.46148	2.02429	3.37367	3.1202
		0.678715	1.08616	1.52538	1.14194			-0.0596079	-0.0109337	0.00759386						0	0	1	0						3.83438	2.52351	3.03603	2.87801
		1.15107	1.06505	0.792616	1.28732			-0.0742393	-0.0030636	0.00865704	-0.0048294					1	0	1	0						4.04819	2.55	3.20758	2.87904
		0.88754	0.306436	0.82146	1.25323			0.0295738	-0.0464558	0.00895066	-0.0118772					2	1	0	0						3.51067	2.7271	4.00763	2.84607
		1.25824	0.261531	1.08191	1.18404			0.031255	-0.0188304	0.00724813	-0.0344265					1	1	1	0						3.91183	2.39805	3.34579	2.8364
		1.38482	0.529096	0.974368	1.41221			0.0336312	-0.0450438	0.022347	-0.0339215					0	0	0	4						3.68543	1.95233	3.67373	3.35702
		0.914974	1.09982	0.709596	1.65846			-0.015944	-0.0295202	0.0170707	-0.0236233					0	0	2	0						3.72325	2.54098	4.31271	3.47921
		1.50341	0.657968	0.87429	1.81813			0.0315036	-0.0022689	0.0236842	-0.0443816					1	0	1	0						3.46778	2.42438	4.45266	2.75069
		0.999403	0.68775	0.8589	1.46855			-0.0011184	-0.0149092	0.0037047	-0.0067321					0	0	4	0						4.08741	2.13394	4.08132	2.83212
		0.303718	0.883722	0.721272	1.24527			-0.0136329	-0.0230368	0.00290513	-0.0241593					1	0	2	0						3.67719	2.31646	3.93423	3.11907
		0.288373	0.969177	0.28602	1.28919			-0.036759	-0.0167059	0.0254683	-0.0104463					0	0	1	0						3.76339	2.34767	4.53166	2.99107
		0.554064	1.06444	0.619686	0.953901			-0.0146985	-0.0354119	0.0213457	-0.0341214					1	0	1	3						4.88681	2.6231	4.02701	3.55556
		0.129836	1.57509	0.759236	1.11573			-0.004295	-0.0168464	-0.0051564	-0.0077707					0	0	6	0						3.30384	2.28057	4.95438	3.70601
		0.122849	1.403	0.465936	1.14006			0.0165595	-0.0384693	0.00174253	-0.0213689					0	0	7	0						3.71522	2.81772	5.05902	3.23119
		0.175611	1.13898	0.704238	1.34205			0.0179793	-0.027206	-0.0055151	0.010936					0	1	2	2						4.35733	2.7141	4.26875	3.62289
		0.438828	1.28205	0.929185	1.44096			-0.0196388	0.00174275	-0.0147133	-0.0355712					3	0	3	3						5.71012	2.25647	4.31179	2.62405
		1.1159	1.55361	0.772923	1.01237			0.0311032	-0.0159091	-0.264551	-0.0232583					5	0	1	1						5.28651	2.61046	3.87395	3.12918
		1.56545	0.715284	0	1.51709			-0.0189462	-0.0459051	-0.038344	-0.0530252					4	1	3	3						5.94013	2.55405	0	3.55166
		0.708938	1.64223	0.401422	1.44465			-0.0020405	-0.0415818	0.0160996	-0.0485412					3	1	2	0						4.46594	2.67862	2.99353	2.79641
		1.32217	0.740416	0.534505	1.61439			-0.000323	-0.0633197	0.0216943	-0.0201118					3	0	2	1						4.63977	2.34756	4.99669	2.98571
		0.740416	0.458287	0.643844	1.15939			-0.0210531	-0.0044935	0.0202923	-0.0274607					0	0	3	1						5.10067	2.09945	5.53534	2.74976
		1.39891	0.467726	0.684995	1.31852			0.0117418	-0.0244469	0.025158	-0.0437888					1	0	1	0						5.11293	1.94744	5.30764	2.47773
		0.863819	0.624041	0.58286	1.71456			0.0132753	-0.0561219	-0.0068821	-0.0349729					1	0	1	0						5.75636	2.2562	3.72306	2.92381
		0.672655	0.607559	1.10429	1.61611			0.0276636	-0.0354951	-0.000609	-0.0415252					3	0	0	0						4.44444	2.85324	3.09722	2.50531
		0.733805	0.463347	0.873336	1.70611			0.00978295	-0.0197721	0.00582124	-0.0412001					1	0	4	0						5.39741	2.68472	4.18394	2.6655
		0.490957	0.868164	0.411683	1.72177			0.0288679		0.00814685	-0.0590335					3	2	1	0						5.14515	2.58887	3.42199	2.68383
		0.646672	0	0.463388	1.83569			0.00928997		0.00520198	-0.0277621					1	2	1	1						4.48769	1	3.54681	2.86143
		0.123125		0.835682	1.12766			-0.0481719		0.00285869	-0.0112279					1	0	0	0						6.15039	0	3.21775	3.55102
		0.292062	0.366494	0.808056	0.677678			-0.004792	-0.020846	-0.0177741	0.0192638					3	1	4	1						7.3872	3.21669	3.5766	3.4226
		0.279545	1.04102	1.04211	0.659854			-0.0390584	-0.0607015	-0.0177702	0.0443001					1	0	1	4						7.22793	2.25205	3.6616	4.26995
		0.0595552	0.983424	0.909274	1.08723			0.0340013	-0.0300256	-0.000654	0.0348101					1	0	5	1						7.07454	2.51136	5.32784	3.29212
		0.0562534	0.256631	1.03085	0.596302			-0.0384878	-0.0403825	0.02628	-0.002485					4	0	5	1						6.07616	2.23701	4.29471	2.8958
		0.272862	0.398686	0.893219	0.858343			0.0094773	-0.042698	0.0418302	0.0448326					0	0	1	0						5.44574	2.41915	3.4583	2.82502
		0.392967	0.574327	0.941591	0.634901			0.00966308	-0.0349444	0.00422652	0.0176257					0	0	0	0						5.00248	2.17118	2.80243	3.84765
		0.121487	1.50341	0.972546	0.563999			-0.0409663	-0.0190733	0.021073	0.00621482					3	3	0	0						6.46451	2.19556	3.69552	4.16487
		0.602097	1.31594	1.28436	0.867699			-0.0189448	-0.0314443	0.0482647	0.0185182					8	0	0	1						7.53493	2.66561	2.69708	3.69394
		0.656739	1.45462	1.1707	1.0187			-0.0466638	-0.0217317	0.0269835	0.0194251					9	0	1	0						8.73596	2.27807	3.05603	3.50206
		0.110913	1.36977	1.19429	1.08594			-0.0346467	-0.0270197	0.00655053	-0.0012466					6	0	1	0						11.2998	2.86313	3.88586	2.99295
		0	0.951963	1.35923	1.45417			0.0164986	-0.0099514	-5.61e-05	-0.0140973					3	0	1	1						5.44394	2.46085	3.03427	3.12248
		0.278975	0.845537	1.06969	1.81134			-0.0144833	-0.0236074	0.000183	-0.000745					10	1	1	0						9.61651	2.6984	3.73262	2.59459
		0.85297	0.944669	0.688555	1.32767			-0.0191261		-0.0093148	-0.0024582					3	2	2	0						11.8606	2.625	5.2245	2.65597
		0.602097	0.760983	1.03252	1.23708			-0.0456858	0.00136446	-0.0043713	0.00121577					5	0	3	0						8.29714	2.54788	3.7099	3.19224
		0.663765	1.32864	1.39507	1.53123			0.00879415	-0.0133273	-0.0042893	-0.0085109					18	0	0	0						8.82107	2.64635	3.68377	2.72227
		0.341021	0.974313	1.02481	1.73			-0.0645865	0.01025	-0.000547	-0.0255057					4	0	1	1						8.07398	2.71508	3.28863	2.54167
		0.674508	2.19712	0.806076	2.03115			0.0108752	-0.0068622	0.0178707	-0.0090409					13	0	1	0						12.4173	2.73714	3.83982	2.48514
		0.697972	1.0255	0.574695	1.5881			-0.0156492	-0.0178647	0.00215507	-0.0031743					11	1	5	0						13.34	2.66919	4.74435	2.58263
		0.361826	0.861878	0.729323	1.59955			-0.055143	-0.0143766	0.0170579	-0.0181094					6	0	2	0						11.283	2.0117	4.30962	2.83619
		0	2.63417	1.18151	1.59415			0.0134805	-0.0194942	-0.0186365	-0.0264157					3	0	2	2						5.51452	2.86221	4.3704	2.27766
		0.276163	1.34621	0.819915	1.81573			-0.0329262	-0.000553	0.00386386	-0.0275225					10	1	0	0						8.03588	2.34146	3.61396	2.5391
		0.723862	1.81704	0.621039	1.6326			-0.0080948	-0.0201715	-0.0108294	-0.0319916					2	0	0	0						5.97996	2.23815	3.22434	2.75879
		0.412737	2.01117	0.961462	1.82721			-0.0335391	-0.0106925	-0.006955	-0.0284636					6	0	0	0						8.17069	2.72538	3.31312	2.56801
		0.202554	1.60786	1.38767	1.74562			-0.0032652	-0.0215102	-0.0095862	-0.0261398					6	0	3	2						7.25989	2.99535	4.29187	3.17905
		0.357776	3.16598	1.24718	1.83079			0.0268284	-0.0036465	-0.0129709	-0.0246458					13	0	5	0						11.2202	2.52367	3.69279	2.62315
		0.169107	2.00594	0.817753	1.38146			0.00125783	-0.0053388	-0.0089668	-0.0237294					6	1	3	0						8.31652	3.5212	3.22958	2.79017
		0.298425	0.173024	0.41399	1.42853			-0.0133729	0.00606307	-0.0115761	-0.0347391					2	0	2	2						4.77945	2.23664	3.28362	2.47826
		0.305071	0.681786	1.28218	1.49165			0.0254767	-0.0056712	-0.0102769	-0.045235					5	0	0	3						4.55548	2.7763	2.99164	2.23293
		0.262786	1.24055	1.36748	1.45383			-0.0114063	-0.0136336	-0.0025212	-0.0533314					4	0	1	3						5.01301	2.70848	3.08354	2.24364
		0.1508	0.116825	1.18676	1.51992			-0.0204321	-0.0091931	0.0285742	-0.0651883					1	0	2	4						4.07136	2.2394	3.68731	2.14338
		0.106184	1.07903	1.45688	1.78524			0.0272163	-0.0147849	0.00298012	-0.0249783					3	0	0	1						2.30168	2.40824	4.17754	2.50888
		0.0647645	1.02095	1.01158	1.39862			-0.0839389	-0.0189809	0.0148718	-0.037006					0	0	13	3						4.04516	2.30063	5.96683	1.91208
		0.684885	1.96618	0.537618	1.61962			0.0168066	-0.0177719	0.015784	-0.0304572					1	0	5	3						4.67997	2.65766	5.12214	2.18934
		0.366903	2.05288	0.697867	1.87129			-0.0120868	-0.0016788	0.00342316	-0.0611241					2	0	7	2						4.11571	2.57848	4.40749	2.3876
		0.392967	1.51906	0.668613	1.61831			0.0248803	-0.0062838	0.0036593	-0.0691136					1	0	1	3						4.10042	1.82797	4.34902	2.72059
		0.68775	2.04953	0.649295	1.53319			-0.0297484	-0.0142199	-0.0055666	-0.0745362					3	1	3	0						6.34023	2.45012	4.94387	2.76012
		1.07962	1.76548	0.52286	1.59687			0.0102598	-0.0089844	0.00886566	-0.0514164					1	0	1	1						4.24537	2.53165	3.96931	2.40428
		0.731938	1.34953	0.804208	1.42477			-0.0211041	-0.0013546	0.00751429	-0.023209					1	0	5	1						4.67466	2.5837	4.88219	2.81809
		0.342442	1.26052	0.921631	1.55092			0.0243962	-0.0170137	-0.0048966	-0.0489356					3	0	1	1						7.37169	2.27542	3.85704	2.75051
		0.290205	1.03494	0.535997	1.65898			-0.0050997	-0.0107858	0.00421109	-0.0421263					1	0	4	0						6.23174	2.15584	4.50432	3.23714
		0.358892	0.727311	1.01969	0.790528			-0.0016467	-0.0156055	0.0205516	-0.0141999					8	0	0	3						5.62755	2.41948	4.41569	4.87155
		0.162103	1.33767	1.04367	0.813898			0.020936	0.00531654	0.00915727	0.012071					5	0	3	4						5.86231	2.16993	4.85129	4.92237
		0.381817	2.0031	0.674428	0.854675			-0.0227416	-0.0174407	0.0079888	-0.0080361					4	0	3	1						10.1066	2.7701	4.79525	3.02518
		0.390566	1.1911	0.912589	0.961972			-0.0457078	-0.0035495	0.00329301	0.0141066					1	0	2	5						5.65557	2.35112	4.20275	3.22222
		0.322299	2.13219	0.748717	0.98929			0.000967	0.0137807	0.00176718	-0.0318318					3	0	2	1						4.14115	3.06366	3.3948	2.77353
		0.259426	1.62745	0.582224	1.02481			-0.0122178	-0.0051146	0.024878	-0.0144135					2	0	1	2						4.29766	2.23929	3.8923	2.38569
		0.980596	1.25338	0.596838	0.771465			-0.00023	-0.0044599	0.0345094	-0.0291902					2	1	4	1						3.79555	2.29262	4.61839	2.04587
		0.646672	1.93127	0.931021	0.900609			-0.0012227	0.00285674	0.00873731	0.00938191					3	0	0	2						8.30878	2.24348	4.51355	2.73208
		0.671962	1.80693	0.607948	0.744951			-0.0670267	-0.0137706	0.00127468	0.00621954					4	2	1	3						8.01671	2.45983	5.66867	3.26825
		0.726393	1.38962	0.915566	1.14088			-0.0033281	-0.0197368	0.0263153	-0.0180581					6	0	6	1						8.06178	2.5367	4.12661	2.50759
		0.516894	1.26999	0.465373	0.84564			0.0283505	-0.0105465	0.0288567	-0.0179775					2	0	2	3						6.79682	2.2788	4.49372	4.4946
		0.543559	1.06735	0.332285	0.724616			-0.0011136	-0.0167966	0.00528818	-0.0101491					8	0	2	2						3.64432	2.32785	4.92188	3.29714
		0.27232	1.22762	0.470179	0.888862			0.0175766	-0.0166781	0.00241531	0.00671547					4	1	1	4						3.09133	2.44773	4.14636	4.16366
		0.222275	1.64087	0.73373	1.12644			-0.0649076	-0.016776	0.0152471	0.0176519					2	0	4	0						2.52178	2.5764	5.04726	3.64732
		0.775341	0.196735	0.546432	0.995976			0.030693	-0.0177159	0.00148859	-0.0221961					3	0	1	0						3.50415	2.35201	4.35452	3.1976
		0.648412	0.554064	0.360349	0.989965			0.0162684	-0.0212205	0.0135549	-0.000517					4	0	1	0						3.36772	2.65098	4.18481	2.81123
		0.743766	0.526834	0.576276	0.82373			0.0150889	-0.0242315	0.0101203	0.0262162					5	0	2	0						6.71658	2.26169	4.40613	3.07323
		0.8873	0.738752	0.727251	1.04456			-0.0955142	-0.0264236	0.0049755	0.00708264					0	0	0	3						6.34968	2.43357	4.13582	3.27746
		0.571929	0.440845	0.787013	1.78289			-0.0519414	-0.0012106	0.0132148	0.0189244					1	0	1	1						8.0176	2.29028	4.19582	2.78218
		0.31489	0.480621	0.722811	1.42473			-0.0518253	-0.015591	0.00435239	-0.0099566					3	2	2	2						7.45956	2.71295	4.93216	3.00669
		0.108497	0.270572	0.680909	1.62178			0.028574	-0.0064746	0.00454634						2	0	3	1						4.20608	2.6229	3.87054	2.88889
		0.54464	0.88754	0.633442	1.00424			-0.0111902	-0.0127532	-0.0040604	0.0231991					4	0	1	3						11.0552	2.44946	4.41132	2.95359
		0.424735	1.69297	0.55197	1.14957			-0.0180064	0.00929301	-0.0069292	-0.0172271					6	2	0	0						5.05929	3.25367	4.77956	3.42173
		0.437451	2.07448	0.597554	0.805963			-0.0018862	0.0140463	0.0175364	-0.0129825					1	1	1	0						3.88714	3.06356	3.82371	2.64782
		0.348247	2.03614	0.755632	1.35826			0.022344	0.0108171	0.011668	-0.0071362					7	0	2	0						10.0272	3.33098	3.74586	2.99838
		0.249049	1.59198	0.68112	1.23246			0.00792376	0.000838	0.00671778	0.00085					1	0	2	0						7.35763	3.20236	4.04066	3.73312
		0.173755	1.44186	0.966154	0.958177			-0.0026483	-0.004896	0.0162916	0.00341901					2	2	1	1						4.79324	2.32928	4.42742	3.10583
		0.643336	0.719354	0.705749	1.0373			-0.030238	-0.0084917	0.000955	0.0134257					8	0	1	0						10.019	2.62442	4.17453	3.96582
		0.259426	0.289592	0.753945	1.4115			0.0241172	-0.0102008	0.0097006	0.0291356					7	0	4	0						11.0136	2.29799	5.17691	4.04142
		0.770152	0.465456	0.676308	0.853604			0.0221734	-0.0233577	0.0263435	0.0225124					3	1	1	2						7.61696	2.1817	5.58055	3.27533
		0.563691	0.132665	0.71109	0.50904			-0.0515779	-0.0104179	0.0122464	-0.0031079					3	0	2	0						6.17325	2.26942	3.95488	2.87681
		0.348986	0.288373	0.901232	0.769207			-0.0291933	-0.0197335	0.0427442	0.0684171					2	2	2	0						7.71563	2.27692	3.76603	3.16777
		0.358444	0.185522	0.399753	0.831452			-0.0046275	-0.0083955	0.00642924	0.013715					1	0	2	1						6.7909	1.91829	4.61744	3.20283
		0.103379	0.237704	1.11857	0.713536			-0.01907	-0.0161388	0.00507277	0.0371755					2	0	3	1						5.96429	2.07152	4.97986	4.08665
		0.273954	0.365272	0.431088	0.510164			-0.0360277	-0.0062331	0.0126271	0.0569217					1	1	3	0						4.28214	2.31699	5.31191	4.20606
		0.218726	2.00149	0.649068	0.527635			0.00035	0.000594	0.0139255	0.0439708					5	0	0	0						6.44418	3.28561	4.45455	3.76557
		0.502668	1.49212	0.870215	0.62145			0.0146142	0.0168341	0.0206142	0.0260647					1	0	0	3						6.06954	3.32962	4.03615	5.65569
		0.230213	1.63848	1.07919	0.765616			0.00277947	0.0141957	0.00345983	0.0457577					1	0	2	1						8.03725	3.61494	4.15433	4.02032
		0.525711	1.37304	1.02921	0.842886			0.0281218	-0.0061027	0.0161717	0.0457798					1	2	3	1						6.64126	4.1233	4.44605	3.67704
		0.43658	0.572062	0.555539	0.846535			0.0288011	-0.0143466	0.0490598	0.0462361					2	2	2	0						7.07165	2.94399	4.4271	3.76886
		0.0603423	1.24012	0.58084	0.811194			0.0316017	-0.0130438	0.0149489	0.0300286					1	1	1	1						5.51756	2.54195	4.11689	3.37519
		0.0614246	0.328089	0.872627	0.845553			0.0259255	0.000661	0.0584621	0.0235856					1	1	0	0						4.00313	2.63205	5.3619	3.89624
		0.273407	0.0778278	0.720699	0.636279			-0.0177689	-0.0115046	0.00602164	0.0551807					3	0	1	0						5.39384	2.8455	4.2226	3.47559
		0.324847	0.314167	0.469883	0.795996			-0.0856659	-0.000627	0.0202156	0.0431159					5	0	0	1						4.64718	2.48914	5.39758	3.86058
		0.596633	0.851119	0.616437	0.688278			-0.0179473	0.00766369	0.0190772	0.0267839					1	0	2	2						3.8943	3.09277	5.11028	3.60798
		0.683461	1.49538	0.629611	0.743981			0.0285211	-0.0023484	0.00868565	0.0549707					2	0	2	0						4.14535	2.55944	5.42763	3.59611
		0.689192	0.725336	0.357132	0.435902			-0.033018	-0.0141319	0.00470753	0.027092					1	0	6	5						3.8381	2.81794	5.60503	5.22262
		0.515813	0	0.675085	0.64901			0.0113419		0.0221271	0.0379231					2	0	5	0						8.70996	0	5.88378	3.46195
		0.545923	1.50112	0.384789	0.63925			-0.0453237	0.0415194	0.0313802	0.0117881					4	1	3	2						6.33948	5.44075	8.02618	3.17116
		0.570737	2.2957	0.404865	0.472144			0.00826354	0.00601232	0.00636515	0.032409					2	1	1	0						5.02195	3.62424	7.017	4.15302
		0.602097	1.9395	0.634901	0.667097			0.0235327	-0.0026461	0.00207461	0.0444342					3	2	3	0						6.11894	4.02463	4.85578	4.34828
		0.411519	2.28856	0.642772	0.407735			-0.0680412	0.00182655	0.0206857	0.0246421					2	0	1	1						11.2771	3.10222	6.1493	5.21365
		0.226408	2.41217	0.601631	0.443467			0.0114154	0.0155446	0.0145937	0.0208854					2	0	3	1						9.76808	2.94531	6.20491	4.09753
		0.518852	2.36597	0.7901	0.60881			0.0278232	0.0139287	0.025313	0.0211019					8	0	2	2						7.53651	2.77517	4.39613	4.33736
		0.865654	1.46388	0.665668	0.963388			0.0132593	-0.0124308	0.00669347	-0.0441851					10	1	1	2						8.80546	2.12466	3.399	2.74031
		0.749276	1.99356	0.908456	0.98398			0.0264485	-0.0110394	-0.0109316	-0.0241302					7	0	1	1						6.37923	2.28367	3.92937	2.41886
		0.839138	2.34149	1.55379	0.993875			-0.0823207	-0.0131371	-0.000199	-0.0369265					5	0	1	3						8.98851	2.69612	2.90545	2.93804
		0.637102	2.64126	1.68834	1.09273			-0.0485611	-0.0145719	0.0414653	-0.033483					5	0	2	2						7.73644	2.66189	3.36372	2.75317
		0.475065	2.59535	1.21787	1.2006			-0.0318687	-0.0023097	0.0024232	-0.0515024					8	2	3	0						6.90724	2.43871	4.08085	2.76354
		0.396317	1.86241	1.06389	1.02354			-0.0046283	-0.001163	0.0337585	-0.0361875					1	0	1	2						3.49352	2.70933	4.90892	3.50355
		0.497194	1.29613	1.02493	0.658416			-0.0849457	-0.0076607	0.0202246	-0.0359063					2	0	3	2						4.89851	2.30243	6.12166	3.5798
		0.460427	1.74152	0.714755	1.07092			-0.0476467	0.00113843	0.00713241	0.0115942					2	0	6	0						6.96599	2.62486	4.43073	3.46099
		0.38741	1.84221	0.652205	0.348573			-0.0188165	-0.019687	0.0171107	-0.0044657					2	0	2	0						6.10903	2.09501	5.07652	2.06623
		0.209525	1.8847	0.697537	0.546992			-0.070524	-0.0133608	-0.0044747	-0.0124691					1	0	0	2						9.43166	2.75228	3.78305	4.28793
		0.478522	1.95165	0.888862	0.54868			-0.0514847	-0.0031803	0.0249708	-0.027485					1	0	0	1						6.57305	1.98456	3.77373	3.24766
		0.796734	2.35009	0.7789	0			-0.107436	-0.0212983	0.0337374	0.00125389					3	1	0	3						5.64417	2.25983	3.60899	3.79605
		0.182636	1.56545	0.814948	1.82643			0.034422	-0.012979	0.0162278	-0.0192609					0	2	0	1						4.69181	2.26697	3.63448	2.98684
		0.197563	2.15842	0.529785	0.68374			0.0294939	-0.0199348	-0.0077893	-0.0355019					1	2	0	0						2.84848	2.63463	3.99652	3.0146
		0.426151	1.1911	0.840311	0.531987			-0.0394859	-0.011827	-0.0077524	-0.0022926					6	1	1	2						5.87767	2.17728	5.53723	3.61422
		0.168414	1.57775	0.914467	0.734597			-0.0275944	-0.0129411	0.014646	-0.0117363					5	0	1	1						9.60581	2.32148	5.65517	3.20693
		0.315494	0.652271	0.527137	0.637662			0.0336286	-0.0570225	-0.0046854	0.0492473					3	1	1	1						7.43803	2.32329	6.21986	4.04237
		0.124525	0.637102	0.52286	0.421357			-0.0206546	-0.014167	0.0172817	0.014256					2	2	5	3						5.81475	1.39286	7.03399	3.79223
		1.00485	1.56545	0.607297	0.689322			0.0108851	-0.0180727	0.00371689	0.0310741					1	2	3	0						5.22366	1.78584	7.61959	3.42165
		0.169107	1.01464	0.803394	0.570829			0.0113849	-0.0128141	0.000814	0.0312697					2	2	3	1						4.60315	2.06444	4.64908	3.92635
		0.482502	1.94838	0.606932	0.790936			-0.100174	-0.0207415	-0.0236856	-0.001063					5	1	2	1						5.44342	2.02214	4.78383	3.31271
		0.529892	2.07246	0.718076	0.511292			-0.0210989	-0.0109867	0.00421882	0.0028668					1	0	4	0						4.72421	2.53017	5.85521	3.31142
		0.478522	1.49042	0.555539	1.10836			-0.0780263	-0.0051221	-0.006226	0.00855739					2	1	6	0						5.86671	2.69438	5.22251	3.11232
		0.177508	1.36384	0.962351	0.554256			0.0312926	-0.0168245	-0.0028635	-0.0042525					3	0	4	0						6.69128	2.71047	6.69259	3.31087
		0.318551	1.20751	0.920234	0.606518			-0.0418571	-0.0189305	0.0165852	0.0417587					1	2	1	0						5.31681	2.36973	4.26751	3.02918
		0.483804	1.89369	0.438043	0.720187			0.0277621	-0.0142468	0.00404712	0.0351839					0	0	5	1						4.34302	2.43827	4.8405	3.11359
		0.125667	2.35728	0.513565	0.380941			-0.0249659	-0.0084406	-0.0105061	0.0112007					1	0	0	0						4.62802	3.23059	5.02831	3.24398
		0.549908	2.49589	0.710322	0.5024			0.0320329	-0.0179791	-0.0249414	0.044795					3	0	2	0						6.43584	2.29583	5.15744	3.33914
		0.541411	2.14866	0.963826	0.198628			0.0130682	-0.0170902	-0.01796	0.0167087					0	1	1	2						5.48253	2.73651	3.99552	4.23259
		0.112507	2.20199	0.971876	0.295671			0.0311387	-0.0249587	0.0232582	0.0228467					1	0	2	0						4.95452	2.82077	4.40852	3.72456
		0.451218	2.9171	0.649169	0.279957			-0.0255125	-0.0146034	-0.0037797	0.00787978					0	0	3	0						5.38024	2.23067	3.54702	3.75946
		0.627375	1.98787	0.58286	0.303711			-0.0922782	-0.0260933	0.00461737	-0.0022005					0	4	8	0						4.82658	3.91211	3.97319	3.84653
		0.120419	1.07013	0.804731	0.439652			-0.0486773	-0.0082591	0.00532713	0.0453806					0	3	1	1						4.99008	2.57035	5.65778	3.86544
		0.454695	1.45411	0.617265	0.668847			0.0249077	0.0217776	0.0155832	0.056351					1	1	3	1						4.83568	3.18982	6.40024	3.64127
		1.29173	1.25562	0.488386	0.265068			-0.0021424		0.00124283	0.0211236					1	3	1	0						4.07287	4.66011	5.42261	3.52984
		0.65487	1.22928	0.499094	0.634901			-0.0423268		-0.0309662	0.0185434					0	1	1	2						4.16858	5.4359	4.54956	5.83117
		0.585998		0.330959	0.702733			0.0230299		0.00379687	0.0282069					0	0	1	2						4.39662	0	5.6703	4.62175
		0.196383		0.718441	0.537541			0.0258751		-0.000672	0.0112318					1	0	2	1						4.29974	0	4.85384	4.23104
		1.10278		0.643412	0.406438			-0.018246		0.0109278	0.00380623					2	0	0	0						4.22978	0	4.36307	3.50601
		0.841317	0.61333	0.550622	0.328532			0.0132441		-0.0010355	0.0248991					5	2	0	0						3.9213	0	3.90599	4.25921
		0.388981	0.581114	0.592575	1.33073			-0.0786871		0.0016063	-0.0198396					3	2	1	0						4.07228	0	4.44612	2.77747
		0.263417	0.219163	0.593894	1.63538			-0.0055855	-0.000119	0.0178149	-0.0393173					0	4	1	0						5.73895	5.97084	3.82514	2.54439
		0.404573	0.700649	0.372082	1.27486			-0.106568	-0.0158133	-0.0171786	-0.0258001					1	2	0	1						6.36084	2.71897	4.89774	2.74332
		0.580635	0.393235	0.488874	0.874864			-0.0196214	-0.0212768	0.019091	-0.0379278					1	2	1	0						7.19392	3.22455	3.84564	2.63251
		0.543559	1.27577	0.420067	1.12491			-0.0185931	-0.0252325	0.0237199	-0.0226211					1	2	0	0						5.47945	3.27602	3.41354	2.73612
		0.426151	1.87474	0.463579	1.17361			-0.0439254	-0.0236218	-0.0205072	-0.0126012					1	0	2	0						7.0328	2.79841	4.04473	2.86126
		0.289388	2.46688	0.485815	0.796317			-0.0088466	-0.0187064	-0.0198095	-0.0426288					3	1	1	0						5.7793	2.51215	5.35851	3.42794
		0.870616	1.17074	0.808056	2.04885			-0.0100974	-0.0128355	-0.26455	-0.0425183					3	0	3	0						6.26621	2.80753	4.88627	2.05515
		0.302155	2.9144	0.82985	1.93231			-0.007288	-0.0128424		-0.0627075					9	1	0	0						6.53589	2.65176	0	2.31489
		0.0599461	2.04713	0.804489	1.9864			0.0332009	-0.0097241	0.000152	-0.0564464					5	0	0	0						4.1657	2.57594	6.61643	3.11207
		0	2.2313	0.839269	2.21245			-0.0101064	-0.004857	0.00395357	-0.0566327					2	1	1	1						3.94231	2.47638	5.71131	2.42023
		0.26911	3.5409	0.822689	2.03938			-0.0305575	-0.0130118	0.00589122	-0.0431032					7	2	2	1						4.06528	2.85808	5.63642	2.64437
		0	2.70673	0.896834	2.19304			0.00564073	-0.0090381	0.0173213	-0.0515665					1	0	2	0						3.67216	2.42961	4.56927	2.83352
		0.598153	1.80782	0.605094	1.67212			0.0232683	-0.0247562	-0.0069295	-0.0440251					5	1	3	0						7.63717	2.25843	7.15645	2.58176
		0.29713	3.33452	0.776299	1.72891			-0.0273874	-0.0165795	0.0314333	-0.045325					6	0	1	0						4.75383	2.54545	3.15758	2.83514
		0.225941	2.29357	0.719204	1.93458			0.0117191	-0.0167411	0.0440068	-0.0325707					4	0	5	0						4.38968	2.31638	5.65592	3.97514
		0.108497	1.01936	0.564048	1.36264			-0.0577382	-0.0136575	-0.0044485	-0.0245354					5	0	6	2						5.47222	2.66987	4.47893	2.75615
		0.181828	1.44549	0.562817	2.06503			-0.0435032	-0.0036512	0.0237802	-0.0493916					2	0	5	1						5.94078	3.04459	7.8405	2.62538
		0.336829	1.38179	0.778704	1.59199			0.0109745	0.00613861	0.011063	-0.0535311					2	1	2	0						4.5081	2.40484	5.77571	2.60039
		0.573125	2.78283	0.863151	1.91565			0.0309566	-0.014582	0.0114106	-0.0219485					2	1	5	0						5.58861	2.98927	5.38138	2.38524
		0.465205	1.87319	0.748515	1.68215			-0.0097709	-0.0089826	-0.0048624	-0.0698769					3	0	4	1						5.0187	2.65844	4.5	3.21257
		0.322299	2.19488	0.71109	1.35349			-0.112231	-0.002874	0.00139156	-0.0239616					0	0	2	4						3.34389	2.50165	6.16305	4.37351
		0.523062	2.58209	0.896178	1.32741			0.0340838	-0.0164045	0.0107943	-0.0295555					1	1	4	1						3.80131	2.7417	6.57143	3.33242
		0.161466	2.3426	0.746943	1.00082			-0.0037091	-0.0106497	0.00831138	-0.0225768					0	1	2	1						4.21355	2.49376	6.58813	2.72898
		0.0554563	2.30213	0.809768	1.54117			-0.000729	-0.0109026	-0.014431	-0.0188747					3	0	3	1						6.67951	2.81346	7.19489	2.9021
		0.169107	1.65847	0.70866	2.39009			0.0309679	-0.0074656	0.0295344	-0.0386583					0	1	4	1						7.15219	2.60324	4.89401	2.57847
		0.211547	1.53907	0.647399	1.59141			-0.0604199	-0.0089719	-0.0016988	-0.0114933					2	0	2	1						7.05043	2.38265	4.31991	2.64327
		0.175237	1.38962	0.731342	1.77399			-8.23e-05	-0.0104312	0.0110954	-0.0300179					6	0	5	0						6.54153	2.7686	7.31206	2.89411
		0.28301	2.24028	0.968259	1.5073			-0.0213508	-0.0073365	-0.0120052	-0.0079342					3	1	5	0						6.44888	4.16435	5.44578	2.56045
		0.242975	2.3662	0.686674	1.11625			0.0279105	-0.0084219	0.0330266	-0.0281429					0	0	4	0						3.08795	2.84108	4.02304	2.58229
		0.117325	2.01067	0.797447	1.37417			-0.0954726	-0.0291324	0.00397692	0.0129013					3	0	2	0						4.40031	2.38781	6.223	2.26256
		0.301048	1.60395	0.541783	1.37927			0.0290682	-0.0189821	0.0249499	0.00794265					3	0	2	1						5.06955	3.25629	5.41822	2.37102
		0.118595	0.348542	0.448508	1.56354			0.02908	-0.0255279	0.00233329	-0.0072953					1	1	1	2						4.47869	2.94098	6.01346	2.37772
		0.358578	1.09582	0.705955	1.53699			0.0326371	-0.0210203	-0.0083739	-0.0261047					1	0	3	0						3.57339	2.28782	4.90132	2.35575
		0.440087	1.80011	0.815114	1.87907			-0.00803	-0.0115433	0.000961	-0.000786					0	0	2	1						4.01113	2.88512	3.72435	2.68953
		0.530233	1.11533	0.672762	1.61611			-0.0059628	-0.0150568	0.0231506	-0.0172983					0	0	1	0						4.63217	2.95779	4.25404	2.70824
		0.754991	1.66594	0.668165	1.80148			-0.0065285	-0.0324323	0.0221881	-0.019562					4	2	4	0						5.32509	3.86333	5.81424	2.59521
		0.441861	0.697568	0.408672	1.51927			-0.0750704	-0.0145168	0.00472542	-0.0515089					4	0	2	0						10.4216	2.45304	6.42378	2.27095
		0.230213	2.05933	0.749863	1.66545			0.0302312	-0.0303373	-0.0035024	0.000343					1	0	1	0						5.29274	2.99902	4.60663	2.44645
		0.397858	1.5375	0.472799	1.58201			-0.0192204	-0.0105697	0.00811831	-0.0398516					0	0	1	0						4.0883	2.26915	6.49828	2.26619
		0.191131	0.959138	0.795539	1.69111			-0.0269081	-0.0031804	0.00274484	-0.0182942					0	0	0	0						2.81642	2.49224	6.97761	2.03988
		0.555312	1.75279	0.828027	1.80864			-0.0248091	-0.0103095	0.000979	-0.0029777					2	1	1	2						3.81577	2.38668	5.92654	2.46948
		0.537165	1.05876	0.618937	1.9047			0.0144961	-0.0100174	0.0158628	-0.0434524					3	0	3	0						3.7818	2.3747	5.80323	2.11415
		0.214866	2.09392	0.844786	2.23993			-0.0442996	-0.0135579	0.0161241	-0.0360309					3	0	2	0						4.87603	2.21229	6.15862	2.07454
		0.112738	1.62924	0.371132	1.47451			-0.0425245	-0.0103924	0.00536093	-0.0328938					3	0	2	0						4.09606	2.28177	8.1814	2.4044
		0.299076	0.531949	0.733442	2.17761			0.0293594	-0.0143586	0.0428641	-0.0671602					2	0	2	0						3.5	2.47978	6.83223	2.47124
		0.64208	0.257234	0.464064	1.87129			-0.0489294	0.0301292	0.0205981	-0.0262006					1	0	2	0						3.63202	2.69269	6.56017	2.62575
		0.312733	0.426151	0.735877	1.55905			0.000389	0.00411987	0.030185	-0.021277					1	0	4	0						4.41143	2.24066	5.84708	2.82358
		0.550108	1.10983	0.592575	0.888862			-0.0051479	-0.0229737	0.00671582	-0.0168421					2	4	7	2						6.37485	2.14554	6.16062	3.725
		1.04942	0.782725	0.920111	1.75217			-0.0061873	-0.0106704	-0.0031268	-0.0234768					3	2	1	0						4.02079	3.21073	4.22887	2.24205
		0.449105	1.42622	0.872161	1.93593			0.022167	-0.024148	0.00677918	-0.0653276					4	0	7	1						4.14252	3.22498	5.08437	2.22926
		0.125379	1.11405	0.555539	1.51589			-0.0218052	-0.0167546	-0.0262265	-0.033922					1	0	1	0						3.97378	2.70449	3.83333	2.22737
		0.59426	1.14625	1.58725	1.79624			-0.0777426	-0.0044665		-0.0448328					2	1	3	0						4.87014	2.51183	2.16993	2.1341
		0.810515	0.31202	0.869539	1.37409			-0.0840731	-0.0064078		-0.0599849					8	1	2	0						5.22779	2.87677	0	2.25835
		0.16807	0.958275	0.71109	1.74154			0.0126581	-0.0265692	0.0149203	-0.0293286					2	0	4	1						5.85307	2.23084	4.50649	2.59336
		0.431909	0.709725	0.638157	1.55295			-0.0365934	-0.0097749	0.00350252	-0.0317952					3	1	2	0						5.28767	2.3731	2.26385	2.73126
		0.212367	0.290667	0.850055	1.27532			0.00867863	-0.0241877	0.0318569	-0.0304237					7	0	4	0						7.55739	2.54123	2.14501	2.43648
		0.344906	0.358578	0.510495	1.49589			0.0295678	-0.0159132	-0.0029545	-0.0010468					7	0	0	0						6.80964	2.30186	3.90011	2.02458
		0.177508	0.197089	0.59522	1.62619			0.0101927	-0.021662	0.0163546	-0.0132234					2	0	3	0						4.70071	2.83718	4.35704	2.67817
		0.706627	0.769894	0.692147	1.9078			-0.0389385	-0.0272389	0.0122471	-0.0192549					4	0	3	1						7.0578	2.10878	4.73102	2.72664
		0.177508	0.541144	0.428837	1.62201			0.00917523	-0.0299427	-0.0016058	-0.0145619					1	0	2	0						6.67622	2.06052	5.03411	2.20136
		0.178666	0.227348	0.604081	1.66365			-0.040775	-0.0226077	0.0113123	-0.0363134					3	0	1	0						6.25693	1.97481	4.72654	2.41433
		0.40976	0.349431	1.41818	1.50355			-0.0225902	-0.0257527	1.56e-05	-0.0762505					2	0	0	0						7.19792	2.32949	3.3839	2.41982
		0.630438	0.403863	0.71182	1.53252			-0.0625021	-0.0086284	0.00509243	-0.0379836					0	1	4	0						6.66114	2.20385	4.42489	2.47962
		0.520166	0.953805	0.490783	1.51532				-0.0187927	0.0510629	-0.0465983					0	0	3	1						6.65634	2.49299	4.6827	2.70765
		1.49732	1.1937	0.701733	1.05179			-0.0076297	-0.0165319	0.00587447	-0.0087275					0	1	5	3						6.84281	2.69866	4.45141	3.7343
		0.271242	0.496808	0.68374	1.40555			-0.0831799	-0.0447491	0.00857846	-0.0288601					3	0	2	1						5.61543	2.45347	2.95826	3.39001
		0.931443	1.10623	0.633341	1.67603			-0.0492285	-0.038172	0.0228013	-0.0572494					2	0	3	2						7.36671	2.67296	4.75466	2.54872
		0.45659	0.934598	0.803294	2.07465			-0.0210391	-0.0303222	0.0122225	-0.0391384					6	1	1	1						5.88864	2.49446	5.05307	2.95821
		0.638452	0.872465	0.909709	1.56973			-0.029286	-0.000684	0.020679	-0.0237705					5	0	1	1						5.62598	2.21253	5.35202	2.37829
		0.233152	0.4337	0.598272	1.6079			0.0117369	-0.0335591	0.0301836	-0.0585187					2	0	1	3						7.05122	2.4474	5.68297	3.77886
		0.168414	0.220931	0.535698	1.56127			-0.0344662	-0.047974	0.0190928	-0.0369559					0	1	4	0						5.01867	2.43854	6.18171	2.93357
		1.14147	0.515274	0.477488	1.61026			0.0111386	-0.0332376	0.0385797	-0.0514037					2	0	0	0						5.75554	2.93211	5.03026	2.57174
		1.33035	0.531949	0.646824	1.87811			-0.0047284	-0.0459797	0.0123651	-0.0576303					0	0	3	0						3.96719	2.68385	5.17584	2.21266
		1.40646	0.656534	0.906639	1.70794			-0.0427108	-0.035195	0.00304999	-0.0127213					0	1	4	0						4.234	2.19551	5.0906	2.5062
		1.21757	2.19388	0.490542	2.14553			0.0264096	-0.0378275	0.00328335	-0.0379705					0	0	1	0						3.83358	2.30947	4.73056	2.77754
		1.42742	0.726143	0.472144	1.81767			-0.0224268	0.00409177	0.0118698	-0.0426601					1	1	3	0						3.60812	2.28571	4.88387	2.97306
		1.24782	0.371211	0.536382	1.86487			-0.0025233	-0.0425213	0.0126039	-0.0227989					0	0	2	0						3.3306	2.38786	5.78353	2.68611
		1.75379	0.273954	0.825372	1.89374			0.0269004	-0.0333834	0.0279032	-0.0332421					0	2	2	0						3.62337	2.76277	4.43949	2.40083
		2.52467	0.718024	0.842442	1.48144			0.0167339	-0.0188757	0.025348	-0.0126756					2	0	4	2						4.15978	2.50733	6.83917	2.94573
		1.67941	1.92731	0.838549	2.05388			0.0301982	-0.038808	0.000854	-0.0205581					2	2	2	0						4.21199	2.62907	6.42319	2.40491
		1.4572	1.36089	0.547929	1.84198			-0.0355383	-0.0314408	-0.0033525	-0.0079802					3	0	2	1						4.10947	2.33532	6.0194	3.03383
		1.25301	0.992034	0.997053	1.63837			-0.0186966	-0.012292	0.0313107	-0.0341237					1	0	2	0						4.95537	2.38655	5.53414	2.83183
		1.23548	0.337382	0.846535	1.29911			0.014229	-0.0532658	0.0193845	-0.0495663					0	0	2	0						3.64891	2.00537	5.74896	2.5855
		0.937211	0.373816	0.957236	1.77374			-0.0188231	0.00838489	0.00470557	-0.0437409					0	0	2	0						3.78934	2.28745	3.44949	2.44481
		1.2742	0.429011	0.616997	1.71535			0.0135322	-0.0521923	0.00526878	-0.0472507					3	0	2	0						4.43399	2.40927	4.89742	2.36243
		1.09582	2.26911	0.392753	1.55941			-0.022707	-0.0429096	0.0381368	-0.0329402					1	1	2	0						3.54047	2.28393	6.14966	3.10157
		1.42622	1.77733	0.5024	1.57978			-0.0376028	-0.0195997	0.0287548	-0.0302055					1	1	2	2						3.06207	2.01849	8.53613	2.35514
		1.33828	1.23588	0.93665	1.72657			0.0107388	-0.0350268	0.00748309	-0.0356542					0	0	6	0						2.77802	2.3821	5.4963	2.28531
		1.76956	1.66639	0.60291	1.82384			-0.0852125	-0.0385871	0.0109778	-0.0190364					0	0	0	0						2.5932	2.55033	3.15532	2.07483
		0.729795	1.51523	0.560692	2.13949			-0.0365121	-0.0282018	-0.0188265	-0.0350094					0	0	1	0						3.17578	2.44499	3.18424	2.5393
		1.20155	1.04747	0.617034	1.80322			-0.0781777	-0.0339488	-0.009483	-0.0191891					0	0	0	0						3.17424	2.0319	2.98996	2.41364
		0.959138	1.82636	0.880854	1.80614			-0.0191011	-0.0408744	-0.0192831	-0.0369893					0	1	0	0						2.86613	2.17749	2.95883	2.28571
		0.398962	2.00607	1.20116	1.50655			0.0247871	-0.0333357	0.000951	-0.0083944					0	1	2	0						3.16063	2.29225	2.40358	2.78473
		0.564853	1.22474	0.702219	2.05455			-0.0110879	-0.0215671	0.00490101	-0.0364654					1	0	0	1						2.8908	2.84976	2.58565	2.33797
		0.281701	0.406862	1.00097	2.14691			0.0310614	-0.0359199	0.00727983	-0.0356455					0	2	1	0						2.8125	2.29724	4.51849	2.06699
		0.257234	0.725706	0.890757	2.05672			0.0312798	-0.024553	0.0116197	-0.0724717					0	1	1	0						2.47826	2.27784	4.14684	2.53783
		0.215712	0.400908	0.682197	1.94641			0.0328158	-0.0191392	0.0270106	-0.0330431					0	0	4	0						2.39337	2.55893	4.43544	2.56194
		0.702446	0.395126	0.58315	1.97324			-0.0070926	-0.0188354	0.018436	-0.0625065					0	0	1	0						2.53154	2.4605	4.35259	2.5068
		0.366903	0.4271	0.461746	2.26871			0.0177257	-0.028827	0.0200783	-0.0419852					1	0	1	0						2.75362	2.04023	6.13046	2.13498
		1.50998	0.934598	0.572229	1.38318			-0.0047899	-0.0318939	0.0172204	-0.0435758					0	0	2	0						2.25832	2.25931	6.69367	2.49079
		1.44186	0.717783	0.462949	1.81859			0.0366741	-0.0460026	-0.0046973	-0.0573105					0	1	1	1						2.54355	2.11043	6.664	2.17638
		0.915214	0.905134	0.776675	2.20338			0.0261909	-0.029858	0.025051	-0.0365858					0	1	3	0						2.56653	2.16579	5.60043	2.18111
		1.7046	2.10297	0.826848	1.84545			-0.0032052	-0.0253714	0.0188438	-0.0449159					0	2	2	0						2.46337	2.32534	7.91836	2.1268
		1.53261	1.93301	0.532498	2.51524			-0.0062595	0.00841833	-0.0081511	-0.0562281					0	4	2	0						2.42037	2.53643	7.88264	2.12704
		0.97344	1.41147	1.11581	1.95252			0.0107129	-0.0474282	0.00596973	-0.0282869					0	4	9	0						2.47414	2.46209	7.03065	2.3923
		1.13717	1.43529	1.09029	1.66051			-0.0562635	-0.0170314	0.000654	-0.063453					0	2	3	1						2.43243	2.92731	3.38579	2.18851
		1.37275	1.69706	0.592575	1.82422			0.0259817	-0.161778	0.0306517	-0.0474557					0	2	2	0						2.75691	1.40789	4.02051	2.38471
		2.26012	0	0.428367	2.15926			0.0339092	-0.173825	0.0066158	-0.0237113					1	0	0	0						2.74504	2.4	4.26822	2.50426
		1.73545	1.885	0.50904	2.05394			0.0305545	0.0175487	-0.000794	-0.0190432					0	2	2	0						3.22743	3.02326	5.10958	2.03666
		1.87037	1.88709	0.313255	2.40143			0.0328026	0.0214615	0.00468314	-0.0263809					0	3	1	0						3.11793	2.54171	5.94898	2.13909
		0.760983	1.08766	0.512805	2.19086			0.0352869	-0.0059551	0.0357549	-0.0224805					0	1	4	0						2.66373	2.35	7.52935	2.23602
		1.53372	2.45332	0.61169	2.41502			0.0150272	-0.004653	0.0110677	-0.0191378					0	0	8	1						2.86154	2.56163	5.00555	2.09931
		1.96082	2.13219	0.623763	1.43137			0.0103358	-0.0206125	-0.0044044	-0.0030478					1	0	0	0						3.66451	2.51641	4.28765	2.20305
		1.73939	1.10317	0.493812	1.79726			0.030796	-0.030202	-0.0073722	-0.0309509					0	0	5	0						4.32221	2.22444	3.92138	2.69793
		2.03122	1.8966	0.566928	1.52612			-0.0597276	-0.012755	-0.0098696	-0.044761					1	0	2	0						4.07133	2.36882	2.64663	2.35232
		1.35048	1.67202	0.38209	1.34676			0.0290352	-0.0194054	-0.0282826	-0.0448846					0	0	2	0						4.61147	2.21123	3.02811	3.10226
		0.78445	1.32373	0.447348	1.43105			-0.0091017	-0.0151294	-0.000759	-0.022671					1	0	4	0						5.6297	2.40419	4.22747	2.17009
		0.482502	0.560129	0.58865	1.39996			-0.0894584	-0.044029	0.0114681	0.00270685					4	0	3	0						5.55645	2.19662	4.30505	2.5545
		0.551057	0.360466	0.459452	1.54905			-0.0712128	-0.0242766	0.0193803	-0.0472092					0	0	5	0						2.93781	2.27262	4.50259	2.66351
		0.64946	0.354863	0.48413	1.62201			0.0238998	-0.0014461	-0.0054663	-0.0183334					2	0	3	1						7.18121	2.38102	3.72024	2.36699
		0.223636	0.246251	0.861733	1.71577			0.0277469	-0.0201444	0.0316126	-0.0385612					3	0	3	0						7.89134	2.22187	3.43704	2.52142
		0.656177	0.965476	0.387264	1.06133			-0.0381568	-0.0304483	0.0271316	-0.0216821					3	0	4	0						6.80352	2.47304	6.65852	2.77854
		0.328745	1.22301	0.629611	1.19615			-0.0103056	-0.0346604	0.0279807	-0.0177907					3	0	1	1						12.8147	3.57031	6.00296	2.85878
		0.113674	1.41092	0.637362	1.2232			-0.0818921	-0.0259277	0.0431999	-0.032844					3	0	0	1						6.72932	2.56114	7.16009	3.45269
		0.488114	1.14428	0.626762	2.26356			0.0254523	-0.0112138	0.0177734	-0.0427536					6	0	1	1						8.46419	2.59841	5.58506	2.75109
		0.669346	0.277422	0.354798	1.97316			0.0157154	-0.0425096	0.0229531	-0.0802027					3	0	2	1						4.68161	2.55104	6.7331	2.69202
		0.536209	0.799865	0.584512	1.64986			-0.0061119	-0.0112902	0.0439679	-0.0679273					0	0	1	2						5.41772	2.05782	7.03032	3.13846
		0.935706	2.79027	0.593852	1.12409			0.00546195	-0.0267018	0.00315179	-0.0548266					5	1	6	2						9.54989	3.19507	6.59735	2.4082
		0.0554563	1.75799	0.482029	1.38146			-0.0631958	-0.0091657	0.0141748	-0.0481863					5	1	4	2						10.5069	2.51644	4.69597	2.6954
		0.34751	1.79838	0.824547	0.804489			0.00643577	0.00149811	0.0144864	-0.0500741					3	0	2	1						9.09341	2.81033	5.9541	2.84791
		0.374546	2.88683	0.545314	1.05724			-0.0345249	-0.0465001	0.00750305	-0.0168906					2	0	1	1						8.44209	3.47408	6.06022	2.98463
		0.573125	1.57899	0.727251	1.30715			0.0081225	-0.0410437	0.0109336	-0.0277813					6	0	3	0						6.76247	2.72541	5.9957	3.06227
		0.505243	1.94722	0.461986	0.933305			0.00623124	-0.0206514	0.0260285	0.0181288					1	1	3	3						3.89762	3.32	6.87965	3.72486
		0.327435	1.46109	0.531616	0.585841			-0.0723493	-0.035831	0.0160861	0.0316522					2	1	4	2						10.411	2.80473	6.39987	4.78919
		0.500119	0.713112	0.689634	0.312665			-0.0265559	-0.0471153	-0.0013158	0.022929					3	0	1	0						8.54014	2.52375	5.56644	4.38937
		0.634153	1.95271	0.5132	0.60567			0.0190971	-0.0380304	0.0078706	0.034178					2	1	3	2						6.52783	2.28304	5.0217	4.25675
		0.595552	1.10317	0.627821	0.434015			-0.0430837	-0.0302282	0.0109803	0.0294926					6	0	1	3						8.75361	2.26744	6.65267	3.92324
		0.842935	0.894543	0.502305	0.692147			-0.0107871	-0.048354	0.0108542	0.035484					3	0	3	0						6.35736	2.26074	6.16787	3.40304
		0.861878	1.40489	0.337009	0.987624			-0.0245275	-0.0349884	-0.0025569	0.0292536					9	0	1	1						6.35567	2.00546	5.96154	3.3403
		0.526834	0.253661	0.525671	0.979708			0.0102407	-0.0266172	-0.0031864	0.00924882					5	0	1	0						6.75152	2.11199	5.03522	3.42557
		0.625206	0.250759	0.432536	0.994253			-0.0293393	-0.0331416	0.0103847	0.0317301					6	0	0	2						6.8194	2.35378	4.47195	3.07048
		1.24289	0.259672	0.489924	0.877888			-0.0352282	-0.015769	-0.00809	0.0143358					10	0	2	2						8.6142	2.1169	5.02128	3.67923
		1.01256	0.856106	0.436495	0.835682			-0.0060277	-0.0475967	-0.0269098	-0.0051015					1	0	0	1						5.02329	2.42055	5.87025	3.4
		0.40035	0.79852	0.617265	0.63353			-0.0133208	-0.0418245	-4.66e-05	-0.0046339					0	0	0	2						4.66213	2.42432	7.5442	4.08553
		0.63123	0.34751	0.528842	0.93468			-0.0081059	-0.0331899	-0.0025187	0.0217042					0	0	1	1						4.90111	2.15342	6.75823	3.06264
		0.399516	1.10317	0.598272	0.884649			0.0197294	-0.0395649	0.0205232	-0.0089729					3	1	1	0						6.78434	2.6191	4.79898	2.97166
		0.611256	1.12584	0.34187	1.34168			-0.0112409	-0.0560336	-0.0012671	0.0205312					5	1	2	0						8.51828	3.43089	12.8782	3.18561
		0.92137	1.77184	0.467822	1.34264			-0.0240366	-0.0361616	0.00630628	0.0140643					6	0	3	1						9.00999	2.31705	9.33147	2.68956
		0.425101	2.13723	0.896178	1.06993			0.00690776	-0.0384072	-0.0065715	-0.0101585					8	0	0	1						9.9585	2.18673	5.24795	2.68607
		0.211547	1.62924	0.583786	0.977965			-0.0045535	0.0317176	-0.000871	0.0159846					5	1	2	0						10.349	3.39629	6.11675	2.84794
		0.87316	1.82231	0.499985	0.833308			-0.0454467	0.00866666	0.00120657	0.00741296					2	2	3	0						4.4475	3.77831	6.4801	2.50197
		0	1.47419	0.448015	0.935644			-0.0550966	0.00560213	0.0313656						3	0	4	1						6.78365	3.86118	5.57564	3.11876
		0.382261	1.25612	0.881199	0.581096			-0.0673673	-0.023508	0.0337712						0	0	7	0						11.8497	3.38418	7.86051	3.99615
		0.391363	1.55842	0.466754	0.652955			0.0249358	-0.0204038	-0.0090208	-0.0329674					4	1	1	0						12.5121	3.16339	6.87456	3.83534
		0.336829	2.11614	0.569312	0.466754			0.00903505	-0.0072682	0.0150436	0.00493358					8	3	2	0						11.2405	3.08577	10.8941	4.11962
		0.524593	2.44057	0.862212	1.05488			-0.0223903	-0.0047416	-0.0029471	-0.0254474					9	0	0	2						9.16924	3.69001	4.58857	4.56684
		0.399516	1.34153	0.681643	1.6246			0.0205434	-0.0088499	-0.0042958	-0.0037506					4	1	0	1						7.0642	3.83349	2.46981	3.75154
		0.165698	2.17758	0.729552	1.86181			-0.0278644	-0.0046235	0.00715008	-0.0739158					3	1	2	1						8.86564	2.84206	4.24203	2.76074
		0.726817	0.382007	0.634901	0.949466			0.00587301	-0.0548179	0.0268613	-0.0046503					6	0	1	0						10.4353	2.39379	7.28536	4.26731
		0.81696	0.340739	0.436495	1.16421			-0.0517397	-0.0315046	0.0182583	-0.023751					2	0	22	1						5.27217	2.14459	7.52131	3.83388
		0.355784	0.719354	0.450057	1.81813			-0.010328	-0.0267445	0.00608625	-0.0093188					5	1	32	1						5.20897	2.24844	3.58628	3.59266
		0.122849	1.94294	0.740718	1.42218			-0.0221194	-0.0361042	-0.000447	-0.0324903					6	0	46	2						12.0566	2.373	5.24266	3.57759
		0.209125	2.28873	0.687918	1.29626			0.0102421	-0.0412593	0.00220895	-0.0084033					7	0	0	0						9.67697	2.23115	4.97611	3.32003
		0.394584	2.29937	0.616997	1.72206			-0.0530541	-0.039852	0.0105938	-0.0323541					4	0	1	1						6.99806	2.28778	6.33841	2.93881
		0.167385	0.494247	0.381227	1.81434			-0.0113251	-0.0438557	-0.0056237	-0.0110993					5	0	3	0						7.72569	2.28061	5.74519	2.73926
		0.398962	0.508499	0.346073	1.61807			-0.0545313	-0.0402249	0.00983222	0.0129693					5	0	2	0						11.5101	2.36293	5.10878	2.5705
		1.11221	0.771701	0.58286	1.49112			0.0305546	-0.0363161	0.017028	-0.0244705					6	0	5	0						7.38896	2.24537	8.79331	2.76087
		0.590418	0.566313	0.621699	1.05047			-0.0599751	-0.0416756	0.00971194	-0.0521838					5	0	0	0						12.3198	2.45521	5.2137	2.23784
		0.370924	1.87442	0.950773	1.42153			-0.0053134	-0.0539049	-0.0018983	-0.0116329					4	0	1	0						7.248	2.23669	6.56832	2.47584
		0.524593	2.39261	0.722998	1.64224			-0.0078298	-0.0570064	0.0208401	-0.0592443					1	0	2	1						7.08544	2.29321	6.82958	2.37716
		0.69288	1.40961	0.642342	1.64678			0.000245	-0.0713308	0.030576	-0.0331168					3	1	6	0						5.37613	2.51279	8.57864	2.63734
		0.216993	2.18137	0.47579	1.4521			0.0044889	-0.0475877	0.0120097	-0.0615525					6	0	0	0						4.79269	2.56966	5.49226	2.6424
		0.847826	2.56832	0.570829	1.64098			0.009753	-0.0346128	0.0164196	-0.028957					4	1	7	0						4.34013	2.58722	7.69953	2.37419
		0.365272	1.80561	0.775275	1.69674			0.0106481	-0.0385007	0.0488827	-0.0503921					10	0	3	0						4.15134	2.45623	6.50723	3.40804
		0.307813	1.79446	0.734886	1.48478			0.0317117	-0.0116991	0.0123618	-0.011501					11	0	3	0						3.44632	2.70425	5.60215	3.00723
		0.185942	2.0927	0.840815	0.831576			0.0332653	-0.0398208	0.0155353	-0.009071					6	1	2	1						3.12106	2.31058	6.15251	3.80845
		0.69258	1.10169	0.57796	0.526577			-0.0070947	-0.0365623	0.0615356	0.0225136					10	0	3	2						4.02689	2.08878	9.01664	6.16667
		0.301711	1.62295	0.658416	0.928977			0.023536	-0.0266668	0.0192273	-0.0133345					7	0	1	2						4.50421	2.2017	8.78398	3.29691
		0.55909	1.99343	0.723082	1.19697			-0.007101	-0.0175996	0.0265266	-0.0371637					7	0	5	0						5.75602	2.32747	9.14196	2.98346
		1.13249	1.95314	0.793627	1.42146			0.0253561	-0.0295837	0.00392116	-0.0235421					6	1	4	0						6.45387	2.50113	6.09704	3.10703
		0.699882	1.06909	0.755242	1.70011			0.0246513	-0.0268994	-0.002571	-0.0144171					6	6	4	0						8.57033	2.41216	7.70588	2.66151
		0.607661	1.66953	0.871768	1.05817			-0.0525389	-0.0371003	-0.0023988	-0.0239604					5	1	5	0						8.79643	2.72091	8.38184	2.91784
		0.450747	1.35101	0.466798	1.50205			-0.0787028	-0.0515458	0.0257226	-0.0305415					8	0	3	0						8.14977	2.68724	6.74036	2.50953
		0.684885	1.03379	0.607769	1.44881			0.0116068	-0.0426826	-0.0063992	-0.0480135					3	0	5	0						7.53519	2.18468	6.60301	2.87245
		0.483448	1.69456	0.512805	1.74243			-0.007941	-0.0276093	0.0127866	-0.034289					4	3	1	0						9.72993	2.57673	5.51663	3.60646
		0.452816	2.3961	0.23546	0.967713			-0.0387716	-0.0330727	0.0129801	-0.0145776					8	0	5	0						9.02145	2.45539	11.8996	3.81565
		0.313688	1.58714	0.34187	1.29489			0.00626374	-0.0386763	-0.0018206	-0.0287538					2	0	0	1						6.7026	2.56667	8.18332	3.19431
		0.513022	1.93705	0.499762	1.21208			-0.0256179	-0.0488925	-0.0094152	-0.0229116					2	1	1	0						6.42252	3.1343	6.98486	3.71109
		0.30327	0.597718	0.33194	1.0055			-0.0355901		0.004688	-0.0146022					7	2	4	0						8.2626	5.40426	8.25141	3.34968
		0.705228	1.01686	0.660297	0.983254			-0.0097796	-0.0507674	0.00468233	-0.0068727					7	0	1	0						10.1584	2.79866	9.34414	4.43149
		0.279545	0.810079	0.578881	0.819824			0.00494905	-0.0285538	0.00337394	-0.0249662					7	0	7	0						7.48364	2.66956	13.3849	3.49458
		0.479686	0.860588	0.811746	0.945598			-0.0310026	-0.0439553	-0.0064833	-0.0046527					8	0	3	0						6.39602	2.10731	11.1667	3.71453
[truncated: 19,718 more rows]

## Sheet: Figure 2B,F,G
Figure 2B		Figure 2F			Figure 2G
Early	Late	2-7 cells preEGA	12-16 cells postEGA	random	2-7 cells preEGA	12-16 cells postEGA	random
0	0	0	2.65487	0	0.575	0.329114	0.1125
0	0	0	5.17241	0	0.125	0.775	0.95
0	0	2.77778	0	0	0.5	0.58209	0.075
0	0	0	5.46875	0	0.725	0.925	0.392405
0	0	0	0	0	0.325	0.8375	0.85
0	0	0.277778	0	0	0.1875	0.643836	0.0875
2	1	0.909091	0	0	0.544304	0.416667	0.75
1	0	4.54545	5	0	0.860759	0.860759	0.0253165
1	0	4.28571	2.94118	0	0.575	0.7625	0.65
1	1	5	1.11111	0	0.475	0.886076	0.164557
0	0	0	0.60241	0	0.35443	0.8625	0.8
0	1	2.1978	2.65487	0	0.825	0.367089	0.375
0	2	2.40964	2.32558	0	0.43038	0.7625	0.1875
0	3	6	0	0	0.875	0.597015	0.0632911
1	6	4	2.0202	0	0.775	0.78481	0.15
0	4	4.54545	0	0	0.575	0.15	0.225
0	0	0.833333	1.57895	0	0.7125	0.886076	0.8875
0	2	1.0101	2.6087	0	0.675	0.139241	0.56962
0	0	1.33333	5.7377	0	0.8	0.810127	0.85
0	0	1.42857	1.2	0	0.886076	0.5	0.6
0	0	0	8.92857	0	0.205128	0.975	0.9
0	0	0		0	0.7125	0.8375	0.0875
3	0	0.689655		0	0.9	1	0.55
0	0	0.769231		0	0.759494		0.275
0	0	7.44681		0	0.974684		0.277778
0	0	0		0	0.5125		0.898734
0	0	1.05263		0	0.493151		0.1625
0	0	2.66667		0	0.855263		0.975
1	0	0		0	0.075		0.0875
2	0	0		0	0.9375		0.1375
0	0	0		0	0.8		0.6125
0	0	0		0.175439	0.518987		0.1875
2	0	0		0.178571	0.7125		0.0625
1	0	0.47619		0.2	0.113924		0.9125
0	0	1.1236		0.294118	0.7625		0.9125
3	0	2.5		0.333333	0.961538		0.9
1	0	0		0.33557	0.1		0.775
1	0	2.30769		0.37037	0.962025		0.575
2	0	5.29412		0.416667	0.911392		0.518987
0	0	9.52381		0.5	1		0.7125
1	0	0		0.555556	0.0379747		0.5375
1	0	0		0.555556	0.0632911		0.55
0	0	0		0.571429	0.65		0.2625
0	0	1.48148		0.588235	0.7625		0.2125
0	0	1.66667		0.595238	0.85		0.95
2	0	0		0.625	0.3375		0.683544
0	0	0.357143		0.666667	0.3		0.166667
0	0	1.48148		0.666667	0.7625		0.175
0	0	3.65854		0.666667	1		0.594937
0	0	8		0.769231	0.8875		0.430556
0	0	8.33333		0.784314	0.925		0.556962
0	0	12		0.851064	0.425		0.493671
0	0	3.07692		0.909091	0.75		0.65
0	0	0		0.909091	0.375		0.8
0	0	0		1	0.126582		0.216216
0	0	0		1	0.2		0.8375
1	0	0		1	0.0625		0.479452
1	0	0		1.03448	0.575		0.9375
1	0	0.666667		1.07143	0.987179		0.4
0	0	1.38889		1.07527	0.848101		0.8875
0	0	1.5		1.0989	0.5375		0.575
0	0	3.33333		1.11111	0.4125		0.721519
0	0	9.09091		1.11111	0.9875		0.275
1	0	0		1.14943	0.375		0.9125
0	1	0		1.16279	0.0759494		0.873418
1	0	0		1.16279	0.775		0.375
1	0	0		1.17647	0.075		0.8875
2	0	0		1.17647	0.575		0.475
1	0	2.5		1.20482	0.2625		0.974684
2	0	3.63636		1.25	0.875		0.825
0	0	6.55738		1.2987	0.8125		0.987342
0	1	0		1.33333	0.725		0.848101
0	0	2.72727		1.36986	0.423077		0.6625
1	0	0		1.38889	0.1		0.875
1	0	0		1.42857	0.8		0.860759
0	0	3.57143		1.47059	0.7		0.7625
1	0	6.12245		1.48148	0.85		0.189873
0	0	0.454545		1.50754	0.075		0.9
2	0	0		1.53846	0.375		0.9875
0	0	0		1.5625	0.8875		0.8625
0	0	12.1951		1.57895	0.975		0.986667
1	0	16.8831		1.5873	0.9625		0.875
0	0	0		1.66667	0.1875		0.5625
2	0	0		1.7094	0.0759494		0.443038
0	0	1.11111		1.7094	0.683544		0.7625
0	0	1.89873		1.76471	1		0.75
0	0	4.6875		1.81818	0.873418		0.8625
1	0	27.5862		1.81818	0.9875		0.8375
1	1	0		1.875	0.44		0.2125
1	3	0		2	0.725		0.925
0	0	0		2	0.5875		0.2125
0	0	13.6364		2.14286	0.9625		0.8
1	0	0		2.24719	0.7875		0.825
0	0	0		2.28571	0.329114		0.848101
1	0	0.33557		2.30769	0.85		0.7
1	0	1.03093		2.5	0.6625		0.151899
0	0	4		2.53165	0.825		0.772152
1	0	6		2.5641	0.7		0.85
0	0	1.53846		2.63158	0.860759		0.8875
0	0	0.6		2.72727	0.125		0.506849
0	0	1.875		2.85714	1		0.860759
2	1	6.08108		2.94118	0.85		0.417722
2	0	6.52174		3.18182	0.9125		0.974684
0	0	0		3.20513	0.4875		0.675
1	0	0		3.33333	0.55		0.8625
1	0	1.11111		3.33333	0.772152		0.884615
1	0	2		3.33333	0.75641		1
3	0	2		3.63636	0.513158		0.9125
1	0	1.89873		3.68421	1		0.987342
1	1	0		3.75	1		0.987013
0	0	5.46875		3.84615	0.759494		0.825
1	0	0		3.84615	0.9125		0.9125
3	0	1.66667		3.88889	0.410959		0.7125
1	0	1.49701		4	0.458333		0.974359
1	0	2.63158		4.05405	0.986667		0.608108
1	0	0.735294		4.13793	0.924051		0.481013
0	0	0		4.16667	0.924051		0.875
0	0	2.68456		4.16667	0.1625		0.1125
1	0	0.30303		4.34783	0.949367		0.936709
1	0	0		4.54545	0.675		0.886076
3	0	1.21433		4.61538	0.578947		0.875
5	0	0.373134		4.70588	0.5125		0.8375
0	0	1.28205		5.01931	0.775		0.8875
1	1	2.24719		5.05051	0.7		0.822785
0	0	0.724638		5.11364	0.975		0.924051
0	1	0		5.12821	0.493671		0.8875
0	0	2.0339		5.38462	0.85		0.875
1	1	2.5		5.68182	0.75		0.8375
1	0	3.52941		6	1		0.6125
0	1	5.30303		6.66667	0.925		0.974359
0	1	5		6.66667	0.973684		0.628205
0	0	0		7	0.973333		0.987342
0	0	0		7.46269	0.875		0.8
0	1	0		7.69231	0.467532		0.9125
1	0	0		7.87402	1		0.5125
0	0	1		8	0.6125		0.898734
0	0	0.666667		8	0.675		0.924051
0	0	0		8.125	0.974359		0.383562
4	1	2		8.33333	0.875		0.9125
0	3	0		8.33333	0.873418		0.975
0	2	0		8.47458	0.450704		0.8375
0	0			8.51064	0.725		0.95
0	0			8.86076			0.9625
0	0			9.57447			0.886076
1	0			9.6			0.9
1	0			9.87654			0.986842
1	0			10			0.911392
0	1			10.6061			0.987179
0	0			12.3077			0.975
1	0			14.7059			0.987342
0	0			15			0.975
2	0			16.1538			1
0	0			16.6667			0.9875
0	0			17.6923			0.986842
0	0			18.1818			0.8875
0	0			18.6047			0.871795
0	0			20			0.975
1	0			20.6452			0.883117
0	0			23.8636			1
0	0			30			1
0	0			44.9275			1
1	0			1.92308			0.3375
0	0			12.1795			0.972973
1	0			5.83333			0.9
1	0			0			0.1375
1	0			2.5			0.822785
1	0			0			0.670886
0	0			3.04569			0.873418
0	0			0			0.0875
0	0			1.2			0.8375
0	0			12.1739			1
0	0			1			0.0886076
0	0			0			0.45
0	0			6.36364			0.95
2	0			0			0.075
0	0			0.384615			0.949367
0	0			2.22222			0.925
1	1			1.53846			0.9875
2	0			2.69231			0.949367
1	0			1.25			0.9125
0	0			0			0.8875
3	0			17.5			0.987342
1	0			8			0.962025
0	0			0			0.575
0	0			5.26316			0.822785
0	1			8.77193			0.8375
0	0			0			0.125
0	0			0			0.582278
0	0			4.86486			0.9125
0	0			1			0.775
1	0			22.4242			0.986667
1	0			1			0.936709
0	0			0			0.126582
4	0			7.97101			0.8
7	0			9.375			0.8625
14	0			7			0.8625
10	0			0			0.8125
3	0			2.66667			0.8125
0	0			0			0.0958904
1	0						1
3	0						0.825
5	0						0.43038
4	0						1
0	0						0.8375
5	0						0.113924
2	0						0.632911
2	0						0.95
2	0						0.85
5	0						0.625
3	0						0.7625
1	0						0.405063
4	0						0.871795
0	0						0.265823
1	0						0.177215
5	0						0.987342
2	0						0.875
0	0						0.822785
2	0						0.133333
2	0						0.75
3	0						0.4125
0	1						0.7375
0	0						0.9
1	0						0.4375
0	0						0.56962
0	0						0.975
0	0						0.822785
0	0						0.8125
0	0						0.75
1	0						0.846154
0	0						0.189189
0	0						0.911392
0	0						0.825
0	0						0.6
0	0						0.875
1	0						0.413333
1	0						0.974684
0	0						0.8375
2	0						0.1
0	0						0.961538
2	0						0.425
0	0						0.775
0	0						0.0958904
0	0						0.8625
1	0						0.85
0	0						0.8125
0	0						0.0375
1	0						0.8625
0	0						0.875
2	0						0.2
0	0						0.459459
1	0						0.898734
0	1						0.8625
1	0						0.8375
0	2						0.65
1	1						0.8875
0	2						0.772152
0	1						0.9875
0	0						0.925
0	0						0.875
0	0						0.556962
0	0						0.858974
0	0						0.974359
0	0						0.113924
0	0						0.1
0	0						0.7125
1	0						0.987342
0	0						0.4125
1	0						0.975
1	0						0.253165
0	0						0.95
2	0						0.7875
1	0						0.4875
3	0						0.873418
5	0						0.974359
1	0						0.986486
0	0						0.9875
6	0						0.1375
4	0						0.8
1	0						0.848101
1	0						0.175
1	0						0.8875
3	1						0.95
4	0						0.85
0	0						0.55
2	1						0.455696
2	0						0.775
1	0						0.8625
0	0						0.95
2	0						0.8875
2	0						0.987179
1	0						0.2125
2	0						0.78481
1	0						0.5625
0	0						0.5
1	0						0.55
0	0						0.875
1	0						0.43038
0	0						0.9
0	1						0.973684
0	1						0.7
0	0						0.825
0	0						0.85
0	1						0.9125
3	0						0.9375
5	0						0.1125
2	0						0.3375
1	0						0.7
1	0						0.8625
0	0						0.0875
2	0						0.475
1	0						1
1	0						0.7375
2	1						0.1125
0	0						1
0	0						0.948718
1	0						0.475
0	0						0.5125
1	0						0.975
0	0						0.5625
0	0						0.35
0	1						0.898734
0	0						0.05
1	0						0.825
0	0						0.9875
2	0						0.961039
1	0						0.0625
0	0						0.9
1	0						0.632911
2	0						0.8
2	0						0.24359
0	0						0.3625
2	0						0.8375
1	0						0.9625
3	0						0.8125
2	0						0.675
0	0						0.460526
0	0						0.9
0	0						0.8125
0	0						0.0632911
2	0						1
1	0						0.949367
0	0						0.1
0	0						0.43038
1	0						0.0886076
3	0						0.974026
2	0						0.9125
0	1						0.8625
0	1						0.5875
1	0						0.375
0	0						0.8125
0	0						0.7875
0	0						0.565789
0	0						0.468354
0	0						0.0632911
1	0						0.860759
0	0						0.775
0	0						0.925
0	0						0.7
0	0						0.925
0	0						0.175
0	0						0.775
0	0						0.8125
0	0						0.575
0	0						0.7875
0	0						0.6
0	1						0.949367
0	1						0.860759
0	0						0.9625
0	0						0.6875
0	0						0.0759494
0	0						0.9375
0	0						0.8125
1	0						0.884615
1	0						0.6
1	0						0.769231
0	0						0.493671
0	0						0.721519
0	0						0.974684
0	0						0.925
0	0						0.986301
0	0						1
2	0						0.975
1	0						0.7875
0	0						0.375
0	0						0.7
0	0						1
0	0						0.1625
1	0						0.8625
1	0						0.675
0	0						0.825
1	0						1
0	0						0.575
1	0						0.858974
0	0						0.177215
0	0						0.8375
0	0						0.0273973
0	0						0.936709
1	0						0.886076
0	0						0.972973
0	0						0.975
0	0						0.6
0	0						0.873418
0	0						0.632911
0	0						0.21519
0	0						0.85
1	0						0.9375
0	0						0.898734
0	0						0.4125
0	0						0.7875
0	0						0.8125
0	0						0.875
0	0						0.95
0	0						0.8375
0	0						0.0759494
0	0						0.85
0	0						0.85
0	0						0.972973
0	0						0.594937
0	0						0.974684
1	0						0.8625
0	0						0.6875
2	1						0.810127
0	0						0.44
2	0						0.949367
0	0						0.6
1	0						0.886076
0	1						0.75
1	1						0.7125
1	0						0.9375
3	0						0.9
0	0						0.8375
0	0						0.7875
0	0						0.632911
0	0						0.9375
1	0						0.5
2	0						0.987342
0	0						0.948052
0	0						0.974684
0	0						0.324324
0	0						1
0	0						0.275
2	0						0.9125
1	0						0.936709
3	0						0.9625
1	0						0.860759
0	0						0.7625
0	0						0.9375
0	0						0.8875
0	0						0.5625
0	0						0.6625
1	0						0.85
1	0						0.4875
0	0						0.987342
1	0						0.683544
2	0						0.825
0	0						0.9875
1	0						0.7
1	0						0.256757
0	1						0.974684
0	0						0.875
0	0						0.417722
1	0						0.6125
1	0						0.075
1	0						0.875
0	0						0.432432
3	0						0.0519481
0	0						0.873418
0	0						0.9
0	0						0.56962
0	0						0.9375
1	0						0.9125
0	0						0.936709
0	1						0.9
0	0						0.64557
0	0						0.9375
0	0						0.287671
0	0						0.405063
0	0						0.275
0	2						0.987342
0	0						0.9375
0	0						0.8125
0	0						0.683544
1	0						0.95
1	1						0.675
3	0						0.21519
1	0						0.8
1	1						0.189873
2	0						0.85
1	0						0.275
0	0						0.8625
1	0						0.922078
1	0						0.65
0	0						0.975
0	0						0.85
0	0						0.3125
0	0						0.9125
0	1						0.95
0	1						0.675
0	1						0.8375
1	0						0.9375
0	0
0	0
0	0
2	0
2	0
1	0
0	0
1	0
0	1
3	1
2	0
1	1
1	1
1	1
0	3
1	0
0	3
0	2
0	4
0	3
0	0
0	0
0	0
0	1
0	0
1	0
1	0
0	0
0	0
0	0
0	0
2	0
1	0
0	0
0	0
0	0
0	1
0	0
0	0
2	0
1	0
2	0
0	0
0	0
0	0
0	1
0	0
0	0
0	0
0	0
1	0
2	0
1	0
0	0
0	0
0	0
0	0
1	0
2	0
0	0
1	0
0	0
0	0
0	0
2	0
0	0
0	0
1	0
0	0
0	0
1	0
0	1
2	0
0	0
0	0
0	0
1	0
0	0
0	0
0	0
1	0
0	0
0	0
2	0
1	0
0	0
0	0
0	0
2	0
1	0
0	0
5	0
0	0
1	0
0	0
2	0
1	0
2	0
0	0
0	0
0	0
0	0
0	0
1	0
0	0
0	0
0	0
0	0
0	0
0	0
2	0
1	0
3	0
2	0
1	0
2	0
0	0
0	0
3	0
1	0
0	0
0	0
0	0
1	0
0	0
0	0
1	0
0	0
1	0
0	0
0	0
1	0
2	0
1	0
0	0
2	1
0	1
0	0
1	0
1	0
1	0
1	1
1	0
0	0
0	0
1	0
0	0
0	0
0	0
0	0
0	0
1	1
0	0
0	1
0	0
0	0
0	0
0	0
0	0
0	0
0	0
0	0
0	0
0	0
1	0
1	0
1	0
0	0
1	0
4	0
0	0
2	0
2	0
4	0
1	0
1	0
3	0
3	0
1	0
2	0
0	0
3	0
2	0
2	0
2	0
0	0
2	0
1	0
2	0
0	0
0	0
0	0
0	0
0	0
0	0
1	0
0	0
0	0
1	0
1	0
0	0
1	0
0	0
0	0
0	0
0	0
1	0
0	0
0	0
1	0
1	0
3	0
2	0
2	0
1	0
3	0
0	0
1	0
0	0
0	0
0	0
0	0
0	0
0	0
0	0
0	0
0	0
0	1
0	0
0	0
0	0
0	0
0	0
0	0
0	0
0	0
0	0
1	0
0	0
0	0
0	0
0	0
0	0
0	0
1	0
1	0
0	0
1	0
1	0
0	0
0	0
0	0
0	0
0	0
0	0
0	0
0	0
1	0
1	0
0	0
0	0
0	0
2	0
2	0
0	0
1	0
0	0
0	0
0	0
0	0
0	0
0	0
0	0
1	0
0	0
0	0
0	0
1	0
0	0
2	1
1	0
0	0
0	1
0	0
0	0
0	0
0	0
1	0
1	0
1	0
1	0
2	0
1	0
0	0
1	0
0	0
0	0
1	0
0	0
0	0
0	0
0	1
0	0
1	0
1	0
0	0
0	0
0	0
1	0
2	0
2	0
1	0
3	0
1	0
2	0
2	0
4	0
1	0
2	0
1	0
3	0
0	0
2	0
1	0
0	0
0	0
0	0
0	0
1	0
0	0
2	0
1	0
1	0
0	0
0	0
1	0
3	0
1	0
1	0
0	0
0	0
0	0
0	0
0	0
0	0
0	0
0	0
1	0
2	0
0	0
1	0
1	0
0	0
2	0
1	0
0	0
0	0
0	0
0	0
0	0
1	0
0	0
1	0
1	0
1	0
0	0
0	0
1	0
0	0
0	0
0	0
0	0
0	0
0	0
0	0
0	0
0	0
0	0
0	0
0	0
0	0
0	0
0	0
0	0
1	0
2	0
1	0
0	0
0	6
1	0
0	0
0	0
0	0
4	0
10	0
2	0
0	0
3	0
0	1
0	1
3	0
3	0
0	0
0	0
1	0
3	0
2	0
1	0
2	0
0	1
0	0
0	0
0	0
1	0
0	0
0	0
1	0
0	0
0	0
0	0
0	0
0	0
0	0
1	0
0	0
4	0
1	0
1	0
1	0
0	0
0	0
0	0
1	0
1	0
1	0
0	0
0	0
1	0
0	0
1	0
0	0
0	0
0	0
0	0
0	0
1	0
0	0
2	0
0	0
0	1
0	0
0	0
0	0
3	0
0	0
0	0
1	0
1	0
1	0
3	0
1	0
1	0
0	0
0	0
1	0
0	0
0	0
3	0
0	0
0	0
1	0
0	0
1	0
1	0
2	0
2	0
1	0
0	0
1	0
0	0
0	0
1	0
1	0
0	0
0	0
0	0
0	0
0	0
1	0
0	0
0	0
1	0
0	0
0	0
2	0
0	0
0	0
1	0
1	0
0	0
0	0
1	0
0	0
0	0
0	0
0	1
0	0
3	6
0	0
0	0
0	3
0	4
1	4
0	0
2	2
0	2
0	0
0	0
1	0
1	0
0	0
0	1
0	0
0	0
0	0
1	0
0	0
1	0
1	0
2	1
2	0
1	0
0	0
1	0
1	0
1	0
0	1
1	0
1	0
1	0
0	0
1	0
0	0
0	0
0	0
0	0
1	0
1	0
2	0
0	0
0	1
0	0
0	0
1	0
0	0
0	0
0	0
0	0
0	0
0	0
3	0
1	0
1	1
0	0
0	0
1	0
1	0
0	0
1	0
2	0
0	0
0	0
1	0
2	0
0	0
4	0
1	1
1	0
3	1
1	0
0	0
0	0
0	0
1	0
0	1
0	0
0	0
0	0
0	0
0	0
0	1
0	0
0	0
0	0
0	0
0	0
0	0
0	0
0	0
0	0
0	0
0	0
1	0
0	0
0	0
1	0
2	0
2	2
0	0
1	2
0	1
0	1
1	1
0	0
0	0
0	0
1	1
1	0
3	0
1	0
0	0
0	0
0	0
0	0
1	0
0	0
2	0
1	0
1	0
0	0
0	14
3	1
1	0
2	0
1	0
0	0
2	0
1	0
0	0
0	0
0	1
0	0
1	0
1	0
1	0
0	0
0	0
2	0
2	0
2	0
1	0
1	1
1	1
1	0
0	0
3	0
2	0
1	0
0	0
2	0
1	0
2	0
7	0
1	0
3	0
0	0
0	0
0	0
1	1
1	2
0	1
0	0
0	0
0	1
1	0
0	0
0	0
0	0
0	1
2	0
0	1
0	0
0	1
0	1
0	0
1	0
0	0
0	0
1	2
1	0
1	0
0	0
0	0
1	0
0	0
0	0
0	0
0	0
1	0
0	0
0	1
0	0
0	4
4	0
0	0
0	0
1	0
1	0
0	0
1	0
0	0
0	0
1	0
0	0
0	0
0	0
0	0
1	0
1	2
1	2
0	1
0	0
0	0
0	0
0	0
0	0
0	0
0	0
0	0
0	1
0	1
1	0
0	0
0	0
0	0
0	0
0	0
0	0
0	0
0	0
1	0
0	0
0	0
0	0
0	0
0	1
1	0
2	0
1	0
2	0
1	0
2	0
0	0
2	0
1	0
0	0
0	0
1	0
0	0
2	0
0	0
0	0
0	0
1	0
3	1
1	0
1	0
3	0
1	0
1	0
0	0
1	0
0	0
1	0
0	0
0	0
0	0
0	0
1	0
1	0
0	0
0	0
0	0
0	0
0	0
0	0
0	0
0	0
0	0
1	0
1	0
2	0
0	0
0	0
0	0
1	0
0	0
0	0
0	0
0	0
1	0
2	1
3	0
1	0
6	1
5	0
5	1
6	1
1	0
2	0
1	0
2	0
1	0
3	1
2	0
0	0
2	1
0	1
0	0
0	0
0	0
2	0
1	0
1	1
0	0
1	0
3	0
0	0
1	1
0	1
0	0
1	0
5	0
1	1
1	0
0	0
1	0
0	0
1	0
0	0
0	0
0	0
0	0
0	1
0	0
0	0
0	0
0	0
0	0
0	0
1	0
1	0
1	1
1	1
0	0
0	0
1	0
1	0
1	0
0	0
0	0
0	0
0	1
1	0
0	0
0	2
0	0
0	0
0	0
1	0
1	0
0	0
0	0
0	0
0	0
0	0
0	0
0	0
1	0
0	0
0	0
0	0
0	0
0	0
0	0
0	0
1	0
0	0
0	1
1	0
0	0
0	0
0	0
0	0
1	1
0	1
0	0
0	0
0	0
1	0
0	0
0	0
0	0
0	0
0	0
0	0
0	0
0	0
1	2
0	1
1	0
3	1
1	1
1	0
1	0
1	0
1	0
2	0
1	0
2	0
0	0
1	0
2	1
1	0
0	0
0	0
1	0
0	0
1	0
0	0
0	0
0	0
0	0
0	0
0	0
0	0
1	0
0	0
0	0
0	0
0	0
0	0
0	0
1	0
0	0
0	0
0	0
0	0
0	0
0	0
0	0
0	0
0	0
0	0
0	0
0	0
0	0
0	0
0	0
0	0
0	1
0	0
0	0
1	0
1	0
0	0
0	0
1	1
0	0
0	0
0	0
3	0
3	0
2	0
1	0
1	0
0	0
1	0
0	0
0	1
0	1
0	0
0	0
1	0
1	0
0	0
0	0
2	0
1	0
2	0
3	1
1	0
2	0
2	1
1	0
0	1
0	0
1	1
0	0
1	1
0	0
0	0
0	0
0	0
0	0
0	0
0	0
0	0
1	0
0	0
1	0
1	0
0	0
2	0
1	0
1	0
4	0
7	0
3	0
3	0
6	0
6	1
2	0
3	0
3	0
3	0
3	0
5	0
3	0
0	0
0	0
0	0
2	0
1	0
3	0
1	0
1	0
0	0
0	0
0	0
1	0
2	0
1	0
2	0
0	0
1	0
2	0
1	0
2	0
0	0
1	0
0	0
0	0
1	0
0	0
1	0
0	1
1	0
1	0
2	0
0	0
2	0
2	0
3	0
0	0
2	0
1	1
1	0
3	1
1	0
0	0
1	1
1	0
0	0
0	0
0	0
1	1
1	0
2	0
0	1
2	0
3	3
3	0
1	0
3	0
6	0
6	0
2	0
0	0
0	1
1	0
1	0
0	0
0	1
8	0
4	2
0	0
0	0
0	1
0	0
0	0
0	0
0	0
0	1
2	0
0	0
2	1
2	0
2	2
1	2
1	1
1	1
0	0
0	1
0	4
0	0
0	0
0	0
0	0
0	0
0	0
1	0
0	0
1	1
0	0
0	0
1	0
0	0
0	0
0	0
0	1
0	0
0	0
1	0
0	1
2	0
0	0
0	3
0	2
0	0
1	0
1	0
0	0
0	0
0	1
0	2
2	0
1	0
1	1
1	0
4	1
0	0
1	0
1	1
0	0
0	0
1	1
1	0
1	0
2	0
0	0
1	0
1	0
0	0
0	0
0	0
0	0
0	0
2	0
0	0
1	0
1	1
2	0
0	1
1	1
0	0
0	0
0	0
2	0
0	2
2	0
2	0
2	0
0	0
7	0
0	0
0	0
0	0
0	0
0	0
0	0
0	0
1	0
1	0
0	0
0	0
0	0
1	0
0	0
0	0
0	0
1	0
2	0
0	0
1	0
3	0
0	0
3	0
0	0
0	0
0	0
0	0
0	0
0	0
0	0
0	0
1	0
0	0
0	0
1	0
1	0
1	0
0	0
0	0
4	0
1	0
1	1
0	0
0	0
1	0
0	0
0	0
0	0
1	0
0	0
0	0
0	1
0	0
0	0
0	0
0	0
1	0
0	0
0	0
0	0
0	1
0	1
1	3
1	0
0	0
0	1
0	0
0	0
1	0
1	0
0	3
0	1
1	0
0	1
1	0
0	0
0	0
0	0
1	0
0	0
1	0
0	0
2	0
1	0
0	0
1	0
0	0
1	0
0	0
0	0
1	0
0	0
1	0
0	0
0	0
0	0
1	0
1	0
0	0
0	2
3	1
0	1
0	0
0	1
1	0
3	0
1	0
2	0
1	0
2	0
1	3
1	0
0	2
2	0
0	0
0	1
1	0
1	0
0	0
0	0
0	1
1	0
1	0
2	1
0	0
0	0
1	0
0	0
0	0
0	0
0	0
0	0
0	0
2	0
1	0
4	0
0	0
2	0
1	0
1	0
4	0
1	0
2	0
0	0
0	0
0	0
0	0
0	0
0	0
0	0
0	0
0	0
1	0
1	0
0	0
0	0
1	0
0	1
0	0
0	0
0	0
0	0
0	0
0	0
0	0
0	0
1	0
0	0
0	0
0	0
0	0
0	0
0	0
1	0
2	0
0	0
1	0
0	0
0	0
0	0
0	0
0	0
2	0
0	0
0	0
1	0
0	0
0	0
0	0
1	0
1	0
0	0
1	0
0	0
0	0
0	0
0	0
0	0
1	0
0	0
0	0
0	0
0	0
0	0
0	0
0	1
0	0
1	0
1	0
2	0
0	0
0	0
0	0
0	0
0	0
0	0
0	0
0	0
0	0
0	0
0	0
2	0
1	0
1	0
0	0
0	0
0	0
1	0
0	0
0	0
0	0
0	0
1	0
1	0
0	0
0	0
0	0
1	1
0	0
0	0
0	0
2	0
0	1
1	0
0	0
1	0
0	0
1	0
1	0
3	1
1	0
0	0
0	0
1	0
1	1
1	1
0	0
0	0
2	2
1	1
0	0
0	1
0	3
0	1
0	0
0	0
0	0
0	0
1	1
0	0
0	2
0	0
0	0
0	0
1	0
0	0
2	0
5	1
1	1
0	2
0	1
0	0
0	1
0	0
0	0
0	0
0	1
0	0
0	0
1	0
1	1
0	4
0	0
0	0
0	0
1	1
0	0
0	0
0	0
0	0
0	1
0	2
0	1
0	0
0	0
0	0
0	0
0	1
0	1
0	0
0	3
0	1
1	0
[truncated: 14,310 more rows]

## Sheet: Figure 3
Figure 3C					Figure 3D					Figure 3F				Figure 3G				Figure 3H				Figure 3I				Figure 3K				Figure 3L				Figure 3P				Figure 3Q				Figure 3R				Figure 3S
zygote	2-cell	4-cell	8-cell	blastocyst	zygote	2-cell	4-cell	8-cell	blastocyst	zygote WT	0.1 uM Aph	0.2 uM Aph	0.3 uM Aph	zygote Ctrl	0.1 uM Aph	0.2 uM Aph	0.3 uM Aph	Ctrl	0.1 uM	0.2 uM	0.3 uM	Ctrl	0.1 uM	0.2 uM	0.3 uM	control	0.1 Aph	0.2 Aph	0.3 Aph	2n control n=216	0.2uM Aph (n=75)	0.1uM Aph (n=61)	0.3uM Aph (n=56)	paternal preEGA	maternal preEGA	maternal-post EGA	random	paternal preEGA	maternal preEGA	maternal-post EGA	random	paternal preEGA	maternal preEGA	maternal-post EGA	random	paternal preEGA	maternal preEGA	maternal-post EGA	random
24.317	57.776	30.025	137.983	142.804	0.23322	0.380077	0.218443	0.529057	0.629547	0.23322	0.358107	0.254627	0.18772	24.317	57.776	30.025	6.342	0.629547	0.654897	0.49673	0.510163	142.804	38.648	41.68	22.017	14.15	18	22.25	22.25	93	10	100	5	20	1.66667	2	4.34783	2.91729	3.05396	2.25803	2.96339	0.377419	0.566978	0.26645	0.396875	1.49455	1.01171	1.22445	1.1706
15	63.481	85.488	48.043	58.341	0.249123	0.38688	0.719247	0.676217	1.07946	0.249123	0.28704	0.414267	0.141223	15	63.481	15.488	15.488	1.07946	0.57538	0.287993	0.862377	58.341	32.123	40.73	36.498	14.35	18	22.25	23.5	87.5	50	100	31	6.89655	12.3711	1.42857	2.30769	3.37781	4.87377	2.74414	2.46341	0.735849	0.742138	0.27832	0.354305	0.772923	0.958938	1.21515	1.5396
27.883	33.016	31.613	54.247	138.32	0.122893	0.163063	0.0831133	0.685923	1.4648	0.122893	0.22594	0.17615	0.0987567	27.883	33.016	31.613	31.613	1.4648	0.95641	0.55211	0.270053	138.32	35.847	13.591	22.978	14.5	18	22.5	24.5	87.5	63	90	30	17	0.238095	0.854701	12.3077	6.33948	2.23874	3.05035	3.41916	0.780864	0.684543	0.43312	0.689441	1.33651	1.77772	1.60256	1.52836
71.363	23.546	42.159	54.993	129.823	0.203147	0.239027	0.116047	0.680637	1.09033	0.203147	0.251073	0.17251	0.204837	71.363	23.546	42.159	42.159	1.09033	0.559997	0.58942	0.33787	129.823	27.135	30.651	20.424	14.5	19	22.5	24.5	91.3	60	75	40	29.0909	2.22222	0	2.72727	5.96991	3.17572	2.80213	4.48276	0.797546	0.4	0.36102	0.70625	0.693568	1.22036	1.13428	0.756891
58.433	35.506	63.617	50.825	80.21	0.28847	0.243403	0.41899	0.507303	0.624368	0.28847	0.42419	0.14365	0.126057	58.433	35.506	33.617	63.617	0.624368	0.489927	0.430777	0.594057	80.21	65.931	33.676	12.079	14.5	19	23.5	25	93	12.5	74		5	0.769231	2.85714	4.54545	3.87081	2.43628	3.74925	3.20708	0.747573	0.435644	0.45152	0.758514	0.642067	1.26736	0.946717	1.07026
34.435	25.882	33.285	46.715	82.069	0.27404	0.156867	0.151623	0.80197	0.497488	0.27404	0.321707	0.158123	0.0646967	34.435	25.882	13.285	13.285	0.497488	0.372407	0.767693	0.951167	82.069	33.55	34.713	71.104	14.65	19	24.5	40	90				36.8421	0	0	4.54545	7.0716	3.24757	3.39214	4.18257	0.748485	0.302632	0.3642	0.56135	0.592575	1.59382	1.87873	1.32103
12.857	34.547	31.365	76.392	76.793	0.0749667	0.68835	0.42861	0.884173	0.47476	0.0749667	0.103783	0.10452	0.152403	12.857	34.547	31.365	31.365	0.47476	0.364303	0.182737	0.217533	76.793	40.673	15.098	44.675	14.65	19	40	40	100				0.617284	8.46154	0.181818	1.11111	2.69732	3.91822	2.10269	3.2	0.709375	0.653125	0.4	0.700315	1.23132	1.1187	1.63801	0.728224
60.081	25.04	62.068	75.767	31.913	0.22048	0.479353	0.30914	0.43537	1.1923	0.22048	0.136847	0.16614	0.07306	60.081	15.04	62.068	12.068	1.1923	0.714023	0.520953	0.527237	31.913	90.828	27.261	23.384	14.65	19	40	40	100				0.666667	3.75	1.25	7.5	2.22436	4.94007	3.04072	3.3112	0.592233	0.596923	0.40064	0.7625	1.49509	0.997702	2.03364	1.06663
33.823	33.523	51.037	105.492	99.954	0.09347	0.262903	0.15678	0.352213	0.693268	0.09347	0.18551	0.184903	0.0351433	33.823	33.523	51.037	51.037	0.693268	0.946783	1.001	0.555143	99.954	70.164	10.994	25.019	14.65	19.5	40	40	100				1.875	0	0.454545	0	3.15651	2.15471	2.4381	5.43615	0.455108	0.23588	0.29355	0.77709	1.53183	1.40611	1.40669	0.700763
85.038	84.002	10.269	34.268	99.131	0.14976	0.297917	0.57629	0.865713	0.920552	0.14976	0.16419	0.207263	0.11128	85.038	84.002	10.269	10.269	0.920552	1.25025	0.367337	0.962953	99.131	46.291	13.345	24.638	14.65	19.5	40	40	84				0	0.314465	0	9.52381	2.16086	2.60704	2.49231	4.02538	0.366013	0.492013	0.26733	0.718354	1.18233	1.11915	1.03972	0.693907
49.83	68.097	35.746	39.241	67.101	0.260087	0.188673	0.623957	0.26507	0.712595	0.260087	0.22477	0.194393	0.133553	49.83	68.097	35.746	15.746	0.712595	0.85514	0.44265	0.739613	67.101	41.617	17.011	20.775	14.65	19.5	40	40					0	0	0.294118	8.18182	2.34759	2.41696	3.05403	7.88862	0.336601	0.311688	0.72477	0.717791	1.5388	1.66029	1.65168	0.569783
43.79	49.117	12.881	41.331	75.399	0.162067	0.261733	0.38181	1.25008	1.06503	0.162067	0.233003	0.21697	0.0799067	43.79	49.117	12.881	12.881	1.06503	0.730773	0.17303	0.483427	75.399	71.688	39	44.339	14.65	19.5	40	40					1.81818	1.73913	1.25	7.93651	3.0355	3.62199	2.0917	2.3117	0.634069	0.433846	0.40127	0.526144	1.16223	1.09456	1.4444	1.42046
52.363	27.16	35.264	53.157	68.183	0.576247	0.214153	0.316767	1.14088	1.50152	0.576247	0.39481	0.226937	0.179053	52.363	27.16	35.264	25.264	1.50152	0.457123	0.185683	0.44486	68.183	52.828	39.589	37.022	14.65	19.5	40	40					21.2121	1.07527	9.72222	3	6.56017	3.40813	4.02611	2.44733	0.77709	0.472313	0.78864	0.374582	0.464064	0.80112	0.762972	0.994679
70.864	42.567	36.975	26.811	65.876	0.260997	0.597263	0.669803	0.596483	0.974133	0.260997	0.10674	0.217317	0.2184	70.864	42.567	26.975	26.975	0.974133	0.613427	0.61529	0.657887	65.876	27.08	46.818	36.416	14.65	19.5	40	40					4.25532	0	0	12	3.78934	1.9914		4.39691	0.676282	0.366337	0.41121	0.772727	1.61399	1.48944		0.8613
63.836	54.851	78.922	50.73	101.592	0.18187	0.457037	0.379947	0.365647	0.937582	0.18187	0.266543	0.206093	0.291503	63.836	54.851	58.922	28.922	0.937582	0.74841	0.667853	0.476797	101.592	75.753	31.274	41.461	14.65	20.5	40	40					0.694444	0.460829	0.170648	3.46154	3.79032	3.26522	2.23593	3.40697	0.451923	0.52	0.64762	0.391026	0.927831	1.47572	1.17826	1.0286
36.476	41.872	49.724	22.276	86.638	0.354597	0.359407	0.43134	0.70369	1.31402	0.354597	0.49231	0.260303	0.178837	36.476	41.872	49.724	49.724	1.31402	0.39598	0.27092	0.404257	86.638	69.286	37.807	20.848	14.8	20.5	40	40					3.07692	0.434783	0.537634	0		2.73908	2.27406	3.41475	0.506579	0.359477	0.34628	0.776758		1.12973	1.60861	0.840815
106.283	58.037	22.648	41.165	142.804	0.451187	0.428913	0.950257	0.585	1.27372	0.451187	0.198337	0.407463	0.111713	106.283	58.037	22.648	22.648	1.27372	0.707547	0.148373	0.476233	142.804	27.022	31.421	21.843	14.8	20.5	40	40					16.4062		3.63636	7.14286	2.32561		3.23465	3.12159	0.30363		0.66458	0.684713	1.37824		1.07379	1.17471
135.701	6.071	32.279	30.261	58.341	0.20397	0.21671	0.565803	0.995843	0.841642	0.20397	0.285523	0.181783	0.0993633	135.701	26.071	32.279	32.279	0.841642	0.631583	0.30888	0.84565	58.341	81.044	37.903	27.592	14.8	40	40	40					0.970874		31.3726	0	2.64042		3.24632	3.54492	0.545455		0.67925	0.732087	1.61439		0.736	0.759993
33.735	62.853	42.08	33.239	138.32	0.233133	0.22958	0.282663	0.84916	0.797788	0.233133	0.301773	0.17524	0.11492	33.735	62.853	42.08	42.08	0.797788	0.442217	0.36686	0.423323	138.32	37.223	44.246	15.596	14.8	40	40	40					37.5		15.1515	4.3956	2.45487		4.00945	6.20785	0.29582		0.44164	0.743034	1.67315		0.63353	0.68891
22.55	95.493	35.017	43.959	129.823	0.175587	0.232007	0.499547	0.529057	1.04856	0.175587	0.0570267	0.30264	0.286867	22.55	19.211	25.017	35.017	1.04856	0.546347	0.472377	0.31616	129.823	89.498	28.92	44.57	14.8	40	18	23					1.94805		0	0	3.72737		3.42936	2.39802	0.415385		0.66358	0.344262	1.71206		1.08455	1.05134
90.74	108.172	96.638	118.149	80.21	0.16497	0.312607	0.201673	0.676217	0.912167	0.16497	0.22009	0.14742	0.165143	90.74	37.903	43.268	16.638	0.912167	0.986397	0.171687	0.7176	80.21	32.262	30.901	42.339	14.8		19	40					0.436681		0	0.5	2.12567		2.11979	6.62977	0.365079		0.42105	0.595679	1.99402		1.67916	0.504081
19.597	37.903	43.268	97.556	82.069	0.63752	0.35204	0.283443	0.685923	0.845	0.63752	0.60307	0.39494	0.197557	19.597	44.246	38.766	43.268	0.845	0.798113	0.237943	0.864023	82.069	21.196	46.825	84.811	14.8		19	40					6.66667		0	6.66667	4.96904		2.28352	6.07251	0.572327		0.2649	0.609907	0.61584		1.15674	0.7901
80.177	44.246	38.766	25.759	76.793	0.256967	0.224033	1.17186	0.680637	0.845628	0.256967	0.169823	0.3146	0.05525	80.177	28.92	45.726	28.766	0.845628	0.789793	0.351997	0.269317	76.793	41.124	31.223	15.075	14.8		19	40					23.4483		0	2.15054	3.54742		2.57424	7.02335	0.501577		0.59197	0.498452	0.960492		1.12385	1.01749
28.601	28.92	45.726	68.827	31.913	0.500717	0.36166	0.744423	0.507303	1.0673	0.500717	0.158817	0.43576	0.16146	28.601	30.901	18.783	45.726	1.0673	0.56316	0.27937	0.40937	31.913	45.365	85.744	22.013	14.8		19	40					4		2.15054	7.95455	2.44444		2.41883	6.96367	0.75641		0.41987	0.741433	0.872358		1.40669	0.579693
21.982	30.901	58.783	29.288	99.954	0.348183	0.516273	0.811893	0.80197	0.779437	0.348183	0.209387	0.271657	0.256663	21.982	46.825	52.898	18.783	0.779437	0.449367	0.664387	0.508387	99.954	45.393	29.864	24.512	14.8		20	40					5.97015		0	0	4.66355		2.21229	3.81577	0.74772		0.30492	0.470219	0.731751		1.39651	1.54149
41.471	46.825	52.898	75.346	99.131	0.663087	0.41769	0.732333	0.884173	0.886968	0.663087	0.168783	0.235777	0.108247	41.471	31.223	11.496	52.898	0.886968	0.334533	0.541103	0.322487	99.131	38.04	28.144	76.117	14.8		20	40					6.57895		23.0769	0	6.37875		5.50138	2.42682	0.681388		0.79257	0.254839	0.709316		0.88552	1.57122
47.1	31.223	31.496	37.293	67.101	0.197687	0.68523	0.38012	0.43537	0.849377	0.197687	0.22061	0.11882	0.305197	47.1	85.744	35.896	31.496	0.849377	0.354813	1.36504	0.408503	67.101	46.091	21.523	75.865	14.8		20	40					0		2.32558	12.1212	2.65494		3.68521	5.94572	0.315436		0.4858	0.72561	1.17849		0.876686	0.273173
42.669	85.744	35.896	21.298	75.399	0.186637	0.265373	0.30004	0.352213	1.46902	0.186637	0.0502667	0.18083	0.365387	42.669	29.864	51.344	15.896	1.46902	0.369113	0.49153	0.49426	75.399	49.416	65.673	53.917	14.8		20	40					0		1.13636	0	2.48565		2.30978	3.49497	0.55414		0.38019	0.4377	1.5752		1.72614	0.569466
59.947	29.864	51.344	26.499	68.183	0.09997	0.404473	0.180483	0.865713	0.959075	0.09997	0.233567	0.41951	0.13728	59.947	28.144	26.046	51.344	0.959075	0.607577	0.565153	0.42094	68.183	39.266	97.311	49.538	14.8		20	40					7.69231		1.17925	2.5	4.17738		5.71519	3.19297	0.443077		0.65094	0.392739	0.689634		0.444431	0.38172
82.957	28.144	26.046	148.381	65.876	0.143607	0.235517	0.645277	0.26507	1.31395	0.143607	0.101583	0.227933	0.200503	82.957	21.523	48.454	6.046	1.31395	0.505787	0.878887	0.668027	65.876	51.197	29.426	52.742	14.8		20	40					6.11111		2	18.3673	2.74316		3.79623	6.33948	0.48265		0.66564	0.780864	1.79116		1.01749	1.33651
28.853	21.523	48.454	51.74	101.592	0.275513	0.29848	0.69069	1.25008	0.581815	0.275513	0.193483	0.250987	0.15015	28.853	65.673	13.482	48.454	0.581815	0.65897	0.39611	0.265503	101.592	51.46	48.403	24.144	14.8		21	40					1.5		0.232558	10.8333	2.4768		2.32972	2.43	0.749175		0.38907	0.417763	1.23335		1.55312	1.51511
51.221	65.673	83.482	38.685	86.638	0.196343	0.38246	0.55263	1.14088	0.672187	0.196343	0.105473	0.13819	0.0809033	51.221	97.311	17.011	13.482	0.672187	0.368507	0.510163	0.296617	86.638	16.201	36.113	37.148	14.8		21	40					9.51087		0.869565	29.1667	3.77286		2.22824	2.66142	0.735385		0.51592	0.679739	0.90115		1.79403	1.45313
39.139	97.311	17.011	89.965		0.220783	0.433203	0.36842	0.596483	0.530313	0.220783	0.68718	0.169433	0.11843	39.139	29.426	39	17.011	0.530313	1.23881	1.07107	0.51298		83.132	21.849	36.572	14.8		22	40					1.51515		8.51064	28.3333	4.15765		5.85134	5.53414	0.510836		0.75466	0.742947	1.64943		0.437145	0.997053
41.882	29.426	39	66.162		0.189237	0.562597	0.480567	0.365647	1.01047	0.189237	0.268147	0.506957	0.133727	41.882	48.403	39.589	9	1.01047	0.87628	0.611867	0.307537		77.634	10.456	16.245	14.8		22	40					0.333333		0.290698	10	2.90609		3.07699	3.02778	0.517799		0.72086	0.343042	0.982876		0.998501	1.4414
98.738	48.403	39.589	72.992		0.288383	0.19669	0.593277	0.70369	0.839042	0.288383	0.22087	0.378603	0.0485333	98.738	36.113	46.818	9.589	0.839042	0.68042	0.54028	0.293627		74.234		23.994	14.8		40	40					5.84416		1.04167	0.75	4.84658		2.52142	2.97946	0.785933		0.4164	0.725	0.72952		1.71577	1.31683
62.928	36.113	46.818	17.472		0.160593	0.282273	0.757207	0.585	0.994413	0.160593	0.380337	0.128093	0.15665	62.928	21.849	31.274	46.818	0.994413	0.79029	0.31733	0.436627		55.321		20.454	14.8		40	40					0		0.408163	5.88235	2.5945		3.86084	2.22791	0.395425		0.41905	0.366883	0.670478		0.910164	1.44802
8.952	21.849	31.274	17.721		0.119687	0.437233	0.4355	0.995843	1.39705	0.119687	0.256425	0.19734	0.1209	8.952	10.456	37.807	31.274	1.39705	0.81905	1.4212	0.324457		53.875		24.223	14.8		40	40					1.13636		21.6216	14	3.61422		2.0404	5.16194	0.766773		0.32039	0.766667	0.531987		1.92786	0.737484
9.394	10.456	37.807	90.137		0.15574	0.382157	0.623523	0.84916	1.35354	0.15574	0.156823	0.231227	0.19227	9.394	25.517	31.421	37.807	1.35354	0.88491	0.400357	0.275345				16.248	14.8		40	40					36.7347		0.666667	6	3.56223		2.82322	2.71106	0.72327		0.48457	0.38835	1.19216		1.02038	1.52836
11.997	15.517	31.421			0.18096	0.448673	0.66157	0.865713	0.620555	0.18096	0.156823	0.225377	0.13663	11.997	44.57	23.564	31.421	0.620555	0.876553	0.34255	0.315345				72.982	14.8		40						0.232558		0.408163	1.07143	2.32972		3.86084	2.15452	0.389068		0.41905	0.352751	1.55312		0.910164	1.22803
18.625	44.57	87.352			0.456733	0.359667	0.418643	0.26507	0.793585	0.456733	0.19656	0.13676	0.0881833	18.625	42.339	20.764	7.987	0.793585	0.90454	0.586647	0.289454				55.274	14.8								2		0	0	3.84635		2.61251	0	0.427215		0.29836		0.649821		1.18645
24.927	42.339	74.343			0.13091	0.141743	0.192487	1.25008	1.22924	0.13091	0.478487	0.07787	0.16796	24.927	84.811	23.657	7.112	1.22924	0.71253	0.724793					30.431	14.8								3.40909		21.6216	6.84932	4.91136		2.0404	5.12446	0.675758		0.32039	0.746177	0.639321		1.92786	0.480466
19.071	84.811	108.731			0.27456	0.577633	0.482777	1.14088	1.10407	0.27456	0.146813	0.233653	0.156997	19.071	15.075	13.657	30.025	1.10407	1.20198	0.34047					69.776	15								0.606061		1.13636	16.6667	3.91825		3.92647	3.5292	0.687697		0.41745	0.468944	1.02781		0.858343	0.956909
20.617	15.075	123.249			0.15119	0.129523	0.300343	0.596483	0.909112	0.15119	0.364347	0.24713	0.171903	20.617	22.013	12.678		0.909112	0.69914	0.67782					52.396	15								1.20482		38.1526	1.42857	2.71834		6.24748	3.74561	0.389068		0.40615	0.442006	1.30848		0.443265	1.47824
23.722	22.013	90.652			0.203407	0.28366	0.497163	0.365647	1.35139	0.203407	0.46358	0.252027	0.12948	23.722	24.512	24.876		1.35139	0.89492	0.911257					10.269	15								2		0.2	1.53846	2.74977		2.07727	0	0.483871		0.36859		1.33234		1.37352
26.538	24.512				0.330287	0.214933	0.5655	0.70369	0.74815	0.330287	0.248387	0.369027	0.149587	26.538	76.117	13.567		0.74815	1.05187	0.326777					35.746	15								3.62319		0.598802	16.1616	2.69329		5.12081	3.64118	0.511475		0.74763	0.378205	1.25352		0.609618	1.08075
25.251	76.117				0.208477	0.131517	0.881313	0.654944	0.973418	0.208477	0.42094	0.321447	0.0919533	25.251	53.917	10.01		0.973418	0.22152	0.401917					12.881	15								0.769231		2.85714	1.53846	2.83798		3.5509	5.65073	0.75625		0.68615	0.453416	1.57092		0.759028	0.537129
28.275	95.865				0.341857	0.335573	0.553367	0.834365	1.42736	0.341857	0.288427	0.345063	0.105387	28.275	49.538	11.346		1.42736	0.674137	0.235907					35.264	15								0		0	34.4444	3.25579		2.72227	4.13523	0.267327		0.53797	0.721362	1.19885		1.53123	0.615061
9.526	53.917				0.18226	0.323353	0.316333	0.456546	1.12606	0.18226	0.286607	0.239113	0.06383	9.526	52.742	12.569		1.12606	0.830137	0.769297						15								0.454545		1.25	0	2.406		2.89664	2.5932	0.363354		0.64375	0.579618	1.54585		1.17565	1.76497
12.41	49.538				0.236947	0.05785	0.37232	1.04534	0.736775	0.236947	0.109287	0.24726	0.241757	12.41	24.144	10.811			0.60996	0.53664						15								0		2	16.8421	2.36563		4.3618	2.72819	0.592949		0.39748	0.396285	1.53319		0.699312	1.35831
22.828	52.742				0.207393	0.258787	0.499287	0.454645	0.733373	0.207393	0.15704	0.1378	0.103393	22.828	37.148	10.112			0.385103	0.58305						15								0.833333		2.85714	0	2.71429		3.82348	2.30849	0.478827		0.53067	0.490446	1.15643		0.648526	1.69205
	24.144				0.187157	0.135287	0.410193	0.685345	1.4121	0.187157	0.12961	0.139707	0.258527		36.572				0.566193	0.4225						15								0		1	21.6667	2.75591		3.67404	4.527	0.730061		0.45846	0.59816	1.28964		0.738794	0.877888
	37.148				0.248993	0.32318	0.615247	0.754354	0.871585	0.248993	0.407593	0.109243	0.15457		16.245				0.80626	0.856873						15								0		3.7931	0	2.74347		3.10756	5.13427	0.367412		0.65749	0.51227	2.47104		1.35511	0.743742
	36.572				0.242233	0.25818	0.36699	0.546474	1.3026	0.242233	0.1794	0.157777	0.15145		23.994				1.33983	0.96694						15								0.232558		4.37158	0	2.12817		3.80853	2.57029	0.442308		0.47134	0.352564	1.76303		1.74169	1.4414
	16.245				0.22152	0.124497	0.889157	0.686454	1.38909	0.22152	0.2028	0.256923	0.0862767		20.454				1.47558	0.281753						15								13.6364		0	0	4.0997				0.767584		0.74815		1.07569
	23.994				0.255147	0.170213	0.71656	0.684355	1.26171	0.255147	0.19799	0.217663	0.09685		24.223				0.81705	0.45916						15								0.512821		0	0	3.05815			2.31133	0.32459		0.70221	0.351097	1.63621			1.50818
	20.454				0.202497	0.0775233	0.5187		1.17498	0.202497	0.17875	0.366643	0.171123		22.982				0.956323	0.848987						15								24.6753		0.263158	0	5.20873		2.52975	3.26305	0.653374		0.4	0.717791	1.0884		1.48144	0.816897
	24.223				0.163453	0.0686833	0.836073		1.49435	0.163453	0.3263	0.17901	0.0844133		55.274				1.30594	0.477143						15								2		0.787402	0	3.23775		2.88103	5.28837	0.568254		0.3961	0.403175	1.01377		0.716463	1.09903
					0.366513	0.29939	0.842227		1.24937	0.366513	0.317547	0.09711	0.216277		30.431				1.23405	0.61724						15								0.614754		4.54545	0	2.77102		3.84286	2.50531	0.717391		0.77469	0.44586	1.65613		0.652154	1.61611
					0.17966	0.457643	0.815577		1.36738	0.17966	0.39741	0.11752	0.0931233		19.776				0.41626	0.65442						15.3								2.38095		20	0	3.56673		4.77821	3.20625	0.62069		0.78723	0.726154	1.15552		0.791452	0.624824
					0.339127	0.258093	0.658623		1.13889	0.339127	0.482733	0.130173	0.130607		12.396				0.516273	0.38506						15.3								0.47619		1.72414	0	2.29724		4.07059	2.5103	0.200647		0.56037	0.272436	1.4521		0.596997	1.34958
					0.14989	0.15834	0.401353		1.46969	0.14989	0.268623	0.223947	0.09074						0.694893	0.739657						15.3								0		23.4375	0	2.47602		8.1431	5.01422	0.33871		0.6118	0.736842	1.91961		0.707049	0.716512
					0.430733	0.275513	0.55133		1.28299	0.430733	0.23244	0.21073	0.153877						0.524767	0.935957						15.3								0.363636		3.84615	0	3.49552		3.06966	5.34923	0.739938		0.40063	0.779874	0.5263		1.77772	0.498427
					0.20735	0.22555	0.559607		1.57177	0.20735	0.159727	0.233957	0.129003						0.236903	0.40755						15.3								1		1.59744	0.238095	3.44979		3.71329	2.64268	0.643791		0.72783	0.743034	1.07422		0.865264	1.08398
					0.09659	0.313777	0.700483			0.09659	0.18473	0.0486633	0.10257						0.48152	0.77857						15.3								34.4828		5.66038	0.25	10.9444		6.23659	3.45752	0.795031		0.47095	0.65528	0.62976		0.471795	0.959204
					0.141527	0.46033	0.589117			0.141527	0.292283	0.436107	0.217403						0.79248	0.256013						15.3								0.212766		18.0791	0.27027	2.94898		5.96596	2.20072	0.477204		0.48	0.35873	1.47488		0.718654	1.6572
					0.384367	0.222777	0.80561			0.384367	0.33579	0.18525	0.320537						0.402567	0.743817						15.3								0.5		1.87266	0.4	3.49735		3.67133	3.31464	0.390476		0.60372	0.522293	1.76497		0.980813	1.10884
					0.244617	0.414787	0.781777			0.244617	0.182823	0.39962	0.101617						0.31551	0.406683						15.3								4.83871		0.900901	0.454545	5.29825		2.58805	2.76807	0.5387		0.30719	0.525157	0.529535		1.11375	1.30968
					0.172943	0.54002	0.370543			0.172943	0.249167	0.22126	0.103177						0.3835	0.215627						15.3								0		0.862069	0.454545	2.73958		3.38202	5.09243	0.355769		0.64848	0.779141	1.3896		0.841399	0.597889
					0.188327	0.27209	0.337437			0.188327	0.267323	0.22828	0.0645667						0.403997	0.353643						15.3								0		1.33333	0.588235	2.52448		3.25107	3.39221	0.689873		0.52584	0.724919	2.34827		0.925898	0.707638
					0.221563	0.499243				0.221563	0.26	0.168003	0.100837						0.681763	0.28366						15.3								0.588235		1.62602	0.60241	3.28295		3.94015	3.6475	0.649351		0.60692	0.406349	1.20462		0.776299	0.808056
					0.32032	0.477083				0.32032	0.10426	0.237987	0.260953						0.540453	0.29406						15.3								12.5		0.436681	0.666667	4.5494		2.69027	1.41176	0.606154		0.42038	1	0.86473		1.14016	0.592575
					0.5005	0.343165				0.5005	0.263857	0.179573	0.155393						0.40313	0.30069						15.65								0.729927		0.8	0.666667	2.58659		2.75333	2.4954	0.394904		0.30284	0.243421	2.38164		1.54585	1.21105
					0.5005	0.423523				0.5005	0.325087	0.125363	0.175977						0.609223	0.123413						15.65								1.72414		0	0.684932	4.16858		2.30849	2.09931	0.766026		0.49045	0.306452	0.708257		1.69205	2.41502
					0.225767	0.259861				0.225767	0.283357	0.241193	0.16939						0.257313	0.203927						16								2		0.689655	0.724638			2.66002	2.22854	0.357595		0.27451	0.557756			1.46959	1.56151
					0.4082	0.290472				0.4082	0.394377	0.176367	0.141093						0.46163	0.8216						16								4.6875		0	0.75	5.2926		2.42438	3.12362	0.706422		0.25581	0.419255	0.995924		2.09601	1.15737
					0.404863	0.279483				0.404863	0.26754	0.233913	0.113187						1.14122	0.459897						15.5								3.10078		0	0.952381	3.37013		2.41268	2.56134	0.606918		0.32581	0.327815	1.67844		1.46268	1.46671
					0.26169	0.399672				0.26169	0.225247	0.195607	0.07657						1.11223	0.26741						16.5								3.33333		0	0.952381	4.86722		2.68969	2.39851	0.720126		0.46557	0.342105	0.721918		1.47376	0.876686
					0.6734	0.383136				0.6734	0.165013	0.0929933	0.109547						1.32998	0.52143														10.5882		0	1	4.91544		2.73596	8.58591	0.453988		0.60802	0.683077	0.400716		1.03867	0.578435
					0.456517	0.642824				0.456517	0.185293	0.16224	0.155697						0.980157	0.50466														10		5.40541	1	8.08154		3.79805	4.88022	0.777778		0.46626	0.674847	0.621838		0.908456	0.734441
					0.398363	0.333944				0.398363	0.34047	0.237423	0.08242						0.848813	0.315683														1		3.44828	1.33333	2.44444		5.40088	3.21769	0.319355		0.76758	0.65798	1.80297		0.746943	0.589109
					0.38779	0.347811				0.38779	0.314383	0.308273	0.0666467						0.342983	0.347533														0.666667		0	1.5	3.79497		2.32781	4.75324	0.481728		0.30619	0.520249	1.73576		2.09253	0.619724
					0.47463	0.407368				0.47463	0.268103	0.16887	0.144257						0.501757	0.68497														7.69231		1.57895	1.53846	4.26862		2.65524	6.81514	0.395062		0.68239	0.742138	0.855682		1.35556	0.646747
					0.264463	0.452989				0.264463	0.20917	0.157127	0.25987						0.82927	0.21255														4.70588		0.5	1.6			2.91409	2.05782	0.507692		0.4902	0.493548			1.25486	1.75177
					0.182693	0.263987				0.182693	0.186983	0.265243	0.144907						0.192183	0.37232														8.8		0	1.66667	4.41542		2.06052	4.72245	0.562893		0.25743	0.739264	0.570829		1.40462	0.989553
					0.41262	0.722453				0.41262	0.155697	0.611997	0.211163						0.325867	0.33826														4.79042		0.909091	1.66667	4.55797		2.83502	3.93272	0.591331		0.60194	0.773585	0.62341		0.655382	0.892743
					0.23907	0.452539				0.23907	0.340167	0.245007	0.1092						0.301427	0.399967														4.58333		0.722022	1.81818	4.84303		3.49768	5.08063	0.685185		0.66349	0.539432	0.886751		0.867182	0.931871
					0.334013	0.25064				0.334013	0.252677	0.0519133	0.204923						0.410193	0.528277														10.5882		0	1.92308	4.91544		3.10413	2.32542	0.453988		0.31475	0.439103	0.400716		1.35349	1.70165
					0.107727	0.279067				0.107727	0.475367	0.296833	0.0734067						0.476493	0.448543														1.17647		0	2	3.14585		2.22964	4.67425	0.578125		0.23841	0.727829	1.38824		1.61989	0.653322
					0.326603	0.232856				0.326603	0.231703	0.14547	0.140617						0.455	0.559087														13.6364		0.534759	2	3.54209		2.66309	0	0.406349		0.51485		0.841436		1.30661
					0.248257	0.408443				0.248257	0.410583	0.11076	0.114183						1.19162	0.54236														0		3.16456	2.09302	2.45934		3.77484	3.32972	0.420712		0.41284	0.766871	1.45899		1.18128	1.25113
					0.269837	0.314045				0.269837	0.225247	0.249015	0.113967						0.313993	0.706463														20.8333		8.82353	2.12766	5.08437		4.68014	7.86257	0.784375		0.48457	0.461774	0.872161		1.46359	0.723675
					0.18525	0.417283				0.18525	0.227283	0.233523	0.11843						0.42783	0.249817														0.30303		2.77778	2.5	2.73036		3.90483	3.83056	0.354232		0.68421	0.43131	1.22134		1.19793	0.470071
					0.197687	0.36348				0.197687	0.146563	0.14651	0.191403						0.37297	0.639773														0.614754		0	2.72727	2.46858		2.50386	2.91611	0.577922		0.4623	0.452532	0.989824		1.55232	1.42853
					0.403823	0.73112				0.403823	0.32552	0.467697	0.07683						0.385277	0.578717														0.833333		4.91898	2.73973	3.7599		3.96278	4.09147	0.400631		0.62342	0.730408	1.82943		0.994531	0.537618
					0.3861	0.553765				0.3861	0.23322	0.165512	0.12831						1.26828	0.39702														1.20482		0	2.77778	3.13568		1.96648	2.18248	0.621538		0.29934	0.772222	1.01361		1.19212	0.408672
					0.372623	0.165845				0.372623	0.32552	0.223232	0.09217						0.381507	0.47957														0.714286		0	2.88889	2.21387		2.55405	3.94075	0.385621		0.39672	0.77673	1.35983		1.34606	0.355545
					0.72475	0.42692				0.72475	0.23322	0.349397	0.125797						0.329203															0.789474		1.81818	3.0303	2.30357		2.25843	6.96583	0.333333		0.33333	0.790274	1.43721		1.692	0.721226
					0.259827	0.572971				0.259827	0.18135	0.10777	0.13312						1.27382															0		0	3.04569	2.7153		2.73596	2.88184	0.659306		0.60802	0.355987	1.45486		1.03867	1.61069
					0.160247	0.400851				0.160247	0.311263	0.15691	0.163627						0.74789															0		0	3.07692	2.54931		2.59715	2.82048	0.426752		0.43949	0.0169491	1.64544		2.44253	1.42046
					0.213287	0.492197				0.213287	0.104473	0.195823	0.13481						0.41756															8		1.79641	3.57143	8.24025		2.96211	6.85784	0.759615		0.76235	0.773994	0.300291		1.08349	0.634901
					0.363827	0.511021				0.363827	0.325563	0.140183	0.0825067						0.836247															0		0	3.63636	2.55886		2.54404	3.40766	0.337748		0.36688	0.669725	1.42535		1.81864	0.388574
					0.234477	0.554944				0.234477		0.24427	0.238073						0.234953															4		0	3.80623	3.39764			2.42453	0.3875		0.61059	0.567213	1.12973			1.45417
					0.676087	0.606701				0.676087		0.23907	0.20878						0.337133															0.714286		0.625	3.8961	3.8377		2.98432	4.2523	0.506494		0.51553	0.393082	1.40669		1.68577	1.05047
					0.472117	0.56108				0.472117		0.10647	0.0827233						1.20128															2.30769		0	4	3.58838		2.48507	4.56823	0.477064		0.41486	0.826087	1.07556		1.59632	0.802584
					0.230403	0.218851				0.230403		0.161373	0.257053						1.28656															8.18182		1.875	4.16667	4.11312		2.73606	2.70558	0.75		0.67077	0.309446	0.745624		1.85042	1.48457
					0.35568	0.370587				0.35568		0.157083	0.21034						0.151277															2.41379		1.57895	4.22535	3.82092		2.8549	8.74049	0.515924		0.44728	0.792683	0.461431		1.24441	0.769577
					0.313343	0.235629				0.313343		0.198553	0.182303						0.391907															0.8		1.55642	4.25532	2.40785		2.46214	2.68988	0.304762		0.53292	0.370253	1.44375		1.30901	1.1155
					0.351173	0.354952				0.351173		0.27131	0.16627						0.47398															0		7.91855	4.375	2.23602		4.42416	0	0.319355		0.73602		2.19086		0.78429
					0.835813	0.400955				0.835813		0.30446	0.11297						0.419857															0		0	4.54545	2.55886		2.70684	1.32857	0.337748		0.71517	0.8	1.42535		1.08682	1.814
					0.324567	0.298168				0.324567		0.2418	0.108117						0.532177															0		0	4.61538	2.46858		2.41295	6.81797	0.577922		0.69677	0.777778	0.989824		1.33512	0.4406
					0.266067	0.245544				0.266067		0.201847	0.05031						0.36465															2.14286		0	5.05051	4.22192		2.53263	3.42381	0.783607		0.26557	0.47352	0.285578		2.0987	0.916931
					0.24375	0.432987				0.24375		0.19656	0.15392						0.97552															0.2		44.1558	5.12821	2.09375		8.46557	2.92705	0.326733		0.55247	0.665644	0.992526		0.757658	1.67234
					0.499373	0.586699				0.499373		0.202323	0.247607																					2.77778		0.512821	5.45455	3.21012		2.28307	4.30117	0.58805		0.25574	0.545455	1.1791		1.46268	1.18515
					0.495083	0.468624				0.495083		0.184123	0.06812																					1.17647		0	5.78947	4.611		2.82431	3.42902	0.752322		0.69132	0.49375	0.618339		1.05876	1.05458
					0.4836	0.618107				0.4836		0.134897	0.0895267																					0		1.875	6	2.35315		2.98064	2.9543	0.354098		0.30645	0.304207	1.20759		1.61416	1.71642
						0.355576						0.16432	0.136977																					0		0	6	3.38548		2.48507	6.20183	0.580952		0.41486	0.616099	1.53094		1.59632	0.470796
						0.460096						0.25896	0.12571																					29.0909		2.25989	6.18557	2.72361		2.58671	3.07893	0.136667		0.59091	0.751592	1.59077		1.13818	1.00215
						0.628403						0.19227	0.0868833																					1		9.09091	6.42857	3.93886		4.24982	4.97321	0.450311		0.66049	0.498442	0.572229		1.05607	0.775658
						0.625803						0.211597	0.108203																					0		1.55642	7.14286	2.52367		3.12121	3.74451	0.322581		0.36909	0.401254	1.32071		1.4137	1.4741
						0.294147						0.210297	0.09243																					0.322581		0	7.27273	2.83453		2.20849	2.30063	0.462783		0.55987	0.28479	1.02965		1.85787	2.46599
						0.195936						0.154743	0.140573																					0		0	7.27273	2.61547		2.44032	4.97301	0.405229		0.28254	0.462963	1.79385		1.33529	1.0211
						0.402549						0.15522	0.165533																					38.961		2.67857	7.36842	8.77626		3.52544	2.96302	0.75841		0.41956	0.423197	0.62533		0.879094	1.37808
						0.565656						0.30654	0.173247																					0.729927		2.77778	7.69231	2.62033		4.84545	2.61991	0.384615		0.53704	0.290429	1.72988		0.560207	1.13774
						0.380363						0.171427	0.169563																					2.30769		3.14961	7.77778	2.67486			2.33188	0.442675		0.80303	0.65894	1.45363			1.15148
						0.312589							0.147333																					1.57895			8.18182	2.69548			2.66369	0.468354			0.592593	1.45044			1.45556
						0.304165							0.148417																					0			8.33333	2.22157			2.45335	0.268852			0.409091	1.03027			1.24543
						0.767797							0.11882																					0			8.3632	2.3795			2.48059	0.480519			0.298013	1.52179			0.838549
						0.318656																												0			8.46154	2.4652			4.70734	0.389068			0.746914	1.60287			0.492622
						0.570267																												0.512821			8.98876	2.28241			4.73639	0.616352			0.613497	1.85012			0.935644
						0.412152																												1.1236			9	3.58849			3.62356	0.38125			0.340625	1.56575			1.3565
						0.302952																												0			9	2.97596			5.80026	0.484472			0.712963	1.366			0.509539
						0.236704																												1.02041			9.47368	2.64488			3.01828	0.364217			0.607029	1.41884			0.440427
						0.607325																												0			10	2.72695			3.73348	0.466887			0.688474	1.11386			0.774795
						0.353843																												10.3448			10	4.84072			3.34512	0.694704			0.735016	0.579258			1.01584
						0.502251																												0			10.9589	2.18396			3.79372	0.390879			0.432177	1.53798			1.01263
						0.555949																												5			11	4.52937			3.17538	0.684049			0.622581	1.03893			0.928977
						0.457704																												9			11	9.13326			2.89295	0.786585			0.424837	0.666126			0.811841
						0.381472																												14.7368			12	7.01055			2.46858	0.38141			0.577922	0.852333			0.989824
																																		0			12.8571	3.30787			5.53955	0.684713			0.503106	1.76668			0.735312
																																		2.6087			16	3.12219			6.38062	0.635802			0.700617	0.411148			0.446216
																																		0.740741			16.129	2.12394			9.99673	0.379085			0.748485	1.73253			0.84131
																																		9.34579			16.8831	2.35294			3.73919	0.543131			0.489028	0.793627			0.905712
																																		6.25			20	4.89965			5.10067	0.676282			0.78125	0.539795			0.535904
																																		1.39535			20	2.73491			2.53685	0.272727			0.793548	1.2448			1.27541
																																		2.14286			20.202	3.09771			7.82859	0.44164			0.722222	1.79644			0.461746
																																		1.89873			20.9091	2.83385			2.57327	0.73871			0.641745	1.84252			1.82885
																																		0			22	2.14717			0	0.272131				1.75901
																																		0			22.7273	2.48842			10.1326	0.294118			0.780186	1.88904			0.734277
																																		0.888889			22.7273	2.60233			5.58244	0.512903			0.689441	1.88072			0.357132
																																		6.89655			23.913	4.61293			5.68693	0.437309			0.768293	0.915797			0.819147
																																		0			24	2.53358			2.80605	0.37377			0.346667	1.70347			1.34236
																																		1.14025			27.5862	2.30978			2.421	0.380192			0.708978	1.72614			1.30366
																																		0			28.75	2.41292			2.5	0.302251			0.680645	1.66005			1.52985
																																		0			32.7586	2.35575			5.15276	0.320388			0.708978	1.53699			0.713403
																																		0.135135			34.7222	2.51226			0	0.394137				1.21924
																																		0.666667			38.2979	2.7236			3.29087	0.576923			0.443077	1.71903			1.03822
																																		0.684932			40.9091	2.69438			2.65651	0.310897			0.713836	1.61193			1.11885
																																		0			47.2727	2.24844			8.32717	0.348387			0.75841	1.38095			0.627632
																																		2.72727			66.6667	3.07363			0	0.5			0.367442	1.45044			0.929953
																																		1.14286			8.82353	3.13231			5.66872	0.529412			0.446809	1.60709			1.02275
																																		0.136986			9	2.64442			3.66404	0.351792			0.422713	1.72726			1.01584
																																		0			0	2.58115			1.43	0.374194			0.909091	1.37251			0.256402
																																		1.1236			0	2.10327			3.02109	0.689441			0.411215	1.56374			1.43493
																																		42.6471			8	6.44617			3.84381	0.40367			0.498433	0.491171			0.779003
																																		0.5			0.714286	3.16063			3.5935	0.428094			0.716049	1.5102			0.590037
																																		3.14961			4.84848	2.70249			5.88976	0.40566			0.457055	1.57403			0.655718
																																		0			0	2.61807			2.35599	0.565079			0.366883	1.54094			1.31884
																																		0.625			0	2.54788			3.62413	0.319355			0.700935	1.46086			0.733923
																																		0			4.03226	2.23014			2.55006	0.390728			0.361564	0.927158			1.41643
																																		1.82927			4	2.65269			3.0886	0.624224			0.721519	1.83249			0.899079
																																		0			22.8571	2.32281			5.96429	0.53871			0.797546	1.47828			1.00626
																																		0.434783			10.7692	2.53411			4.81552	0.466238			0.411215	1.31413			0.668613
																																		1.17647			0	2.96147			5.62755	0.549689			0.747634	1.55867			0.679261
																																		17.6923			21.9512	2.45637			8.98851	0.38535			0.795732	1.09433			0.864839
																																		0			24.1667	2.69355			2.15508	0.23588			0.470779	1.76541			0.831452
																																		0			17.2414	2.11264			5.02214	0.504854			0.748466	1.28964			0.913951
																																		0			1.78571	2.5461			2.30381	0.444795			0.463576	1.71466			1.40669
																																		32.2581			2.85714	2.45637			2.49442	0.38535			0.36859	1.09433			1.24484
																																		1.02041			8.26087	2.72541			2.07424	0.566343			0.267559	1.94679			1.80818
																																		2.0202			0	2.65269			5.04872	0.624224			0.786378	1.83249			0.941361
																																		13.7931			0.333333	2.38745			2.88378	0.347403			0.442424	1.37139			1.37276
																																		0			2.94118	2.23603			3.81273	0.340909			0.716923	1.74677			0.835316
																																		1.07143			8.18182	3.1288			5.03489	0.364486			0.600619	1.36748			1.07741
																																		9.52381			8.23529	4.48661			4.97503	0.69906			0.572755	1.00021			0.407932
																																		0.925926			16.9231	3.08806			4.24245	0.361635			0.442724	1.61979			0.744163
																																		0.854701			10	2.82751			10.4001	0.595611			0.804878	1.51209			0.614936
																																		4.34783			1.6	5.56724			2.47241	0.650307			0.383607	0.725602			1.47212
																																		1.36986			14.5	3.35272			4.1232	0.437299			0.358974	1.77027			0.912253
																																		7.57576			27.0588	9.00418			3.08042	0.718654			0.332258	0.566928			1.16694
																																		0.232558			0	2.15025			4.32588	0.642857			0.409231	1.41589			0.277228
																																		0.729927			0	3.26954			3.07368	0.549839			0.705128	1.47765			1.06315
																																		9.65909			1.66667	4.0997			2.65445	0.767584			0.386885	1.07569			1.06737
																																		0			13.125	2.67177			2.07753	0.346667			0.296053	1.52063			1.48478
																																		37.6068			0	13.2449			6.34023	0.7737			0.753943	0.539268			0.489627
																																		4.71698			0	5.4852			3.65667	0.772308			0.696203	0.896834			1.04353
																																		6.74157			3.84615	2.91616			3.67323	0.576433			0.409375	0.510003			1.23453
																																		0.378788			8.42697	2.4605			1.33333	0.225806				1.70935			0.740718
																																		0.181818			3.75	2.35534			3.02096	0.35443			0.731629	1.91064			1.34019
																																		0			0.722022	2.5947			4.88517	0.385621			0.666667	1.21762			0.659854
																																		0			12.5	2.03328			9.74638	0.213816			0.552469	1.51605			0.471366
																																		0			6.11111	2.08919			5.85473	0.29703			0.521341	1.35173			0.529535
																																		0.909091			18.8889	2.48333			2.51456	0.401274			0.626198	1.58957			1.61611
																																		4			3.52941	2.59057			2.94444	0.387302			0.657051	1.83061			1.45556
																																		0.442478			2.30769	2.10731			4.57508	0.335463			0.772152	1.09363			0.376133
																																		0			2.25	2.37611			4.91316	0.286645			0.700306	1.25762			0.466005
																																		2.97619			2.35294	2.49775			6.57305	0.385621			0.754601	1.77399			0.621039
																																		1.33333			10	3.05482			3.44163	0.451299			0.409938	1.97525			0.890718
																																		1.11111			5.88235	3.94188			4.06957	0.478395			0.428115	0.462032			1.18762
																																		1.90476			0.333333	3.152			3.54103	0.421569			0.735849	1.88072			0.747273
																																		0.625			41	2.92705			2.78142	0.665644			0.718354	1.67234			1.21386
																																		1.81818			16.25	2.23067			3.23107	0.556962			0.558824	1.74892			0.591261
																																		0.5				2.49688			4.12972	0.352381			0.46789	1.08877			0.983855
																																		5				2.79701			2.12016	0.591772			0.311111	1.00514			1.09801
																																		9.375				4.31237			7.12587	0.403125			0.688272	0.721226			0.576114
																																		0				2.62534			3.83461	0.454545			0.48318	1.77772			0.71308
																																		35.0877				2.7413			3.60833	0.518405			0.635514	1.13957			0.74893
																																		0.697674				2.14554			3.41917	0.380645			0.74375	1.97104			1.78182
																																		0.172414				2.23593			4.87044	0.647619			0.759375	1.17826			0.675284
																																		6.12245				2.66208			2.28212	0.161716			0.207358	0.802843			1.18069
																																		2.5				3.6114			16.1366	0.727273			0.859375	0.904254			0.344661
																																									2.87919				0.335505				1.3737
																																									2.45304				0.313725				1.60489
																																									2.86243				0.515924				1.74788
																																									3.7711				0.749216				0.946831
																																									2.59641				0.741935				0.738853
																																									2.70016				0.396285				1.72099
																																									3.73312				0.426791				1.23246
																																									3.16936				0.338762				0.81839
																																									8.29966				0.520147				0.613008
																																									8.93905				0.773006				0.541989
																																									2.13088				0.413681				1.46671
																																									2.63383				0.680511				1.84552
																																									5.02029				0.54088				0.615662
																																									2.16647				0.29393				1.74361
																																									7.4629				0.409231				0.519195
																																									3.90857				0.416667				0.532498
																																									3.24279				0.334375				0.968902
																																									6.03131				0.772308				0.44222
																																									4.01113				0.77918				1.16016
																																									8.36158				0.711656				0.666171
																																									4.34577				0.45283				0.607423
																																									2.68607				0.519608				1.06993
																																									5.62024				0.736196				0.605183
																																									3.04945				0.767742				0.950231
																																									4.54924				0.744479				0.55266
																																									3.73631				0.616613				0.9023
																																									8.20463				0.707831				0.489461
																																									2.7681				0.554859				1.09011
																																									2.6288				0.558065				1.51256
																																									7.24022				0.676012				1.1153
																																									1.90476				0.114286				0.18518
																																									6.84113				0.803681				0.491711
																																									4.36812				0.541538				0.572822
																																									2.70929				0.354633				1.83902
																																									2.36563				0.592949				1.53319
																																									2.12005				0.626623				1.80687
																																									2.95943				0.408946				1.35229
																																									3.96564				0.655844				0.451964
																																									4.30759				0.444785				0.616228
																																									3.35522				0.347003				1.03917
																																									2.51811				0.9				0.076626
																																									3.11205				0.294314				0.913997
																																									3.37737				0.524116				1.53925
																																									2.94338				0.669782				1.43696
																																									5.62749				0.667722				0.650387
																																									0
																																									3.10351				0.337621				1.16445
																																									2.38607				0.384858				1.57858
																																									5.24793				0.725309				0.772177
																																									8.87335				0.79402				0.495008
																																									2.99902				0.351792				1.88301
																																									2.50777				0.273927				1.11644
																																									2.47655				0.335463				1.5908
																																									2.93872				0.484076				0.537021
																																									4.37772				0.757669				0.707049
																																									4.50382				0.79257				0.466839
																																									2.15227				0.388158				1.53724
																																									6.38768				0.80805				0.550947
																																									5.61227				0.442675				0.671814
																																									3.02564				0.480132				1.32894
																																									4.20995				0.679487				0.558222
																																									11.0544				0.792683				0.450305
																																									6.24459				0.764706				0.49186
																																									6.17325				0.794479				0.694995
																																									2.13932				0.470588				1.66922
																																									2.35955				0.521739				0.283077
																																									4.96352				0.708978				0.55266
																																									4.89075				0.764706				0.938939
																																									2.63938				0.270358				1.1882
																																									5.94534				0.498442				0.971917
																																									4.37447				0.615873				1.02115
																																									2.56244				0.637771				1.18798
																																									4.80522				0.433437				0.679261
																																									4.44925				0.344828				0.775815
																																									0
																																									3.226				0.400621				1.12253
																																									2.1445				0.434783				1.35262
																																									4.17453				0.67284				0.705749
																																									3.10941				0.612121				0.877166
																																									4.7579				0.749235				0.755018
																																									5.09914				0.671827				0.507291
																																									3.23787				0.764516				1.29326
																																									4.98916				0.437107				0.752665
																																									2.83234				0.612308				1.32737
																																									6.61642				0.761006				0.804489
																																									4.21318				0.438871				1.00626
																																									10.3766				0.489164				0.380941
																																									2.48541				0.554487				1.72834
																																									4.02097				0.69375				0.987624
																																									3.42072				0.616129				1.12742
																																									7.87281				0.804878				0.566527
																																									2.75879				0.624595				1.6326
																																									9.08549				0.726154				0.765004
																																									5.03451				0.782209				0.888862
																																									10.6852				0.683891				0.620136
																																									5.8072				0.717042				0.969335
																																									3.53745				0.4				0.686595
																																									2.49389				0.372549				1.21459
																																									2.96301				0.363934				1.41054
																																									5.14588				0.71885				0.674428
																																									7.76258				0.789809				0.821637
																																									3.85314				0.59816				0.634901
																																									3.4987				0.618297				1.36921
																																									3.77286				0.735385				0.90115
																																									2.7271				0.236667				1.3323
																																									2.37374				0.666667				0.956623
																																									2.83572				0.721362				0.557651
																																									4.5882				0.797468				0.478618
																																									4.09148				0.616352				0.781869
																																									10.3873				0.821656				0.679502
																																									4.44137				0.387622				0.846535
																																									8.6639				0.777778				0.697147
																																									3.91502				0.773994				0.350158
																																									4.24535				0.533742				1.35427
																																									2.98102				0.736025				1.17953
																																									3.36049				0.551402				1.02219
																																									2.79862				0.573883				0.633093
																																									2.51004				0.653125				0.92376
																																									4.31444				0.445887				0.617265
																																									2.47685				0.319489				1.47771
																																									4.26533				0.79321				0.605598
																																									2.57212				0.422713				1.29626
																																									4.64837				0.746081				0.457234
																																									4.14936				0.780186				0.794513
																																									2.40083				0.407767				1.89374
																																									2.17391				0.4				1.24517
																																									2.27568				0.225806				1.75705
																																									3.14626				0.703822				1.10029
																																									6.56284				0.75841				0.550622
																																									2.15045				0.67541				0.808056
																																									3.00428				0.422581				1.42815
																																									3.73553				0.650943				0.592575
																																									2.91385				0.727848				1.62157
																																									2.71506				0.356688				1.60191
																																									4.53783				0.551084				1.22134
																																									3.27545				0.757962				1.52851
																																									5.10173				0.430818				1.23453
																																									6.97256				0.770898				0.620136
																																									2.74138				0.303226				1.45295
																																									9.27824				0.104972				1.79828
																																									3.24482				0.64127				1.61802
																																									7.85397				0.575758				0.569312
																																									2.51134				0.704615				1.38824
																																									2.72247				0.638629				1.34499
																																									3.96634				0.712538				1.07181
																																									6.8733				0.77044				0.600321
																																									3.13333				0.634146				1.36305
																																									3.75429				0.754658				0.580563
																																									0				0.0277778
																																									4.42451				0.48265				0.726474
																																									2.7417				0.337621				1.81859
																																									0
																																									3.05882				0.54088				1.25217
																																									7.19784				0.8				1.05574
																																									2.97619				0.571429				1.58725
																																									2.66225				0.315961				1.98407
																																									4.23797				0.572308				1.12258
																																									2.37612				0.458599				1.97777
																																									3.87022				0.583851				0.514604
																																									2.47752				0.490323				0.981334
																																									5.21389				0.797546				0.601344
																																									4.76586				0.5919				0.680748
																																									3.19954				0.779874				0.813747
																																									2.61991				0.290429				1.13774
																																									5.41219				0.544025				0.381227
																																									2.75046				0.313725				1.40789
																																									3.98706				0.495413				1.06027
																																									2.05033				0.340909				1.70414
																																									4.16365				0.58805				0.927311
																																									2.26851				0.340909				1.40136
																																									3.3293				0.72549				0.700833
																																									2.34078				0.607029				1.47832
																																									2.49079				0.344156				1.38318
																																									3.39529				0.4				0.613008
																																									3.12727				0.325879				1.56392
																																									2.44785				0.359873				1.62994
																																									2.95127				0.504854				1.38885
																																									6.59373				0.775385				0.535997
																																									5.74519				0.759494				0.381227
																																									0
																																									4.35951				0.738462				0.82841
																																									5.14416				0.779817				1.00424
																																									3.36955				0.681672				1.09836
																																									0				0.748447				0.836576
																																									6.6185				0.741641				0.892432
																																									2.35098				0.324759				1.56969
																																									5.95401				0.429448				0.557788
																																									5.32509				0.76875				0.979848
																																									0
																																									2.63294				0.463816				1.57835
																																									7.42223				0.669841				0.602618
																																									5.43261				0.406728				0.577451
																																									4.94013				0.767296				0.833308
																																									4.27119				0.790323				0.545638
																																									3.15263				0.734375				0.894121
																																									8.64323				0.817308				0.576906
																																									4.4916				0.42284				0.694743
																																									3.22025				0.515723				0.867653
																																									7.42096				0.812308				1.0426
																																									2.94575				0.736196				0.670095
																																									4.31172				0.759146				0.585603
																																									7.60792				0.565749				0.665747
																																									2.10194				0.641694				1.61989
																																									3.6013				0.75				0.555539
																																									2.91193				0.35625				1.78218
																																									2.47817				0.529412				1.61069
																																									3.13611				0.633987				0.653575
																																									5.30255				0.453704				0.864171
																																									3.25019				0.341772				1.09316
																																									2.34283				0.656051				1.47122
																																									9.51027				0.763804				0.446291
																																									3.01355				0.644654				1.5272
																																									2.57316				0.391026				1.35747
																																									2.18552				0.227425				1.17081
																																									4.6045				0.78852				0.739054
																																									2.35737				0.301948				1.53049
																																									2.4387				0.362179				1.04164
																																									5.83939				0.780186				0.592575
																																									7.73863				0.52439				0.513565
																																									4.78707				0.529595				0.240233
																																									4.19832				0.761468				0.969988
																																									6.04526				0.56231				0.844786
																																									3.58751				0.568807				1.08806
																																									2.21212				0.236066				1.69504
																																									0				0.365079				0.701733
																																									2.57516				0.600639				2.1864
																																									2.99118				0.6625				1.25821
																																									3.7837				0.767802				1.18128
																																									2.90537				0.57377				1.39612
																																									4.54381				0.733945				0.4022
																																									3.83718				0.388013				0.598272
																																									3.27347				0.421725				1.72544
																																									3.24144				0.696594				1.43035
																																									5.19422				0.786145				0.620602
																																									4.08699				0.763407				0.533685
																																									6.39431				0.843077				0.731443
																																									4.1068				0.566154				0.927508
[truncated: 541 more rows]
[truncated: 4 more columns]

## Sheet: Figure 4C, 4G-K
Figure 4c
[truncated: 994 more rows]

## Sheet: Figure S1
FigS1B-F										FigS1G-K										FigS1L-R														FigS1S-W										FigS1X		FigS1Y
[truncated: 19,611 more rows]
[truncated: 12 more columns]

[truncated: 2 more sheets: Figure S3, FigureS4]
